# Supplementary material for: HMGB1 facilitates repair of mitochondrial DNA damage and extends the lifespan of mutant ataxin-1 knock-in mice
Source: EMBO Mol Med. 2014 Dec 15;7(1):78–101. doi: 10.15252/emmm.201404392 (PMC4309669; doi:10.15252/emmm.201404392)
Supplement: Supplementary file 10 [file emmm0007-0078-sd10.xlsx]

## Sheet: Atxn1-KI vs WT (t-test)
Supplementary Table S1
Changed genes in Atxn1-KI from WT
			decreased						increased
ProbeID	Primary Accession	Gene Symbol	KI/WT Ratio	KI/WT p-value		ProbeID	Primary Accession	Gene Symbol	KI/WT Ratio	KI/WT p-value
A_30_P01028296	chr1:42759171-42771337_F		0.125313	0.0248204		A_30_P01025530	chr8:41475940-41476460_F		1.04138	0.0191899
A_55_P1954551	NM_001168562	Zfp446	0.133802	0.0363034		A_55_P2033922	NM_021898	Tsga8	1.06397	0.0348705
A_55_P1987590	NM_133236	Glcci1	0.135365	0.0302148		A_30_P01032920	chr16:4867322-4874772_R		1.07385	0.0457708
A_30_P01026656	chr8:93337794-93348869_R		0.151209	0.0491387		A_55_P1953286	NM_001101546	Tmem233	1.07484	0.0347722
A_52_P285992	NM_023854	Arfgap2	0.156639	0.00417917		A_30_P01029527	chr7:77323753-77482708_R		1.07642	0.0280963
A_30_P01018678	chr9:121845920-121858120_F		0.159001	0.0077266		A_55_P2146008			1.08941	0.0210854
A_55_P2163541	NM_177872	Adamts3	0.161334	0.0104231		A_55_P2042525	NM_001199337	Apoo	1.09069	0.0497066
A_51_P401964	NM_146104	Aph1a	0.179142	0.0264592		A_55_P1994117	NM_177396	Il28b	1.09438	0.0213438
A_52_P207132	NM_177355	Plcxd3	0.180466	0.0149609		A_30_P01028898	chr17:29374758-29387733_F		1.09721	0.0471424
A_51_P468505	NM_001007581	2810408M09Rik	0.186447	0.031504		A_30_P01025758	chr5:108540155-108540662_F		1.09816	0.0409929
A_55_P2153762	XM_003086474	A630081J09Rik	0.186766	0.00662373		A_55_P2126259	NM_177186	Slc35e2	1.10189	0.0451186
A_30_P01030300	chr17:86560289-86565864_F		0.187198	0.00578267		A_55_P1994027	NM_009633	Adra2b	1.10202	0.0185213
A_30_P01022483	chr6:121035524-121061074_F		0.191082	0.0196443		A_30_P01023726	chr11:70196232-70203307_F		1.10227	0.0242771
A_55_P2149896	NM_198861	BC046404	0.193201	0.0389157		A_30_P01032891	chr6:145647711-145756861_R		1.10241	0.0494927
A_30_P01028289	chr4:116790373-116797823_F		0.198862	0.00894006		A_55_P2043777	ENSMUST00000032737	Trpm1	1.10593	0.0222371
A_51_P468505	NM_001007581	2810408M09Rik	0.199607	0.0352024		A_55_P2132869			1.10646	0.0310683
A_51_P116407	NM_013753	X99384	0.204692	0.0133075		A_55_P2101123	NM_029049	Ptchd3	1.10729	0.0450335
A_55_P2115320	NM_025633	Metap1d	0.206436	0.0286337		A_30_P01026590	chr11:95644899-95658549_R		1.10899	0.0382456
A_30_P01028643	chr3:88323145-88335770_F		0.209149	0.0397214		A_55_P2095365	NM_027310	Meaf6	1.11122	0.0448274
A_52_P146711	NM_009432	Tshb	0.2142	0.00757476		A_55_P2033215	NM_013877	Cabp5	1.11127	0.0469504
A_30_P01026773	chr14:55671783-55680316_R		0.215823	0.00303217		A_30_P01025284	chr11:120097758-120098581_F		1.11572	0.0240722
A_30_P01021594	chr1:134867906-134885481_F		0.21728	0.044667		A_66_P110425	NM_177052	Kif6	1.12013	0.0208992
A_30_P01028578	chr7:128341797-128414692_F		0.219174	0.023649		A_55_P2082733	NM_007807	Cybb	1.12113	0.0278637
A_51_P154753	NM_146182	Klc3	0.221391	0.0364234		A_55_P2009684	AK169397	Zmiz1	1.1232	0.0415128
A_55_P2117799	NM_001048146	Azi2	0.225049	0.00659181		A_51_P258409	NM_010423	Hey1	1.12515	0.0216701
A_30_P01025963	chr1:42759171-42771337_F		0.225538	0.0248678		A_55_P2071731	Y15524	Olfr75-ps1	1.12569	0.0394457
A_51_P468505	NM_001007581	2810408M09Rik	0.225632	0.0485784		A_55_P1952957	NM_146755	Olfr551	1.12639	0.011457
A_51_P477738	NM_031874	Rab3d	0.226762	0.000497169		A_30_P01026854	chr1:115787961-115860711_R		1.12829	0.0334087
A_30_P01028839	chr17:3103174-3114885_F		0.227856	0.00216199		A_55_P2085510			1.13327	0.0375994
A_55_P2177944	AK131833	Tmem208	0.228475	0.00973149		A_55_P2076560	NM_139051	Nr5a1	1.13329	0.0219175
A_51_P221144	NM_173758	1300010F03Rik	0.229262	0.0321714		A_30_P01032463	chr10:84005221-84022896_R		1.13435	0.0228318
A_55_P2165293	NM_009730	Atrn	0.230669	0.00522098		A_30_P01030257	chr14:61252837-61310872_F		1.13465	0.0341263
A_51_P468505	NM_001007581	2810408M09Rik	0.231477	0.0461316		A_55_P2097434	AF031663	Strm	1.13652	0.049615
A_55_P2139809	NM_010200	Fgf13	0.235079	0.0470559		A_55_P2124090	NM_172669	Ambra1	1.13755	0.024552
A_30_P01022007	chrX:93154123-93164481_F		0.236104	0.045231		A_55_P2026380	NM_026549	Pdcd2l	1.1387	0.0110966
A_51_P193230	NM_028708	Jakmip3	0.236406	0.0456572		A_30_P01028383	chr9:102891041-102907200_F		1.14012	0.0171214
A_30_P01028789	chr4:145662641-145669641_F		0.23747	0.0312346		A_30_P01030298	chr19:44651106-44657612_R		1.14234	0.0266298
A_30_P01027187	chr13:78566508-78581785_F		0.237473	0.00636562		A_30_P01023757	chr11:3548300-3549676_R		1.14423	0.0136907
A_55_P2320313	BC058714	Kcnb1	0.23758	0.0141911		A_30_P01028547	chr7:35405125-35415223_R		1.14535	0.0443899
A_55_P1980956	NM_001033174	Osbp	0.237787	0.0462479		A_30_P01031002	chr13:49488852-49489322_F		1.14923	0.0296025
A_51_P393426	NM_011173	Pros1	0.238764	0.040211		A_55_P2103422	NM_011188	Psmc2	1.14932	0.0371099
A_30_P01028771	chr13:78566508-78581785_F		0.240969	0.0377614		A_55_P1972157	NM_001033292	Espnl	1.15196	0.0324439
A_51_P380401	NM_024248	Cars2	0.242726	0.0367252		A_55_P2081313	NM_010309	Gnas	1.15219	0.0310158
A_51_P468505	NM_001007581	2810408M09Rik	0.244245	0.0312407		A_55_P2118537			1.15302	0.0484364
A_51_P367125	NM_011131	Pold1	0.24479	0.000230158		A_30_P01022889	chr2:28151215-28151611_F		1.15494	0.034424
A_30_P01031023	chr2:181024098-181039073_R		0.244967	0.0229084		A_66_P122828	NM_030047	4930458L03Rik	1.15719	0.0382066
A_51_P468505	NM_001007581	2810408M09Rik	0.246924	0.0400311		A_30_P01025681	chr5:120269342-120279542_F		1.16055	0.00432248
A_55_P2177712	AK145223	Gm10725	0.249913	0.00955267		A_30_P01031911	chr16:59557120-59602070_F		1.16107	0.0189861
A_55_P2160296	NM_001038612	Olfm1	0.249987	0.0044984		A_30_P01022369	chr15:73227424-73257474_F		1.16157	0.0402805
A_51_P425696	NM_029810	Nt5c2	0.251482	0.0121059		A_51_P100991	NM_145067	Gucy2c	1.1626	0.0140964
A_55_P2135769	AK076616		0.252115	0.0195632		A_30_P01025060	chr5:125713450-125735500_R		1.16276	0.00634372
A_51_P390276	NM_026186	Cwc25	0.253635	0.0205412		A_30_P01022082	chr14:121850951-121854978_R		1.16292	0.0316333
A_55_P2114069	NM_029762	Hyls1	0.253689	0.00172103		A_55_P2146185	NM_011302	Rs1	1.16344	0.0477469
A_51_P291224	NM_001039365	Mobp	0.255042	0.00887411		A_30_P01025809	chr12:88235624-88264465_F		1.16366	0.00484658
A_52_P248986	NM_013699	Ubp1	0.255896	0.0484744		A_55_P2073980	ENSMUST00000106202	Mycbp	1.16466	0.0114922
A_30_P01023018	chr4:146156575-146175425_R		0.25828	0.018114		A_55_P1959076	NM_001013379	Zfp930	1.16539	0.0301843
A_30_P01019214	chr1:42759171-42771337_F		0.266107	0.0422503		A_30_P01033226	chr1:38886199-38892924_F		1.16613	0.022488
A_55_P1952714	NM_183285	Kctd2	0.267785	0.000363733		A_55_P2136890			1.16636	0.0278794
A_55_P2017964	NM_001029873	Unc13a	0.270204	0.0486956		A_30_P01032350	chr4:123572090-123581365_F		1.16657	0.00516922
A_30_P01028639	chr3:85806420-85889300_R		0.270424	0.0352903		A_55_P2015878	NM_025469	Clps	1.16741	0.0330477
A_30_P01023439	chr12:89519675-89533975_F		0.273132	0.00939898		A_30_P01021280	chr2:84344350-84370075_F		1.16965	0.0330597
A_55_P2124233	NM_177723	Vsig8	0.273312	0.000348654		A_30_P01023604	chr11:16831925-16851121_F		1.16999	0.0313201
A_55_P2037328	NM_001081307	Ppp1r12b	0.279376	0.0103755		A_30_P01021799	chr11:79531631-79531761_F		1.17068	0.0233351
A_55_P2195859	AK087464	E130218I03Rik	0.279634	6.72914e-05		A_55_P2128225	NM_009077	Rpl18	1.17121	0.00748283
A_55_P2002944	NM_172682	Fam160a1	0.279888	0.0187165		A_55_P2044109	BC024395	Rpl28	1.17173	0.027034
A_52_P249588	NM_028043	D1Bwg0212e	0.283402	0.0275414		A_55_P2170670			1.17181	0.0431014
A_52_P38208	NM_028755	Arpp21	0.284253	0.0312191		A_55_P2168511	AK154713	BC055004	1.17334	0.0368417
A_51_P389216	NM_029528	Fam131b	0.285694	0.0120216		A_30_P01020750	chr2:151773018-151776377_R		1.17532	0.0485899
A_51_P195506	NM_007778	Csf1	0.286822	0.0303943		A_55_P2123826	ENSMUST00000061507	Nfe2l3	1.18128	0.0367418
A_30_P01020439	chr12:3173375-3203075_R		0.289191	0.0171309		A_55_P2018836			1.1835	0.0411681
A_30_P01031168	chr13:78341864-78375825_R		0.289521	0.0426209		A_51_P341296	NM_019872	Dmrtb1	1.18363	0.0278127
A_30_P01027666	chr10:122410471-122422759_F		0.289603	0.0192669		A_55_P2070869	NM_008491	Lcn2	1.18647	0.0386702
A_66_P125701	AK079292	Gm4673	0.290198	0.00572311		A_52_P307961	NM_147219	Abca5	1.18782	0.0070427
A_52_P126825	NM_020608	Cramp1l	0.290579	0.0356201		A_30_P01021863	chr10:69819062-69871640_F		1.188	0.00283267
A_55_P1965605	NM_027188	Smyd3	0.291633	0.0395269		A_55_P2032905			1.18813	0.00307128
A_55_P1989782	NM_021350	Chml	0.292499	0.0320114		A_55_P2040567			1.18844	0.015393
A_51_P179864	NM_016979	Prkx	0.292767	0.0114128		A_51_P159565	NM_001033329	Arhgef9	1.18875	0.0316406
A_55_P2053202	NM_001198968	Itsn2	0.293907	0.00939485		A_55_P2338090	AK157047	F830115B05Rik	1.18876	0.0379975
A_51_P387379	NM_172298	Tshz3	0.295398	0.0467196		A_66_P126313	NM_175092	Rhof	1.1901	0.0027768
A_55_P2121165	NM_021436	Tmeff1	0.297148	0.0202933		A_55_P2075237	NM_027895	Ulk3	1.19025	0.0155643
A_30_P01028773	chrX:106029816-106082235_F		0.298529	0.0392269		A_30_P01024976	chr3:34643323-34682773_R		1.1904	0.0289893
A_51_P134262	NR_027956	1700052K11Rik	0.299358	0.0069278		A_55_P1961461	NM_009761	Bnip3l	1.19128	0.048283
A_52_P241484	NM_021525	Rcl1	0.300213	0.0394063		A_55_P2135920	TC1614758		1.1924	0.00288476
A_52_P1026830	NM_001081499	Tbc1d8b	0.302255	0.00219746		A_52_P215106	NM_001004435	Pik3r6	1.1924	0.0388317
A_52_P339742	NM_029787	Cyb5r3	0.302704	0.0280969		A_30_P01023597	chr13:94065827-94071377_R		1.19366	0.0348613
A_55_P2003823	NM_009714	Asgr1	0.307331	0.0205373		A_55_P2166524	NM_001101464	Foxi3	1.19562	0.0250868
A_51_P224227	NM_001081013	Rlf	0.308361	0.00574753		A_55_P2169410	ENSMUST00000024896	4930583I09Rik	1.19693	0.0371271
A_52_P478256	NM_178614	Samm50	0.308694	0.038699		A_30_P01021239	chr9:24617562-24625262_R		1.19742	0.00969089
A_66_P131530	NM_019428	Rpp30	0.309253	0.00834472		A_30_P01018710	chr11:112898724-113062945_R		1.19745	0.0465295
A_52_P640386	NM_133857	Usp53	0.309637	0.0323889		A_55_P2144401	AK076447	Gm4319	1.19821	0.0409744
A_55_P2042297			0.310782	0.0256733		A_55_P2128224			1.19975	0.0138748
A_30_P01027837	chr4:135896689-135918414_R		0.312294	0.0252314		A_55_P2138956	ENSMUST00000170687	Tpk1	1.20024	0.0308193
A_55_P1993263	NM_009767	Chic1	0.312436	0.00951039		A_55_P2091551	NM_146011	Arhgap9	1.20129	0.0423453
A_30_P01021757	chr1:193048332-193049714_F		0.313511	0.0218963		A_30_P01022709	chr2:167602966-167608069_F		1.20148	0.046312
A_51_P396811	NM_026520	Fam122a	0.314722	0.00908251		A_55_P2025008	NM_001042489	Hvcn1	1.20164	0.0227434
A_55_P1970244	AK047716	Dclk1	0.315336	0.0433192		A_55_P1998781	NM_001033795	Zcchc16	1.20188	0.0168988
A_52_P589763	NM_027518	Gpr137c	0.31583	0.00194267		A_55_P2439006	NR_015529	R74862	1.20235	0.0449649
A_66_P132222	NM_053015	Mlph	0.317175	0.0186292		A_30_P01020340	chr9:121206619-121273344_F		1.20235	0.0467135
A_51_P477941	NM_013907	Fbxw4	0.317358	0.00921177		A_30_P01024869	chrX:11671167-11700242_R		1.20238	0.0353216
A_51_P464387	NM_030704	Hspb8	0.318766	0.0288222		A_55_P2101216	NM_007436	Aldh3a1	1.20336	0.0292628
A_52_P556337	AK078477	Txlng	0.319124	0.00497882		A_30_P01030129	chr17:15225846-15226766_F		1.20343	0.021397
A_55_P2002466	NM_175560	Zfp747	0.319196	0.0286914		A_55_P2008835			1.20354	0.0214795
A_55_P2046074	NM_172614	Tmem44	0.319602	0.0398166		A_30_P01028782	chr2:65240793-65292293_F		1.20392	0.00733941
A_55_P2021125			0.320215	0.023668		A_55_P2007368			1.20485	0.0111615
A_55_P2057926	XM_003086449	Gm20385	0.320695	0.0192238		A_30_P01017940	chr13:98267049-98267604_F		1.20741	0.0468904
A_55_P2170309	NM_008905	Ppfibp2	0.320879	0.00174903		A_52_P123485	NM_025804	Tcf25	1.20815	0.021827
A_55_P2037962	NM_153417	Trpm6	0.321305	0.00279184		A_30_P01031713	chr16:4525147-4542122_F		1.20845	0.0364228
A_55_P2118799	NM_001168248	Rmi1	0.32333	0.00169356		A_55_P2014932	ENSMUST00000160698		1.20961	0.0237862
A_51_P254583	NM_172291	Foxred1	0.324959	0.00325778		A_55_P1974725	NM_020019	Magea6	1.21014	0.0136307
A_55_P2071829	NM_001081242	Tln2	0.326329	0.0155028		A_55_P2094771	NM_010980	Olfr32	1.21017	0.0479707
A_51_P131653	NM_029801	1700021C14Rik	0.326462	0.0211749		A_55_P2051874	NM_011188	Psmc2	1.21177	0.0287992
A_55_P2165879	NM_028665	Ankrd42	0.326898	0.0114409		A_30_P01025381	chr9:96664617-96683617_R		1.21331	0.0205923
A_55_P2134967	NM_009484	Uty	0.329551	0.0371579		A_30_P01020062	chr17:29183003-29217681_F		1.21392	0.0330013
A_30_P01026556	chr16:3872469-3877048_F		0.332906	0.00886699		A_55_P2047763	NR_040763	4930519F24Rik	1.21485	0.0171473
A_55_P2075429	NM_001014974	Ttll4	0.334274	0.0191817		A_30_P01017798	chr6:31555210-31693051_F		1.21508	0.0377826
A_30_P01031943	chr17:22420025-22457650_R		0.335387	0.0472397		A_30_P01023809	chr11:117835849-117842574_F		1.21517	0.0460993
A_55_P1979753	NR_002848	6430411K18Rik	0.337349	0.0228668		A_52_P636830	NM_011816	G3bp2	1.21539	0.024479
A_30_P01026192	chr17:86560289-86565864_R		0.33806	0.0387366		A_55_P2173353	NM_001033365	Gm628	1.21584	0.0417028
A_30_P01033289	chr13:78566508-78581785_F		0.341588	0.0303088		A_30_P01019536	chr18:83530624-83534486_R		1.2159	0.0254111
A_30_P01031284	chr11:120041124-120052299_R		0.342063	0.0316523		A_55_P2130645	NR_027959	B830017H08Rik	1.21593	0.0152745
A_51_P232858	NM_025974	Rpl14	0.342624	0.0216559		A_30_P01031273	chr4:128727332-128735227_R		1.21673	0.0209098
A_52_P129443	NM_145425	Wdpcp	0.344174	0.029157		A_30_P01019302	chr5:113594167-113645342_R		1.21684	0.0127313
A_66_P103993	ENSMUST00000071016		0.34439	0.039791		A_55_P2315057	NM_172818	Ttll8	1.21755	0.0107547
A_55_P2128577	NM_001146349	Rnf217	0.344537	0.0349684		A_30_P01024679	chr9:102891041-102907200_F		1.21758	0.0277808
A_52_P506271	NM_153582	Cmtm4	0.346667	0.02692		A_51_P349192	NR_028432	2210013O21Rik	1.21787	0.00857758
A_30_P01032502	chr11:97505439-97522274_R		0.347994	0.0485667		A_30_P01032837	chr17:9898206-9919226_R		1.21822	0.0392462
A_55_P2047703	NM_001111017	Serac1	0.348184	0.0131794		A_52_P81693	ENSMUST00000100870	LOC100502592	1.21876	0.00202914
A_52_P555913	NM_010898	Nf2	0.349425	0.0195011		A_55_P2137616	NM_001163795	Treml4	1.21923	0.0254896
A_52_P16877	NM_172051	Tmcc3	0.349548	0.0197754		A_55_P2138549	NM_145970	Cc2d1a	1.21971	0.0239886
A_30_P01028170	chrX:148819227-148844227_R		0.352002	0.0405292		A_55_P2121426	NAP092955-001		1.22012	0.00886645
A_30_P01018798	chr5:100849748-100858532_R		0.353999	0.00706705		A_51_P109939	NM_144897	Apoa1bp	1.22097	0.0122347
A_30_P01027237	chr3:68867193-68876128_F		0.354906	0.0139601		A_30_P01021414	chr2:28203295-28249724_F		1.2231	0.0204175
A_51_P221677	NM_178110	Trim62	0.356004	0.0408146		A_30_P01019870	chr8:126278269-126291621_F		1.22334	0.0203511
A_55_P2425235	AK051059	D030063E12	0.358847	0.0165625		A_52_P85774	NM_001013616	Trim6	1.22373	0.025444
A_30_P01023743	chr15:85412264-85549139_R		0.359738	0.0168628		A_30_P01033558	chr13:44752412-44803566_R		1.22405	0.0406815
A_30_P01018881	chr17:46972160-46997919_R		0.359994	0.0364583		A_30_P01026453	chr13:78341864-78375825_R		1.22515	0.00658605
A_52_P634447	NM_021429	Hs1bp3	0.36101	0.000644989		A_55_P2036585	ENSMUST00000113808	Gm13547	1.22535	0.0186503
A_51_P214423	NM_001166584	Tead1	0.361021	0.0292025		A_30_P01024642	chr17:33995525-34028025_F		1.22585	0.0456293
A_55_P2092864	NM_007929	Emp2	0.362368	0.0125732		A_30_P01019176	chr6:82608223-82669023_F		1.22652	0.0185143
A_30_P01032870	chr17:36130717-36137617_R		0.363048	0.0290282		A_30_P01021434	chr16:91174611-91200786_F		1.2269	0.00972891
A_66_P129852	NM_008044	Fxn	0.366357	0.00275758		A_51_P368394	NM_019964	Dnajb8	1.22819	0.0330322
A_55_P2008790	NM_013705	Zfp30	0.366646	0.028998		A_66_P115766	ENSMUST00000109066	Gm14393	1.22838	0.0399488
A_30_P01020463	chr13:108825897-108833335_F		0.369072	0.048339		A_30_P01027811	chr8:122712014-122732520_R		1.23001	0.028415
A_30_P01025780	chr6:121035524-121061074_R		0.370423	0.028908		A_30_P01023935	chr11:95483973-95490751_F		1.23127	0.0418885
A_55_P2152014	ENSMUST00000143306		0.373304	0.0399128		A_51_P262208	NM_008404	Itgb2	1.23127	0.00850039
A_55_P2058315	NM_001002005	Panx2	0.375105	0.0390976		A_30_P01031001	chr18:77291264-77299664_R		1.23163	0.00583908
A_51_P317640	NM_009367	Tgfb2	0.375206	0.0131509		A_30_P01027143	chr15:79284348-79284948_R		1.2317	0.000445499
A_55_P1983277	BC006028		0.375303	0.0323015		A_55_P2169559	NM_021349	Tnfrsf13b	1.23243	0.0267839
A_55_P2033010	NM_026422	Mrrf	0.377557	0.0148796		A_30_P01029931	chr15:73227424-73257474_F		1.23291	0.033857
A_30_P01023337	chr8:72105642-72105922_R		0.377772	0.0182717		A_55_P2069192	AK012019	N6amt1	1.23307	0.0433037
A_55_P2011491			0.378069	0.012502		A_30_P01025864	chr9:30793551-30817648_R		1.23317	0.0258888
A_55_P2313133	XR_104789	1700040D17Rik	0.378236	0.0262597		A_30_P01027705	chr1:87419050-87452625_F		1.23397	0.0172093
A_30_P01020135	NEAT1		0.378709	0.0401825		A_30_P01029596	chr14:14660983-14746992_R		1.23413	0.0224735
A_55_P1996518	NM_027823	Arhgap42	0.379182	0.000212276		A_52_P578436	ENSMUST00000101325		1.23423	0.0466168
A_51_P167876	NM_011638	Tfrc	0.379546	0.0338986		A_30_P01029988	chr13:112717680-112733330_F		1.23446	0.0101859
A_30_P01018453	chr9:100977450-100989325_R		0.379939	0.00642894		A_55_P2000683	NM_011868	Eci2	1.23658	0.0212032
A_55_P2066414	NM_010044	Dffa	0.38091	0.0162414		A_55_P1971527			1.23659	0.0359027
A_30_P01032861	chr5:149751979-149808240_R		0.382256	0.019398		A_55_P2146780	NM_025321	Sdhc	1.2367	0.0347206
A_66_P130416	NM_009712	Arsb	0.384045	0.0145719		A_51_P110301	NM_009778	C3	1.23962	0.0428732
A_30_P01027380	chr17:22013350-22095775_F		0.390949	0.0314836		A_51_P493700	NM_001039184	Cep350	1.24039	0.0170345
A_55_P2165544	NM_001005605	Aebp2	0.392543	0.032168		A_55_P2005295	NAP112771-1		1.24125	0.0291456
A_30_P01030293	chr5:149751979-149808240_R		0.393805	0.0410465		A_55_P2414534	BQ963936	0610009L18Rik	1.24236	0.0433381
A_66_P103999	NM_025822	Rsrc1	0.39441	0.00467309		A_30_P01023968	chrX:7560535-7560896_R		1.24271	0.0399503
A_30_P01030626	chr10:18036490-18059965_R		0.394619	0.0128206		A_66_P139094	NM_001177566	Mrgpra9	1.2429	0.0290996
A_55_P2138816	NM_025479	2810021B07Rik	0.395089	0.02317		A_51_P411909	NM_178848	Sirt5	1.24315	0.0432861
A_30_P01021461	chr2:119697845-119719245_F		0.395112	0.0125082		A_30_P01018536	chr11:114686321-114705990_F		1.24315	0.0174715
A_51_P293781	NM_016863	Fkbp1b	0.396113	0.0367433		A_55_P2111825	NM_029285	1700001C02Rik	1.24413	0.00960249
A_52_P540470	NM_001033341	Zfp407	0.397191	0.0203975		A_55_P2101266	AK032506	6430573P05Rik	1.24496	0.00670537
A_52_P89335	NM_146260	Tmie	0.39946	0.00144315		A_66_P131091	NM_001024616	B230208H17Rik	1.24589	0.0413127
A_55_P2162349	NM_199302	Lrsam1	0.400307	0.0332182		A_51_P437144	NM_026556	Dynll2	1.24658	0.023272
A_55_P2127288	ENSMUST00000105684	Spsb1	0.400613	0.033692		A_55_P2016902	NM_026563	Sdccag3	1.24678	0.0261365
A_55_P2055875	NM_001205070	Josd2	0.400673	0.0301462		A_51_P487933	NM_010817	Psmd7	1.24757	0.00465319
A_51_P511734	NM_175246	Snip1	0.403057	0.0339236		A_51_P267740	NM_026934	Zc3h15	1.24918	0.0141502
A_51_P263377	NM_177588	Thnsl1	0.40698	0.0442018		A_30_P01027639	chr15:61919018-61935580_F		1.25011	0.026978
A_55_P2004752	NM_181852	Prl2c5	0.40831	0.000229036		A_51_P121818	NM_016781	Prkag1	1.25045	0.000496895
A_55_P1956799	NM_025357	Smpx	0.410823	0.00473246		A_55_P2038414	NM_133240	Acot8	1.25074	0.0440273
A_30_P01024017	chr10:122410471-122422759_F		0.41139	0.0152749		A_51_P459944	NM_011545	Tcf21	1.25222	0.0319596
A_55_P2011141	AK158853		0.411785	0.0104319		A_30_P01020142	chr4:98943050-98959998_F		1.25357	0.0303442
A_30_P01020843	chr1:45569500-45580900_F		0.413646	0.0262865		A_51_P121818	NM_016781	Prkag1	1.25435	0.001044
A_55_P2113275	ENSMUST00000137031		0.41416	0.0167364		A_51_P121818	NM_016781	Prkag1	1.25477	0.00392581
A_52_P156485	NM_026241	Ankrd39	0.414267	0.0441117		A_51_P386880	NM_016737	Stip1	1.25558	0.0121325
A_52_P456243	NR_033431	2900079G21Rik	0.415159	0.0278469		A_51_P121818	NM_016781	Prkag1	1.25602	0.000307774
A_52_P472799	NM_027475	Ecd	0.416733	0.0233127		A_66_P121010	XR_141356	A730085E03Rik	1.25643	0.0277509
A_55_P2068066	NM_001080925	Rapgefl1	0.417706	0.0024042		A_55_P2132089	NM_021332	Glp1r	1.25983	0.0241701
A_51_P342707	NM_008894	Pold2	0.418224	0.0211102		A_52_P631547	NM_001081106	Cytl1	1.2603	0.0462129
A_55_P2128686	NM_144527	Ccdc21	0.421724	0.0377313		A_55_P2097146	NM_021478	Tulp1	1.26088	0.0333891
A_52_P309337	NM_019648	Metap2	0.421843	0.0428193		A_66_P113708	NR_002846	Nespas	1.26218	0.0241898
A_55_P2119962	NM_028637	1110034G24Rik	0.423041	0.0139607		A_52_P546162	ENSMUST00000103355		1.26257	0.0390057
A_52_P99502	NM_029022	Scrn3	0.423814	0.0274753		A_30_P01022857	chr16:89961600-89971725_R		1.26465	0.0401511
A_52_P619248	NM_181852	Prl2c5	0.425325	0.00105321		A_51_P121818	NM_016781	Prkag1	1.2652	0.00576399
A_51_P487718	NM_010093	E2f3	0.426837	0.0407994		A_51_P121818	NM_016781	Prkag1	1.26542	0.000404266
A_51_P263844	NM_030139	Zfp449	0.430374	0.0269633		A_30_P01025217	chr7:140011140-140018815_F		1.26625	0.00554193
A_51_P437135	NM_010014	Dab1	0.430858	0.00283228		A_51_P339331	NM_029002	Nkx6-3	1.267	0.00791419
A_30_P01031747	chr19:23068397-23190256_R		0.431267	0.0411216		A_55_P2102151			1.26828	0.0432756
A_30_P01028829	chr1:45569500-45580900_F		0.434202	0.0248241		A_30_P01032704	chr1:71984564-71985074_R		1.26883	0.0449587
A_55_P2186808	ENSMUST00000171455		0.434756	0.0314381		A_30_P01031052	chr19:16059564-16085402_F		1.26936	0.0419947
A_55_P2337213	NM_145511	BC003331	0.438449	0.0409528		A_66_P107068	XM_003688827	LOC100861685	1.27134	0.0350103
A_55_P1985554	NM_019804	B4galt4	0.439475	0.0119229		A_55_P2171484	NM_008517	Lta4h	1.27199	0.0158999
A_52_P493747	NM_026137	Wdr13	0.439571	0.0337019		A_30_P01018673	chr2:80338640-80339980_R		1.27279	0.0220357
A_30_P01024240	chrX:165792277-165807952_F		0.439574	0.0482659		A_55_P2041738	NM_008358	Il15ra	1.27323	0.0343979
A_51_P378858	NM_025770	Atg10	0.440247	0.00138886		A_51_P424221	NM_001164598	Irf2bp2	1.27447	0.00251926
A_51_P502152	NM_031196	Slc19a1	0.442616	0.0407757		A_51_P121818	NM_016781	Prkag1	1.27529	0.00114885
A_55_P2162698	NM_018786	Prpf40b	0.44271	0.0419843		A_55_P2113598	NM_011771	Ikzf3	1.27595	0.0217546
A_55_P2141084	NM_011858	Odz4	0.442909	0.0395819		A_30_P01025506	chr5:113609906-113622032_R		1.27697	0.0464174
A_55_P1953087	NM_008563	Mcm3	0.444004	0.00512325		A_55_P2118309	NAP095734-001		1.27739	0.0476672
A_66_P111089	NM_026454	Ube2f	0.444784	0.0255181		A_55_P2103432	AK034506	Gm9876	1.27835	0.0321577
A_55_P2077628	ENSMUST00000106148	Dcxr	0.4453	0.0367108		A_55_P2108216			1.27911	0.0152977
A_55_P2077009	NM_207223	Acap3	0.446206	0.00395394		A_55_P2010332	NM_007968	Ewsr1	1.27923	0.036086
A_55_P2047514	ENSMUST00000150760	Ypel3	0.446615	0.0216891		A_52_P77227	XM_001475859	Rnf212	1.27926	0.0031492
A_65_P14834	NR_015610	9530059O14Rik	0.447839	0.00848165		A_30_P01020482	chr1:133841295-133841645_F		1.28039	0.0413205
A_55_P1974612	NM_001112731	C030039L03Rik	0.448128	0.0177327		A_30_P01019797	chr19:5001448-5001810_R		1.28076	0.00273193
A_55_P2012157	AK166663		0.448658	0.0396114		A_51_P284823	NM_009086	Polr1b	1.28138	0.0114654
A_51_P247614	NR_028086	Ncrna00086	0.449024	0.0209249		A_30_P01019399	chr13:51248372-51259297_F		1.2819	0.0452701
A_51_P407248	NM_054041	Antxr1	0.449333	0.0265636		A_55_P1980771	NM_146520	Olfr536	1.28363	0.0360344
A_30_P01019169	chr1:163528200-163528398_F		0.449616	0.0293917		A_55_P2024282	XM_001474528	Gm16441	1.2843	0.0196177
A_30_P01030536	chr5:104998375-105041300_R		0.451375	0.0192689		A_55_P1954680	NR_033532	B230206H07Rik	1.2845	0.0397411
A_55_P2129826	NM_178641	Inpp5f	0.451759	0.0412496		A_55_P2120466	NM_028965	Snx11	1.28523	0.045026
A_30_P01017969	chr1:167797581-167803031_R		0.451967	0.0341892		A_55_P2009086	NM_011957	Creb3l1	1.28558	0.0275762
A_51_P214343	NM_175400	Sephs1	0.452067	0.047934		A_30_P01025562	chr14:76912477-76931702_F		1.28742	0.0090396
A_51_P479914	NM_029094	Pik3cb	0.452339	0.0397657		A_55_P1963906	NM_146079	Guca1b	1.28778	0.0217533
A_30_P01033375	chr1:167797702-167798519_R		0.453244	0.0389413		A_30_P01029045	chr17:9943615-9967953_R		1.28795	0.0254971
A_30_P01023972	chr13:19611679-19620954_R		0.453941	0.0173284		A_51_P222467	NM_009593	Abcg1	1.28854	0.0343659
A_55_P2122564	NM_027490	Dcp2	0.454561	0.0141744		A_55_P2200029	AK033078	Dleu2	1.28924	0.0364669
A_52_P598300	NM_026816	Gtf2f2	0.454805	0.0261687		A_30_P01029313	chr11:119794849-119803349_F		1.29022	0.00367787
A_30_P01024211	chr17:3103174-3114885_R		0.45501	0.0159731		A_55_P2133910	NM_029264	Ttll10	1.29053	0.0350576
A_51_P249051	NM_133705	Pycr2	0.455154	0.00998819		A_55_P2063156	NM_029343	Spata9	1.29054	0.0155663
A_55_P1959576	NM_178740	Slitrk4	0.456062	0.0297592		A_51_P121818	NM_016781	Prkag1	1.29168	0.000462016
A_51_P322994	NM_175001	Mrpl22	0.456856	0.0161469		A_30_P01018303	chr4:118723941-118757032_F		1.29169	0.0269411
A_55_P2155644	NM_001243117	2010315B03Rik	0.457241	0.0389029		A_55_P2092526	NM_001164075	Tgif1	1.29321	0.0316789
A_55_P1965592	NM_001195390	Commd7	0.457968	0.0162543		A_55_P2062464	U25652	Col12a1	1.29392	0.0272574
A_55_P2073971			0.459581	0.0411167		A_30_P01028886	chr8:126268510-126290810_F		1.29426	0.0413517
A_55_P2127303	NM_013539	Spsb2	0.46083	0.0219221		A_51_P308912	NM_026831	Mybphl	1.29529	0.0095004
A_55_P2012960	NM_024198	Gpx7	0.461309	0.0102292		A_55_P1980850	ENSMUST00000103586		1.29548	0.0487406
A_30_P01033459	chr11:120046656-120050065_F		0.462162	0.0391307		A_30_P01027690	chr4:13369325-13456750_F		1.29586	0.0455559
A_52_P407854	NM_025600	Dda1	0.463252	0.036865		A_51_P411345	NM_177448	Mogat2	1.29617	0.00836609
A_51_P233308	NM_176962	Zfp944	0.465443	0.012172		A_30_P01027880	chr9:58301467-58323783_F		1.29636	0.0139508
A_51_P425824	NM_026125	Fam132a	0.466014	0.0348779		A_55_P1999102	NM_023734	Pi16	1.29687	0.0235069
A_51_P227662	NM_001252070	Dnahc7a	0.466689	0.000188708		A_51_P228159	ENSMUST00000078701		1.29902	0.0455016
A_55_P1982451	NM_016710	Hmgn5	0.468232	0.0104235		A_30_P01019077	chr3:108763862-108772151_F		1.29913	0.0289179
A_30_P01028703	chr1:45569500-45580900_F		0.468386	0.0217647		A_55_P2134616	AK129475	Med12l	1.29991	0.0204213
A_30_P01018804	chr3:38320928-38341869_F		0.468721	0.0484683		A_30_P01027877	chr19:53517903-53540753_F		1.3008	0.0317087
A_55_P2095360	NM_011576	Tfpi	0.469237	0.0409463		A_30_P01032810	chr5:112539219-112540601_R		1.30126	0.026045
A_55_P1968982	NM_016768	Pbx3	0.46956	0.0183963		A_55_P2150138	ENSMUST00000125987		1.30197	0.0325383
A_51_P416669	NM_008473	Krt1	0.470285	0.0444293		A_51_P121818	NM_016781	Prkag1	1.30451	0.000692742
A_51_P172752	NM_025663	Gpatch4	0.470732	0.0213221		A_52_P49457	NM_001164225	Fbxl16	1.30646	0.046099
A_55_P2180846	NM_001159636	Wdsub1	0.471298	0.0178816		A_30_P01023443	chr10:118385588-118439338_R		1.30805	0.0296937
A_55_P2115260	ENSMUST00000093768		0.473072	0.0235709		A_55_P2183369	ENSMUST00000103401		1.3086	0.0442847
A_55_P2045693	ENSMUST00000154714	Sirt7	0.473407	0.0312234		A_55_P2133152	NM_001161365	Rin3	1.30936	0.028826
A_30_P01024961	chr5:37051650-37110575_R		0.473912	0.0239703		A_30_P01019575	chr2:118408095-118415745_R		1.30952	0.0391449
A_30_P01026730	chr7:128341797-128414692_R		0.47409	0.0113369		A_51_P121818	NM_016781	Prkag1	1.31002	0.000850011
A_30_P01023704	chr12:85210777-85262127_R		0.474319	0.0198597		A_52_P430304	NM_001081254	Fam186b	1.31064	0.000491477
A_51_P205278	NM_175187	Tmem161b	0.474944	0.0366168		A_30_P01021170	chr12:5303823-5379098_R		1.3108	0.0484414
A_51_P508029	NM_025823	Pcyox1	0.47526	0.0364682		A_30_P01025628	chr16:59557120-59602070_R		1.31218	0.049215
A_55_P1979563	NM_146186	Wdr62	0.476974	0.0300463		A_30_P01021548	chr16:30195156-30200385_F		1.31225	0.0424241
A_51_P473576	NM_009687	Apex1	0.477526	0.0412272		A_55_P2131379	M60419	Ybx1	1.31305	0.0413915
A_55_P1998164	NM_027295	Rab28	0.477893	0.0296442		A_51_P363729	NM_016914	Prg3	1.31381	0.0168757
A_30_P01028830	chr7:128341797-128414692_R		0.478854	0.0159233		A_55_P2048270			1.31389	0.0383581
A_30_P01029592	chrX:6942702-6954713_F		0.481805	0.00496074		A_51_P365399	NM_178246	Smg5	1.31398	0.0412247
A_55_P2149983	NM_001110824	Foxp4	0.482039	0.0318246		A_51_P143468	NM_178771	Klhl26	1.31446	0.00470231
A_51_P128987	NM_008012	Akr1b8	0.483026	0.0105024		A_51_P110301	NM_009778	C3	1.31496	0.0464374
A_51_P486618	NM_172398	Akr1b10	0.483074	0.0350915		A_30_P01024783	chr10:8606683-8665783_R		1.31569	0.0437852
A_30_P01029742	chrX:35825525-35877700_R		0.483739	0.0141408		A_30_P01019102	chr7:48794017-48815817_R		1.31694	0.0260365
A_30_P01017941	chr19:23068397-23190256_R		0.483802	0.0204711		A_55_P1963649			1.31716	0.00797806
A_51_P243914	NM_018773	Skap2	0.484823	0.0133064		A_30_P01018150	chr10:83181374-83249918_R		1.31727	0.0190094
A_30_P01022832	chr5:121759042-121789992_R		0.484839	0.0236569		A_55_P2168549	NM_001033448	Gm962	1.31738	0.00402867
A_52_P68223	NR_036602	4933421O10Rik	0.48508	0.0392171		A_30_P01017726	chr8:122807653-122823000_F		1.31836	0.0416005
A_51_P516870	NM_008409	Itm2a	0.485165	0.0331106		A_30_P01032988	chr10:62347876-62374346_R		1.31927	0.0459792
A_30_P01018231	chr12:16833551-16901804_R		0.486096	0.0352353		A_30_P01019604	chr19:23068397-23190256_F		1.31975	0.0406061
A_51_P201137	NM_133815	Lbr	0.486278	0.0375891		A_51_P135037	NM_016703	Preb	1.32002	0.0110647
A_51_P333099	NM_025544	Mrps15	0.486546	0.0211043		A_55_P2098499	NM_001038015	Gnpda2	1.32068	0.039813
A_55_P2423646	NM_001252250	Nf2	0.486758	0.040882		A_30_P01022236	chr14:65785477-65815798_F		1.32229	0.0367321
A_55_P2015605	NM_001110824	Foxp4	0.487442	0.040704		A_55_P1975430	NM_009176	St3gal3	1.32238	0.0368184
A_30_P01032163	chr9:20311197-20325858_R		0.487889	0.00887715		A_30_P01018606	chr8:57987539-57988398_F		1.32264	0.0249503
A_55_P2008061	NM_019923	Itpr2	0.488785	0.0394198		A_55_P1983758	NM_025321	Sdhc	1.32299	0.033947
A_51_P387302	NM_029498	Zmym2	0.489639	0.0292456		A_51_P403814	NM_001166067	Slc4a5	1.32545	0.0380082
A_55_P2018825	BC172047		0.489843	0.000586678		A_51_P384402	NM_019454	Dll4	1.32628	0.0220469
A_51_P126302	NM_173376	Rbmx2	0.490541	0.0300855		A_51_P232748	NM_019587	Plxnb3	1.32663	0.0146605
A_66_P102299	NM_026937	Ascc1	0.490683	0.0462487		A_51_P509760	NM_016860	Actr1a	1.32669	0.00673806
A_52_P676198	NM_025912	2010011I20Rik	0.490985	0.0450215		A_55_P2059090	NM_145968	Tagap	1.32723	0.0090081
A_30_P01019119	chr14:26834450-26847000_R		0.491058	0.0464308		A_51_P373669	NM_194464	Mrvi1	1.3286	0.025858
A_55_P2062388	NM_175312	B630005N14Rik	0.491325	0.0352938		A_52_P112888	NM_133826	Atp6v1h	1.33063	0.0384402
A_55_P1965821	NM_001081189	Uprt	0.492529	0.0200053		A_55_P2095609	NM_010242	Fut4	1.33098	0.0465641
A_51_P324934	AK088142	Mcm3	0.492709	0.0474628		A_55_P1960693	NM_001101656	Gm11710	1.33168	0.0345545
A_55_P2035484	NM_175133	1110038D17Rik	0.493044	0.0143402		A_66_P100798	NR_027376	Gm5468	1.33212	0.0356471
A_55_P2059046	NM_172287	Spire2	0.493667	0.0142861		A_55_P2052862	NM_174868	Fam73a	1.33335	0.0022396
A_52_P520495	NM_011693	Vcam1	0.493999	0.0435053		A_30_P01026343	chr4:127020290-127020504_F		1.334	0.00877087
A_30_P01019286	chr12:45415565-45423519_R		0.495763	0.0435714		A_52_P18236	NM_011093	Pira6	1.33424	0.0270543
A_55_P2168643	ENSMUST00000117435	Khk	0.495975	0.0157995		A_55_P2129407	ENSMUST00000141713		1.33525	0.00328656
A_55_P2122643	NM_001105667	Dtymk	0.49698	0.00178604		A_30_P01033488	chr18:36469925-36470507_F		1.33863	0.0142639
A_52_P351418	NM_134091	Sgsm3	0.497352	0.0229331		A_30_P01026428	chr1:13058312-13099826_R		1.33907	0.0115392
A_55_P2015258	NM_001164220	Trim13	0.497477	0.0208725		A_55_P2089957	NM_148413	Myo3a	1.34004	0.0492894
A_55_P2076906	ENSMUST00000098799	Ehd2	0.497721	0.0263236		A_55_P2084626	NM_177411	Rab5b	1.34245	0.0124073
A_30_P01028943	chrX:35825525-35877700_R		0.498016	0.0330336		A_51_P122582	NM_144915	Daglb	1.34279	0.0418083
A_51_P104891	NM_027652	Ept1	0.498395	0.0147773		A_51_P297968	NM_027959	Pdia6	1.34327	0.0445127
A_55_P1976690	NM_029532	Snrnp35	0.499553	0.00863587		A_55_P2182006	NM_133183	Cacng6	1.34384	0.0447511
A_55_P2054663	NM_053091	Cox4i2	0.500731	0.00984869		A_55_P2142156	XM_001474528	Gm16441	1.3441	0.03778
A_51_P330369	NM_138744	Ssx2ip	0.500782	0.00989685		A_51_P174415	NM_170755	Fam134a	1.3456	0.0343072
A_30_P01024177	chrX:72966144-73011019_R		0.501493	0.0116698		A_51_P288479	NM_181328	Slc25a29	1.34582	0.00502236
A_51_P128987	NM_008012	Akr1b8	0.501951	0.0283889		A_52_P612322	NM_183181	Abhd16b	1.34608	0.0333603
A_30_P01023297	chr18:38776580-38841080_R		0.502781	0.0160725		A_30_P01017756	chr5:120269342-120279542_R		1.3484	0.0127542
A_55_P2044669	NM_001033385	D630037F22Rik	0.503818	0.0193653		A_55_P2398264	AK049060	LOC552912	1.34988	0.0464614
A_51_P128987	NM_008012	Akr1b8	0.50462	0.022327		A_55_P1990336	NM_001102444	Add1	1.35053	0.00650337
A_52_P819011	NM_007619	Cbl	0.5057	0.0324199		A_51_P451516	NM_028027	Arhgef25	1.35116	0.049315
A_55_P2028758	NM_177663	Isg20l2	0.507356	0.0156096		A_52_P420500	NM_007771	Cry1	1.35123	0.0196538
A_30_P01026011	chr13:44217172-44224947_R		0.507908	0.0103503		A_30_P01028592	chr8:123901815-123902167_R		1.35157	0.00864295
A_30_P01025258	chr12:110870903-110891628_R		0.508054	0.0404234		A_55_P2158821	ENSMUST00000097619	Gm1614	1.35186	0.031006
A_52_P381418	NM_021435	Slc35b4	0.511033	0.0486994		A_55_P2146678			1.35272	0.013667
A_52_P201232	NM_028198	Xpo5	0.511138	0.00587524		A_55_P2045921			1.35364	0.00559831
A_51_P128987	NM_008012	Akr1b8	0.5134	0.0216321		A_55_P2112459	NM_029383	Cldn22	1.35493	0.0304404
A_51_P128987	NM_008012	Akr1b8	0.513574	0.0206365		A_55_P2299374	AK046275	4930588A03Rik	1.35509	0.0114946
A_55_P2025123	ENSMUST00000108317	Proca1	0.513643	0.0148464		A_55_P2183055	NM_007893	E4f1	1.3557	0.0107542
A_52_P256322	NM_028118	Wdsub1	0.513706	0.0323002		A_30_P01020707	chr19:14916280-14916548_F		1.35672	0.0174823
A_55_P2102195	NM_033322	Lztfl1	0.514365	0.0255513		A_51_P243900	NM_016743	Nell2	1.35804	0.012469
A_51_P104891	NM_027652	Ept1	0.51481	0.0186233		A_30_P01027815	chr8:91569369-91594119_F		1.35852	0.0263482
A_30_P01020438	chr5:37051650-37110575_F		0.517093	0.0300708		A_30_P01033119	chr2:157361470-157379813_F		1.35907	0.0205494
A_30_P01024630	chr13:44217172-44224947_R		0.517396	0.0260255		A_55_P2151209	NM_130873	Krtap16-4	1.35916	0.0266329
A_55_P2415197	NR_045268	2810013P06Rik	0.517922	0.04477		A_30_P01029949	chr5:125190100-125209625_R		1.36061	0.00107033
A_55_P1994132	ENSMUST00000110832	Tmem184a	0.519195	0.0393539		A_30_P01023049	chr14:115423660-115463160_R		1.36101	0.00106975
A_51_P509669	NM_001033293	Uap1l1	0.519231	0.0418061		A_51_P123625	NM_008392	Irg1	1.36141	0.0168088
A_55_P2194798	NR_045633	A230056J06Rik	0.519445	0.00425774		A_55_P1965629	NM_008224	Hcfc1	1.36164	0.0383172
A_30_P01030649	chr2:104590593-104606218_F		0.521319	0.0106247		A_30_P01021929	chr9:118291593-118324230_F		1.36204	0.00512472
A_55_P1980883	NM_001146351	Ephb6	0.521841	0.0152053		A_30_P01018451	chr5:123440192-123451767_F		1.36226	0.00684615
A_51_P142923	NM_013490	Chka	0.522133	0.0472545		A_51_P288257	NM_030248	Cdk5rap3	1.36471	0.0432733
A_30_P01027386	chr12:104190020-104236951_F		0.523358	0.0301672		A_55_P1994564	NM_020483	Sap30bp	1.36496	0.0322631
A_52_P155124	NM_001164676	Zfp229	0.525337	0.0411259		A_51_P123625	NM_008392	Irg1	1.36633	0.0246159
A_52_P255250	NM_009543	Rnf103	0.525533	0.0404168		A_30_P01031964	chr9:58301467-58323783_R		1.36636	0.0146922
A_51_P155174	NR_028331	Zfp672	0.525572	0.0393915		A_51_P203474	NM_021884	Tsg101	1.3677	0.0382983
A_55_P2040357	NM_026975	Bola1	0.525835	0.0351333		A_55_P2151695	ENSMUST00000093911		1.36871	0.0353545
A_52_P254174	NM_008173	Nr3c1	0.526437	0.00374185		A_55_P2105416	NR_003624	Gm10319	1.37006	0.0172618
A_51_P461828	NM_013684	Tbp	0.527039	0.0274836		A_55_P2137840	NM_001252097	4833442J19Rik	1.37127	0.0177153
A_55_P2301312	NM_146254	Wdr78	0.527253	0.0463973		A_55_P1969742	TC1724141		1.37185	0.0428277
A_30_P01026069	chr5:74487385-74497428_F		0.527356	0.00200104		A_55_P2042520	NM_011931	Rfwd2	1.37337	0.0269158
A_55_P2114789	NM_001039519	Gtf2a2	0.527435	0.0267707		A_30_P01030033	chr16:7947710-7948066_R		1.37634	0.0291831
A_51_P430900	NM_013642	Dusp1	0.527511	0.0409244		A_51_P304527	NM_029738	Cluap1	1.37643	0.0279681
A_66_P124011	NM_011464	Spint2	0.528012	0.00837856		A_55_P2093720	NM_016775	Dnajc5	1.37691	0.0168672
A_51_P380013	NM_177410	Bcl2	0.528849	0.0434622		A_55_P1957843			1.3773	0.0345129
A_55_P2193229	AK039367	A330032P22Rik	0.53196	0.00191499		A_55_P1959318	NM_008386	Ins1	1.37808	0.0151668
A_51_P339713	NM_207207	Mrps26	0.532108	0.0318459		A_51_P172323	NM_177326	Pak2	1.3791	0.0459699
A_30_P01026095	chr7:128341797-128414692_R		0.532866	0.0394238		A_30_P01029851	chr1:182181289-182181849_F		1.37997	0.0179852
A_51_P301394	NM_008179	Gspt2	0.532894	0.0214314		A_55_P1979705	NM_025287	Spop	1.38067	0.0411704
A_30_P01029770	chr14:105497388-105511063_R		0.533026	0.0177916		A_55_P2021659	NM_029020	Abcb8	1.38072	0.0346785
A_51_P481159	NM_173047	Cbr3	0.53303	0.0480722		A_30_P01029039	chr8:50456266-50587338_F		1.38086	0.0187547
A_52_P118310	NM_175752	Chn1	0.533601	0.0215776		A_55_P2165579	AK143744	Gm10779	1.38156	0.0382979
A_52_P381953	NM_178757	Irf2bp1	0.533691	0.00772285		A_30_P01025215	chr11:96173788-96174352_F		1.38256	0.0264214
A_55_P2111331	NM_001163020	Klhl32	0.533878	0.0446775		A_51_P315085	NM_177389	Mia3	1.38319	0.0371173
A_30_P01017442	chr7:66562376-66579519_F		0.534332	0.0258476		A_30_P01027232	chr10:83181374-83249918_R		1.38392	0.014997
A_51_P461828	NM_013684	Tbp	0.534381	0.0310885		A_30_P01022867	chr6:86425510-86450160_R		1.38527	0.0139017
A_51_P128987	NM_008012	Akr1b8	0.534436	0.0152759		A_55_P2029846	NM_001113283	BC031353	1.38612	0.0250856
A_30_P01026681	chr6:11996975-12037300_R		0.534516	0.00645911		A_55_P1997620	NAP057973-1		1.38659	0.0436096
A_55_P2156293	NM_025823	Pcyox1	0.535091	0.00437711		A_30_P01029536	chr15:100906946-100907748_R		1.3879	0.00616996
A_30_P01031588	chr1:134167181-134181457_R		0.535736	0.00537711		A_30_P01022937	chr5:77188300-77205150_F		1.38898	0.0228013
A_51_P128987	NM_008012	Akr1b8	0.535754	0.0244359		A_55_P2131016	NM_009123	Nkx1-2	1.38997	0.0142794
A_55_P2070983	TC1638635		0.536288	0.026904		A_51_P152845	NM_145076	Trim24	1.39175	0.00769156
A_51_P128987	NM_008012	Akr1b8	0.537184	0.0365555		A_55_P1958932			1.39231	0.0354436
A_30_P01019932	chr1:36012298-36020311_R		0.537268	0.0265888		A_52_P80806	NM_019796	Syncrip	1.39313	0.0458908
A_55_P2009622	NM_029036	S100pbp	0.537724	0.042677		A_55_P2128158	NM_025879	2410002O22Rik	1.39342	0.0303415
A_51_P225832	NM_028314	2700097O09Rik	0.537739	0.0166399		A_66_P108178	NM_173756	Lin52	1.39529	0.03779
A_55_P2172334	NM_133227	Nup155	0.537784	0.0315098		A_55_P1954277	NM_080595	Emid1	1.39564	0.00681202
A_51_P300655	NM_001081368	Tbccd1	0.53824	0.0369669		A_51_P242076	NM_025666	Ubr7	1.39643	0.0382528
A_52_P176160	NM_016661	Ahcy	0.538441	0.0451852		A_55_P2182945	TC1671545		1.39738	0.0306818
A_51_P295449	NM_134100	Mfsd5	0.538663	0.00102497		A_30_P01031719	chr12:89092175-89105525_F		1.40113	0.00748413
A_30_P01033629	chr13:64044376-64045368_R		0.538706	0.0186863		A_30_P01030159	chr5:92548501-92566401_F		1.40232	0.0144561
A_30_P01020842	chr1:141070245-141076841_F		0.538844	0.0318918		A_55_P1982668	NM_001159637	Nadk	1.40434	0.00434144
A_55_P2061391	AK081381	Rhobtb3	0.538967	0.00699938		A_55_P2084617	NM_175511	Fam78a	1.40509	0.0485023
A_30_P01023090	chr14:26973425-26986650_F		0.539118	0.0307272		A_51_P353856	NM_026861	Ubac2	1.40645	0.0491254
A_30_P01024395	chr15:85412264-85549139_F		0.540306	0.0396425		A_30_P01025573	chr8:40100925-40196350_F		1.40662	0.0379414
A_55_P2033250	NM_010191	Fdft1	0.540366	0.0302511		A_51_P391616	NM_027907	Agxt2l1	1.40759	0.0172918
A_51_P104891	NM_027652	Ept1	0.541263	0.039069		A_55_P1982131	ENSMUST00000105261	Grip1	1.40897	0.0159082
A_55_P1971571			0.541703	0.0320745		A_52_P399054	NM_019770	Tmed2	1.4096	0.00230095
A_55_P2019407	NM_198161	Bhlhb9	0.541704	0.036901		A_55_P2076792	NM_013472	Anxa6	1.40996	0.00555398
A_51_P128987	NM_008012	Akr1b8	0.542172	0.0476703		A_55_P1996862	NM_011190	Psme2	1.41085	0.0370894
A_66_P123743	NAP112752-1		0.542616	0.0490238		A_30_P01026213	chr1:141824450-141835125_F		1.41162	0.0323611
A_52_P243102	NM_172650	Kctd3	0.542629	0.0104987		A_55_P2120254	NM_027106	Avpi1	1.41219	0.0394246
A_52_P589699	NM_001081247	Polr3a	0.542752	0.02574		A_55_P2005753	NM_026968	Manbal	1.4138	0.0152655
A_55_P1964154	NM_019734	Asah1	0.544527	0.0299187		A_55_P2181597	NM_008546	Mfap2	1.41598	0.0105749
A_30_P01019284	chr6:31267612-31293337_F		0.545038	0.00524809		A_55_P2004511	NM_001169153	Cd300lf	1.41599	0.00862486
A_51_P392377	NM_177373	Ppfia2	0.546509	0.00515067		A_30_P01027444	chr7:6210340-6229115_F		1.41607	0.0133263
A_52_P86928	NM_029746	Cog2	0.546773	0.00949502		A_66_P134984	NR_040409	Gm15441	1.41695	0.0454292
A_52_P149835	NM_008363	Irak1	0.547461	0.0330058		A_51_P497402	NM_183091	Tonsl	1.41803	0.00426572
A_55_P2141786	NM_053117	Pard6g	0.547913	0.0316686		A_55_P2027609	NM_054038	Scgb3a2	1.41848	0.0307334
A_51_P104891	NM_027652	Ept1	0.549852	0.0378795		A_51_P403536	NM_175641	Ltbp4	1.42017	0.0296068
A_55_P2068515	NR_045285	Gm5083	0.5501	0.0294121		A_55_P2020458			1.42093	0.0442002
A_52_P535255	NM_026780	Syf2	0.551718	0.0326437		A_55_P2058601	AK077025		1.42123	0.0467493
A_51_P123795	NM_177684	Zfp637	0.552198	0.00705075		A_51_P477419	NM_008688	Nfic	1.42144	0.0100539
A_30_P01027260	chr6:145936225-145965575_F		0.553157	0.018283		A_52_P436318	NM_024266	Rps25	1.42378	0.0429875
A_52_P506344	NM_024256	B3gat3	0.553169	0.0268872		A_30_P01024129	chr6:121036119-121036703_R		1.42418	0.0125119
A_30_P01024140	chr7:66562376-66579519_F		0.553304	0.0110621		A_55_P2046064	NM_178258	Il22ra2	1.42456	0.00642818
A_51_P407984	NM_030022	Grifin	0.55332	0.0157568		A_51_P333159	BC019119	Rpa1	1.42463	0.0143058
A_51_P233788	NM_023178	Dmap1	0.553555	0.0459211		A_51_P343309	NM_009908	Cmas	1.42476	0.0454312
A_51_P259631	NM_001077591	Tsks	0.553696	0.00828252		A_55_P1964078	NAP113120-1		1.42485	0.0459276
A_55_P2000798	NM_178418	Ccdc144b	0.554965	0.000649727		A_30_P01026138	chr17:17315025-17460175_R		1.42496	0.0389557
A_52_P239707	NM_010914	Nfyb	0.555475	0.0393987		A_55_P1997132			1.42498	0.0371953
A_55_P2054157	NM_008300	Hspa4	0.556434	0.00149407		A_55_P1981929	NM_009162	Scg5	1.42596	0.0411365
A_51_P254986	NM_011353	Serf1	0.556808	0.0102639		A_55_P2100700	NM_026869	Pygo2	1.42597	0.046206
A_55_P2063312	NM_001166250	Mgll	0.557257	0.0173846		A_30_P01027832	chr18:6144775-6202232_F		1.42812	0.0433632
A_51_P338961	NM_001123327	Qser1	0.558313	0.0276823		A_51_P431316	NM_025773	Ube2w	1.42845	0.0436834
A_52_P532033	NM_009210	Hltf	0.559056	0.0137109		A_51_P226882	NM_021309	Sh2d2a	1.42995	0.0341396
A_51_P128987	NM_008012	Akr1b8	0.559057	0.0352409		A_55_P2072090			1.43117	0.00435816
A_30_P01033319	chr9:96635508-96654148_F		0.559539	0.040381		A_51_P114693	NM_145562	Parm1	1.43239	0.0386961
A_30_P01033527	chr13:74516152-74528284_R		0.560296	0.0261304		A_51_P113403	NM_178743	Slc26a11	1.43294	0.0384552
A_51_P135004	NM_145576	Zfp212	0.56235	0.00469539		A_30_P01022206	chr1:138546641-138558591_R		1.43503	0.0183854
A_55_P2183208	NM_001045532	Prl2c1	0.56282	0.00555304		A_55_P1978316	NM_001081127	Adamts14	1.43707	0.0383689
A_51_P257550	NM_010807	Marcksl1	0.563291	0.0159238		A_51_P181523	NM_144525	Tmem214	1.43749	0.00802967
A_55_P2060498	NM_146201	Zfp553	0.563393	0.0313091		A_51_P150430	NM_023290	Mkrn2	1.43972	0.0245519
A_51_P266640	NM_026277	Nob1	0.56359	0.0114471		A_55_P2108461	NM_146839	Olfr272	1.4411	0.0413882
A_51_P284988	NM_001036293	Nrbf2	0.565855	0.0119034		A_55_P2131642	NM_178240	Trim50	1.44284	0.0425571
A_51_P269634	NM_011748	Zfp14	0.566236	0.0389719		A_30_P01023441	chr17:88993214-89025839_R		1.44449	0.00126508
A_55_P2104689	ENSMUST00000167475		0.567205	0.0175628		A_51_P113403	NM_178743	Slc26a11	1.44474	0.046685
A_30_P01021848	chr11:3542140-3546888_R		0.567725	0.00956959		A_30_P01032373	chr6:100165695-100166101_R		1.44499	0.0476366
A_30_P01025672	chr8:71938275-72113375_F		0.56829	0.0402806		A_30_P01019881	chr3:117995784-117996372_F		1.44614	0.0408323
A_51_P104891	NM_027652	Ept1	0.568496	0.0395697		A_55_P2039416	NM_001161845	Sgk1	1.4465	0.0156417
A_55_P2024224	NM_027418	Mapk6	0.568544	0.0259039		A_55_P1994882	NM_172730	C130022K22Rik	1.44686	0.00012575
A_30_P01033464	chr12:85210777-85262127_F		0.569472	0.0334073		A_51_P122582	NM_144915	Daglb	1.44781	0.0439155
A_30_P01025030	chr12:103151385-103157735_F		0.570336	0.0163506		A_55_P1985768	NM_053273	Ttyh2	1.44786	0.0461073
A_55_P1953301	NM_146126	Sord	0.570651	0.019957		A_55_P2125912	NM_009838	Cct6a	1.44828	0.0324248
A_55_P1996683	NM_008406	Itih1	0.571146	0.0311846		A_30_P01032819	chr14:46374363-46612845_R		1.45137	0.0382181
A_52_P497188	NM_027322	Prrg1	0.571259	0.0392136		A_55_P1999576	NM_028792	Josd1	1.4522	0.0490311
A_55_P1986183			0.571308	0.0356094		A_51_P250337	NM_177642	Igfn1	1.45243	0.0405532
A_51_P278540	NM_021713	Myg1	0.572985	0.0331426		A_55_P2132533	ENSMUST00000103324		1.45259	0.00191995
A_55_P2108738	NM_010878	Nck1	0.573544	0.00294669		A_51_P331003	NM_011976	Sema4g	1.45283	0.0322641
A_30_P01026444	chr3:100363012-100369462_R		0.575397	0.0177005		A_55_P2065586	NR_040403	Gm15417	1.45503	0.0402862
A_51_P123795	NM_177684	Zfp637	0.575599	0.0078831		A_55_P2135261	NM_172730	C130022K22Rik	1.4578	0.0187367
A_30_P01030929	chr19:5841103-5845579_F		0.576732	0.0405992		A_30_P01030466	chr13:114486580-114532455_F		1.45827	0.0253574
A_30_P01022964	chr18:38776580-38841080_R		0.576808	0.0120649		A_51_P142046	NM_025560	1810049H13Rik	1.45883	0.00877821
A_52_P86073	NM_001039084	Mrpl1	0.577292	0.00938171		A_52_P282838	NM_001005370	Spin2	1.46001	0.0468306
A_51_P492765	NM_028599	Wdr75	0.577487	0.0146452		A_30_P01021195	chr3:83089315-83108396_F		1.46038	0.0125098
A_55_P2033586	NM_029956	Mmab	0.577558	0.0474905		A_30_P01026498	chr15:58928225-58939975_R		1.46083	0.0298454
A_52_P207614	AK004115	Csnk2a2	0.577927	0.0397338		A_30_P01022317	chr6:35201798-35217831_R		1.46086	0.020155
A_55_P2076605	AK172714	Plekho2	0.57808	0.00783507		A_55_P2096134			1.46218	0.0305444
A_55_P2090708	NM_133998	1810008A18Rik	0.578162	0.024822		A_55_P2113723	AK135714	Pecr	1.46294	0.0190061
A_51_P123795	NM_177684	Zfp637	0.578664	0.0157751		A_55_P1991605	NM_007467	Aplp1	1.46322	0.0412872
A_55_P2109539	NM_001242360	Trnt1	0.578774	0.0314168		A_55_P2014075	NM_007949	Ercc2	1.46428	0.0263408
A_66_P121623	NM_025822	Rsrc1	0.579317	0.0409361		A_51_P374869	NM_013850	Abca7	1.46546	0.0202637
A_30_P01020072	chr7:128341797-128414692_R		0.579796	0.00839389		A_55_P2099373	AK135677	Gm12633	1.46604	0.0468059
A_30_P01026685	chr11:116936834-116948799_R		0.5798	0.0261665		A_30_P01022594	chrX:90997595-91009570_R		1.46712	0.039401
A_51_P123795	NM_177684	Zfp637	0.580606	0.00772991		A_51_P113403	NM_178743	Slc26a11	1.46843	0.0287463
A_30_P01032214	chr6:11996975-12037300_F		0.581534	0.00570294		A_55_P1974035	NM_008170	Grin2a	1.4697	0.0467864
A_55_P2175880	NM_019946	Mgst1	0.581681	0.0474785		A_52_P336768	TC1615392		1.47102	0.04969
A_51_P109144	NM_025768	Grtp1	0.583905	0.0281521		A_51_P320980	NM_053198	Sfxn4	1.47314	0.0267714
A_30_P01028785	chr6:11996975-12037300_R		0.584127	0.00186562		A_51_P484919	NM_172551	Polrmt	1.47584	0.0226207
A_66_P119421	NM_011034	Prdx1	0.584731	0.0123484		A_30_P01018868	chr6:50339188-50409363_F		1.47688	0.00449973
A_51_P461828	NM_013684	Tbp	0.584963	0.0287592		A_55_P2093463	ENSMUST00000047700	Pon2	1.47752	0.00161799
A_51_P519592	NM_010178	Srsf10	0.585529	0.0180614		A_55_P2184493	ENSMUST00000141998	Sp100	1.47783	0.0308836
A_51_P123795	NM_177684	Zfp637	0.586021	0.018923		A_55_P1982514	NM_001205282	Gm14496	1.47928	0.00254034
A_30_P01017863	chr17:95255725-95272425_F		0.586083	0.00369431		A_55_P2102322	NM_029887	Yif1b	1.48009	0.0392569
A_55_P2126627	NM_001081409	Phf20l1	0.586655	0.00163639		A_55_P2058073	NM_027819	Ggt6	1.4806	0.0136166
A_51_P123795	NM_177684	Zfp637	0.587734	0.0192422		A_51_P122582	NM_144915	Daglb	1.48175	0.0452198
A_51_P182296	NM_026070	Ccdc53	0.58792	0.0380686		A_51_P487913	XR_104662	2600006K01Rik	1.48281	0.0274964
A_51_P461828	NM_013684	Tbp	0.588671	0.0464714		A_55_P2030627	NM_001081227	6330403A02Rik	1.48297	0.00401723
A_51_P123795	NM_177684	Zfp637	0.589601	0.0162968		A_30_P01018153	chr4:73870498-73881323_F		1.48375	0.0127647
A_52_P181759	NM_177586	Eif5a2	0.589902	0.0275308		A_55_P2042521	NM_011931	Rfwd2	1.48376	0.0148494
A_55_P2129786	NM_001164802	Slc38a10	0.589929	0.0413732		A_55_P2154404	M20876		1.48381	0.0163703
A_51_P103209	NM_028639	Ttc7	0.590272	0.00150964		A_30_P01030768	chr13:94186098-94186634_F		1.48401	0.0268891
A_55_P2126281	NAP111842-1		0.591048	0.0321526		A_51_P280437	NM_133649	Slc12a6	1.48407	0.0261941
A_51_P360655	NM_008766	Slc22a6	0.591321	0.000355328		A_30_P01032203	chr8:40100925-40196350_R		1.48423	0.0327024
A_55_P2068330	NM_026994	Cryzl1	0.591531	0.0440476		A_30_P01032850	chr18:6144775-6202105_F		1.48465	0.0229114
A_52_P323830	NM_025884	Zfp830	0.592815	0.0101082		A_55_P2108988	NM_001111331	Kcnip3	1.48468	0.0307496
A_51_P495379	NM_177699	Fhod1	0.594722	0.00354594		A_30_P01024521	chr6:36765550-36793825_F		1.48487	0.0493567
A_55_P2128944	NM_153516	Bcl2l13	0.594847	0.0270562		A_30_P01019630	chr1:81657350-81765250_F		1.48499	0.0056332
A_30_P01022587	chr14:43929100-43945100_R		0.594976	0.0415748		A_55_P2058737	NM_198615	Mex3d	1.48514	0.0223985
A_51_P499153	NM_177381	Cog3	0.595484	0.0227564		A_51_P286737	NM_011333	Ccl2	1.48746	0.00975135
A_51_P495077	NM_026073	Rabl5	0.598014	0.0484075		A_30_P01024492	chr16:43623581-43642715_F		1.48923	0.0318231
A_51_P109144	NM_025768	Grtp1	0.598423	0.0457082		A_55_P1957038	NM_181796	Gstp2	1.4893	0.0474758
A_51_P370163	NM_009431	Ctr9	0.60197	0.0422789		A_55_P2187220	NM_183166	Gm4884	1.48946	0.03723
A_51_P461828	NM_013684	Tbp	0.602181	0.0383149		A_52_P551903	NM_015728	Slc33a1	1.48956	0.0414154
A_55_P1996963	NM_001114098	1110012J17Rik	0.602363	0.0378367		A_55_P1992179	NM_027931	Tars2	1.49047	0.00635913
A_55_P2207342	AK144510	1810059H22Rik	0.603221	0.0391155		A_66_P131008	NM_020277	Trpm5	1.49335	0.0425564
A_30_P01030775	chr3:100363012-100369462_R		0.604039	0.00573378		A_30_P01017732	chr18:6144775-6202105_F		1.49349	0.042386
A_55_P2068862	NM_178698	Pigv	0.60441	0.0336254		A_55_P2018280	TC1629449		1.49421	0.00992001
A_30_P01026348	chr15:60656586-60685333_R		0.604602	0.0397897		A_55_P2152926	NM_016776	Mybbp1a	1.49587	0.00655801
A_55_P2001920	NM_010227	Flna	0.604933	0.0127348		A_51_P232142	NM_008188	Thumpd3	1.49761	0.0350295
A_52_P655803	NM_144807	Chpt1	0.60499	0.0109844		A_30_P01030518	chr4:119963954-119976499_F		1.49817	0.0207858
A_51_P340829	NM_177604	AA986860	0.605272	0.0480257		A_51_P136589	NM_146931	Olfr796	1.49987	0.0181174
A_55_P2019577	NR_027818	1500011B03Rik	0.605486	0.0253665		A_55_P2082869	NM_007970	Ezh1	1.5001	0.0129599
A_55_P1985758	NM_026000	Psmd9	0.605747	0.0189184		A_30_P01022423	chr13:98038568-98068079_R		1.50411	0.0447822
A_51_P158922	NM_001013367	Prkaa1	0.607759	0.00739661		A_51_P307243	NM_011155	Ppp5c	1.50497	0.0135586
A_52_P622391	NM_009481	Usp9x	0.607867	0.012111		A_51_P426195	NM_008726	Nppb	1.50552	0.0325281
A_51_P141535	NM_016978	Oat	0.609203	0.0291249		A_55_P2079388	NR_002905	Snora74a	1.50684	0.0307074
A_55_P2131353	NM_025419	1110059G10Rik	0.610545	0.0144841		A_55_P2036854	NM_025580	Pnkd	1.51121	0.0479535
A_55_P2126552	NM_028031	Zdhhc13	0.610777	0.00980456		A_51_P347154	NM_010084	Adam18	1.51634	0.0138189
A_55_P2008021	NM_026838	Srpx2	0.610785	0.0120781		A_55_P2170881	NM_175164	Arhgap26	1.51663	0.0198378
A_66_P116195	NM_011875	Psmd13	0.612273	0.0367492		A_66_P138047	NM_138591	Gfm1	1.51725	0.0361314
A_55_P1987605	NM_001081035	Nav3	0.613773	0.0412536		A_30_P01031708	chr12:12768528-12849976_R		1.51809	0.0049757
A_52_P305685	NAP111601-1		0.613899	0.0494474		A_51_P342786	NM_175337	Mlh3	1.51868	0.0401265
A_55_P2223592	AK043165	A730062M13Rik	0.614746	0.0492625		A_55_P1961370	AK140252	Gm12472	1.51926	0.0150034
A_30_P01027989	chr2:127484758-127485118_R		0.615568	0.00203465		A_55_P1964594			1.51965	0.0408067
A_51_P226429	NM_153514	Rhobtb2	0.615907	0.0369491		A_51_P329949	NM_153574	Fam13a	1.51972	0.0249918
A_55_P2086692	NM_001113209	Nfib	0.616124	0.0103152		A_66_P122063	AK042408		1.51991	0.0496928
A_51_P443443	NR_028359	5830417I10Rik	0.61648	0.019796		A_55_P1986386	NM_030702	Senp3	1.52025	0.0465661
A_55_P1996643	NM_011293	Polr2j	0.617408	0.0109063		A_55_P1964053	NM_018748	Golga4	1.52033	0.0205936
A_55_P2112717	NM_203507	Rwdd4a	0.619079	0.0329619		A_55_P2063871			1.52324	0.0477499
A_51_P206971	NM_008612	Mnat1	0.619137	0.0200781		A_55_P2077613	NM_153560	Fam102a	1.52348	0.00128518
A_55_P2093418	NM_172700	Zmpste24	0.620453	0.0422809		A_55_P2175245	NM_030254	Tusc3	1.5236	0.0360539
A_51_P123795	NM_177684	Zfp637	0.620861	0.0239725		A_55_P2175742	ENSMUST00000136144	Prdm10	1.52362	0.015395
A_52_P455089	TC1645804		0.621183	0.000606345		A_51_P133369	NM_016717	Scly	1.52419	0.0119284
A_65_P01065	NM_001168382	Phf14	0.621536	0.0357016		A_55_P1984815	NM_198214	Snph	1.52452	0.0224161
A_55_P2088530	NM_010414	Htt	0.621988	0.0481945		A_51_P286737	NM_011333	Ccl2	1.5263	0.0218911
A_52_P382876	NM_177692	Bloc1s3	0.622119	0.0355263		A_51_P455997	NR_027652	Meg3	1.52835	0.041983
A_30_P01026040	chr11:3542140-3546888_R		0.625025	0.0199923		A_52_P180565	NM_001033630	2310061I04Rik	1.52868	0.0146172
A_51_P416509	NM_030609	Hist1h1a	0.626151	0.0436705		A_55_P2058871	NM_138604	Otud5	1.52917	0.03138
A_55_P1986958	NM_001037756	Brms1l	0.626469	0.0177887		A_51_P113403	NM_178743	Slc26a11	1.52951	0.0468045
A_51_P510402	NM_181040	Atpaf1	0.627087	0.046789		A_55_P1961965	NM_009538	Plagl1	1.53305	0.0121433
A_30_P01018274	chr2:151343784-151344246_F		0.627195	0.0278151		A_52_P632359	NM_146742	Olfr1316	1.53344	0.008372
A_51_P201945	NM_025747	4933411K20Rik	0.627562	0.0417335		A_55_P1963807	NM_009610	Actg2	1.53412	0.0472747
A_51_P104891	NM_027652	Ept1	0.627734	0.0449783		A_51_P113403	NM_178743	Slc26a11	1.53461	0.0346888
A_51_P123795	NM_177684	Zfp637	0.628513	0.0363265		A_55_P2136957	NM_001177812	D19Wsu162e	1.5348	0.0372792
A_30_P01024070	chr17:95255725-95272425_R		0.628869	0.00868223		A_30_P01023004	chr6:121053274-121053553_R		1.53558	0.0315571
A_55_P2097384	NM_001029930	Gm5796	0.629054	0.0444931		A_51_P123625	NM_008392	Irg1	1.53806	0.0432168
A_52_P570543	NM_172800	Sdk2	0.629569	0.0227747		A_55_P2113920	NAP115053-1		1.53982	0.036436
A_30_P01023269	chr7:66574000-66577193_F		0.630368	0.0310707		A_55_P2277895	AK015927	4930528G23Rik	1.54206	0.0118747
A_52_P24951	NM_001005419	Ado	0.630742	0.00172587		A_30_P01027861	chr5:125190100-125209625_R		1.54457	0.0439092
A_55_P2057994	NM_001243586	Mif4gd	0.630955	0.0286055		A_52_P357402	NM_019988	Mlst8	1.54718	0.0214111
A_66_P113578	NM_026833	Wash	0.631888	0.0350559		A_55_P2092350			1.5481	0.00154835
A_55_P2161556	NM_001048250	2810008M24Rik	0.633037	0.0296129		A_52_P658122	NM_011809	Ets2	1.54922	0.0449855
A_51_P263290	NM_198306	Galnt9	0.63342	0.0251404		A_55_P2038313			1.55021	0.0474369
A_55_P2134148	NM_029354	Mzt2	0.634593	0.00493944		A_51_P113403	NM_178743	Slc26a11	1.55021	0.0124449
A_51_P322542	NM_027444	Bbx	0.634764	0.0356032		A_55_P1952537	NM_029101	Rrp7a	1.55074	0.0362338
A_55_P2128646	NM_020567	Gmnn	0.634975	0.0200289		A_51_P507942	NM_029097	Atp13a2	1.55196	0.00360863
A_51_P130994	ENSMUST00000019276	BC005537	0.635983	0.0338173		A_52_P397204	NM_007783	Csk	1.55557	0.0371766
A_55_P2154416	NM_030558	Car15	0.636331	0.0132171		A_55_P2084723	U19265	Gcnt1	1.5558	0.0365498
A_51_P389531	NM_019830	Prmt1	0.636542	0.0228547		A_55_P1966863	NM_027985	Mad2l2	1.5592	0.011732
A_55_P2003891	NM_001005506	Txlna	0.637826	0.0495385		A_55_P2119458	NM_001145877	Slc25a44	1.55974	0.0292227
A_30_P01033056	chr9:68349343-68411643_R		0.639542	0.0106719		A_55_P1984173	NM_178080	Pde4dip	1.55984	0.0378649
A_30_P01032874	chr13:28537223-28539860_R		0.640006	0.0199352		A_30_P01029133	chr10:8606683-8665783_F		1.56107	0.0383318
A_55_P1994492	NM_001033173	Usp31	0.640007	0.00718834		A_52_P400999	NM_020260	Arhgap31	1.56235	0.0399868
A_55_P2096324	NM_009793	Camk4	0.64015	0.0341791		A_51_P155458	ENSMUST00000114270	Dok7	1.56237	0.0258689
A_51_P367162	NM_011185	Psmb1	0.640271	0.0129156		A_55_P1964028	NM_030683	Slc14a2	1.5628	0.0460643
A_30_P01017826	chr3:146629425-146649125_R		0.640524	0.0205272		A_30_P01027761	chr19:23264899-23268776_R		1.56448	0.0101719
A_55_P2184414	NM_145600	Zfp330	0.641134	0.0439509		A_30_P01020343	chr6:36765550-36793825_R		1.5655	0.00134275
A_55_P1955548	NM_009510	Ezr	0.64143	0.0356205		A_52_P482251	NM_001010937	Gjb6	1.56958	0.0131662
A_55_P2167090			0.643253	0.0424289		A_55_P1966770			1.57008	0.0475512
A_51_P462102	NM_133911	Gpr125	0.643532	0.0232859		A_52_P138806	NM_198618	Dlgap3	1.5709	0.0135862
A_52_P641758	NM_026637	Ggct	0.644031	0.0128809		A_52_P175304	NM_013771	Yme1l1	1.57139	0.0322388
A_30_P01020428	chr14:78214602-78225827_R		0.644298	0.00773655		A_51_P460774	NM_001102611	Smyd4	1.57209	0.0121914
A_55_P1973723	NM_025794	Etfdh	0.6446	0.0436058		A_55_P2020371	XM_975056	Gm11543	1.57231	0.0194119
A_55_P1968916	BC051956	Cbln1	0.644612	0.00917421		A_55_P2076832	NM_146150	Nrd1	1.57602	0.0225182
A_55_P2150392	NM_153166	Cpne5	0.645633	0.00319317		A_55_P2077816	NM_178277	Hmgxb3	1.57808	0.0317189
A_55_P1960187			0.646706	0.0178993		A_55_P2007423	NM_027892	Ppp1r12a	1.58008	0.0267143
A_55_P2069525	NM_177462	Zmym6	0.648551	0.0403834		A_55_P2125311	NM_023537	Rab3b	1.58075	0.0388966
A_30_P01017974	chr11:117768049-117807949_R		0.648636	0.0264769		A_52_P300730	NM_010441	Hmga2	1.58166	0.0413076
A_30_P01024488	chr6:11996975-12037300_F		0.65044	0.012519		A_52_P430247	NM_025788	Nacc1	1.58231	0.00846595
A_52_P586004	NM_001033245	Hk3	0.650742	0.00589852		A_51_P308254	NM_013678	Surf2	1.58282	0.0495043
A_55_P2049687	NM_007909	Efna2	0.651244	0.0406131		A_30_P01026247	chr7:99879368-99889978_F		1.58445	0.0401412
A_52_P213181	NM_001110142	Cul4b	0.651481	0.0392958		A_55_P2108206	NM_029101	Rrp7a	1.5851	0.0317549
A_30_P01023509	chr13:44217172-44224947_F		0.652357	0.0496903		A_51_P215097	NM_078477	Klf16	1.5879	0.039147
A_51_P424256	AK048462	Gm6211	0.652407	0.0408619		A_55_P1978521	NM_001039646	Gbp10	1.58936	0.00676696
A_55_P2338200	NM_153803	Glb1l2	0.65246	0.0424095		A_52_P628580	NM_144786	Ggt7	1.59205	0.0187832
A_55_P2036863	NM_026817	Rabl2	0.652995	0.0144358		A_51_P114693	NM_145562	Parm1	1.59565	0.0126444
A_55_P2023306	NM_138661	Pcdha9	0.653143	0.0170236		A_55_P2110703	NM_001256180	BC107364	1.59735	0.0303498
A_52_P348720	NM_028493	Rhobtb3	0.65357	0.0301693		A_51_P114693	NM_145562	Parm1	1.59914	0.0246976
A_30_P01020921	chr9:61071844-61072324_F		0.655285	0.0209264		A_66_P101394	NR_033549	Gm11190	1.59924	0.0150449
A_30_P01017612	chr13:44217172-44224947_R		0.656359	0.0438214		A_55_P1976714			1.59929	0.00172338
A_55_P2062664	ENSMUST00000167808		0.656457	0.0136956		A_55_P1992149	NM_001164671	Dnaja1	1.59943	0.0018969
A_55_P1997977	NM_172601	Rab2b	0.65742	0.0242095		A_55_P2105694	NM_029345	2310007L24Rik	1.60084	0.0301277
A_55_P2043662	NM_001024726	Zfp607	0.658561	0.0384796		A_55_P2023042	NM_001199843	1700019E19Rik	1.60147	0.0397681
A_52_P514317	NM_144902	Slc35a3	0.658649	0.0464615		A_55_P2305319	NM_021447	Trim54	1.60434	0.0293774
A_55_P1965308	NM_177111	Ccdc66	0.659155	0.0235888		A_51_P286737	NM_011333	Ccl2	1.60506	0.0285105
A_55_P2388197	AK003103	1010001B22Rik	0.659558	0.00757514		A_55_P1983523	NM_145437	Cd300ld	1.60827	0.0375919
A_51_P201480	NM_213659	Stat3	0.660657	0.0380686		A_30_P01024412	chr12:110074255-110075707_F		1.60833	0.0335447
A_51_P327021	NM_028356	Zbtb25	0.660994	0.0484817		A_51_P112223	NM_010357	Gsta4	1.60852	0.0499747
A_55_P2017590	NM_001172136	Exog	0.661372	0.0255717		A_55_P2033972	ENSMUST00000095853		1.61019	0.0402169
A_55_P2049717	NM_007427	Agrp	0.66153	0.0426056		A_55_P2170439	AK157043		1.61085	0.00232837
A_55_P2026049			0.662028	0.00274437		A_52_P17112	NM_133206	Znrf1	1.61243	0.018791
A_30_P01018352	chr17:3103174-3114885_F		0.663906	0.0156267		A_51_P406557	NM_001085515	AI464131	1.61432	0.0215311
A_51_P404825	NM_198645	Ccdc58	0.66466	0.0120678		A_55_P2118362	NM_153776	Tmem121	1.61751	0.0444835
A_51_P137168	AF088884	Smarcal1	0.664873	0.0450472		A_30_P01032970	chr2:60581618-60589907_F		1.62189	0.0233016
A_30_P01030474	chr10:21542515-21579890_R		0.667453	0.0463		A_51_P286737	NM_011333	Ccl2	1.62559	0.0278575
A_55_P2068907	NM_007511	Atp7b	0.667652	0.0390954		A_55_P2063163	NM_023538	Agk	1.62588	0.0115556
A_55_P2207220	AK034247	Gm10065	0.668787	0.0456895		A_52_P684057	NM_178374	Snupn	1.62633	3.65741e-05
A_55_P2133032	NM_001190914	Kirrel3	0.669983	0.0435424		A_51_P371882	NM_133744	Ccdc71	1.6279	0.0344337
A_55_P1965174	NM_178624	Fbxl2	0.670966	0.00549919		A_51_P286737	NM_011333	Ccl2	1.62922	0.038114
A_30_P01019534	chr13:9818700-9824125_R		0.672033	0.0158929		A_30_P01032838	chr14:99729955-99730583_F		1.63057	0.0250461
A_51_P123795	NM_177684	Zfp637	0.672322	0.0201527		A_52_P500979	NM_013628	Pcsk1	1.63285	0.0488234
A_55_P2177278	NM_001025384	DXBay18	0.672544	0.0153044		A_52_P77093	NM_028166	1600014C10Rik	1.63341	0.0407533
A_30_P01029496	chr14:44284425-44300475_R		0.672608	0.0052261		A_55_P2153231	NM_011385	Ski	1.63394	0.0276555
A_55_P2050807	NM_181424	Gtpbp5	0.672785	0.00626021		A_51_P286737	NM_011333	Ccl2	1.63466	0.0393019
A_52_P341449	NM_028352	Pgm3	0.673104	0.000779031		A_55_P2295786	NM_172772	Fam63b	1.63701	0.0374327
A_30_P01017686	chr4:105035450-105059250_F		0.673254	0.00933137		A_55_P2048794	NM_007656	Cd82	1.6375	0.0102621
A_55_P2175206	NM_175023	Rbbp6	0.673856	0.025798		A_55_P2397999	NR_045973	4930465M20Rik	1.63851	0.00864807
A_30_P01033436	chr10:81680941-81704964_F		0.675159	0.0477383		A_30_P01023506	chr18:61788148-61788307_R		1.64025	0.0270628
A_55_P1967950	NM_027559	Wdr96	0.676379	0.016772		A_55_P1992164	TC1636769		1.64161	0.00175706
A_30_P01020924	chr17:95255725-95272425_F		0.676639	0.0420316		A_30_P01023209	chr3:95500407-95500904_F		1.64198	0.0418366
A_51_P466613	NM_011984	Homer3	0.676757	0.0466837		A_51_P101075	NM_026977	1810031K17Rik	1.64336	0.0180188
A_51_P396708	NM_025315	Med21	0.677253	0.0337347		A_55_P2037141	NM_028001	Jsrp1	1.6474	0.0338378
A_30_P01021236	chr2:155664540-155665222_R		0.677987	0.0271566		A_55_P2016976	NM_183146	A530054K11Rik	1.65215	0.0453437
A_51_P201480	NM_213659	Stat3	0.677998	0.0467082		A_55_P2051254	NR_003368	Pvt1	1.65283	0.0470309
A_52_P392742	NM_029128	Qtrtd1	0.678841	0.0014219		A_51_P374464	NM_013541	Gstp1	1.65288	0.041885
A_30_P01026293	chr19:46419916-46421753_F		0.679564	0.0416028		A_30_P01032311	chr10:83181374-83249918_F		1.65379	0.0136941
A_51_P298486	NM_026225	Cog6	0.680492	0.0158192		A_55_P2157537	XR_141279	Gm10866	1.6542	0.00282613
A_30_P01024078	chr12:111287772-111333890_F		0.684301	0.0160999		A_51_P113403	NM_178743	Slc26a11	1.65524	0.0370614
A_30_P01027712	chr9:27155685-27156100_F		0.684636	0.0485543		A_55_P2085165			1.65655	0.0373227
A_55_P2148912	NM_026416	S100a16	0.684984	0.00667046		A_30_P01018778	chr4:82979473-83035023_R		1.657	0.0129945
A_55_P2163263			0.685307	0.0119116		A_52_P313068	NM_178670	8030462N17Rik	1.6575	0.0241082
A_30_P01026928	chr3:65740585-65741001_F		0.686331	0.0137712		A_55_P1983999	NM_134095	Pppde2	1.65768	0.0248046
A_51_P210395	NM_053108	Glrx	0.687747	0.0494506		A_55_P2021216	NM_018776	Crlf3	1.65844	0.0291718
A_55_P2093665			0.688054	0.00952184		A_55_P2077278	NM_001017362	Arid3c	1.66025	0.0131368
A_30_P01030769	chr12:111287772-111333890_F		0.688808	0.0292792		A_55_P1983583			1.66107	0.0178933
A_55_P1969523	NM_133354	Sumo2	0.689169	0.0295847		A_66_P112684	AK086355	Lsamp	1.66139	0.0261002
A_66_P120425	NAP111304-1		0.689433	0.0304564		A_51_P113403	NM_178743	Slc26a11	1.66884	0.0287835
A_30_P01026557	chr17:95255725-95272425_R		0.689483	0.0401168		A_52_P208222	NM_001025568	Pde1c	1.66981	0.0114455
A_51_P511176	NM_026933	Triap1	0.691004	0.0463562		A_55_P2145034	NM_025819	1200016B10Rik	1.67075	0.0294074
A_51_P383629	NM_126165	Vps4a	0.691036	0.038679		A_51_P123625	NM_008392	Irg1	1.67137	0.0177477
A_55_P1964033	NM_153141	Carm1	0.694799	0.0479124		A_51_P101075	NM_026977	1810031K17Rik	1.67207	0.0202977
A_55_P1985840	NM_026197	Mettl16	0.69498	0.0462508		A_51_P105927	NM_001033158	Rasl12	1.67267	0.026668
A_30_P01025992	chr6:83541250-83560425_F		0.695135	0.0253652		A_55_P2065360	NM_013929	Siva1	1.67367	0.0219938
A_30_P01030467	chr11:95359115-95369547_F		0.69565	0.0463525		A_51_P268193	NM_017394	Slc7a10	1.67524	0.00309381
A_55_P1952854	TC1619184		0.695716	0.033079		A_30_P01028200	chr10:82074600-82085425_F		1.6758	0.011028
A_51_P201480	NM_213659	Stat3	0.696201	0.0480269		A_65_P04542	NR_045038	Zfp207	1.67957	0.0148023
A_55_P2185605	NM_007649	Cd48	0.698604	0.0395379		A_55_P2028415	NM_023587	Ptplb	1.68058	0.0448009
A_30_P01030039	chr1:134867906-134885481_R		0.699543	0.0033962		A_51_P250058	NM_010137	Epas1	1.68376	0.0323785
A_51_P201480	NM_213659	Stat3	0.699979	0.0425036		A_55_P2012779	NM_027445	Rnf167	1.6845	0.0285627
A_51_P406365	NM_026859	Maf1	0.701474	0.011044		A_52_P77332	NM_022655	Ireb2	1.69062	0.0234345
A_55_P1958833	NR_004052	Gm9079	0.702467	0.0422472		A_55_P2029581			1.69418	0.0158705
A_55_P2165439	NM_001174099	Krt36	0.704043	0.000636292		A_51_P113403	NM_178743	Slc26a11	1.69486	0.0279613
A_52_P312204	NM_008751	Nxph1	0.704242	0.00367979		A_51_P444447	NM_007679	Cebpd	1.69489	0.0163933
A_51_P359293	NM_026534	Ubxn2b	0.704597	0.0201754		A_30_P01026727	chr6:36765550-36793825_R		1.70153	0.0131598
A_30_P01025954	chr12:111287772-111333890_R		0.704787	0.0121095		A_55_P2079912	NAP111768-1		1.70222	0.0331181
A_51_P450812	NM_133973	Cog4	0.706256	0.0446601		A_30_P01033410	chr13:34693404-34717987_F		1.70396	0.00528165
A_55_P2154595	NM_017404	Mrpl39	0.706736	0.00827993		A_51_P476851	NM_001163819	Fance	1.70519	0.03369
A_30_P01033350	chr4:59093718-59108018_F		0.707422	0.0093786		A_51_P101075	NM_026977	1810031K17Rik	1.70673	0.0234856
A_55_P2032024	NM_001081252	Uggt2	0.708537	0.0329921		A_51_P346272	NM_178252	Arhgap33	1.70676	0.0369873
A_52_P425860	NM_001134384	Iqsec1	0.709355	0.0141984		A_51_P107808	NM_028360	Ttc19	1.71392	0.0487329
A_55_P1955607	NM_001033205	Zfp575	0.709906	0.0262505		A_66_P133520	NM_133248	Glmn	1.714	0.0413397
A_30_P01018052	chr12:111287772-111333890_R		0.710479	0.00547358		A_51_P114693	NM_145562	Parm1	1.71515	0.0145378
A_51_P397468	NM_016759	Rundc3a	0.711483	0.0179354		A_52_P305182	NM_199310	Ccdc32	1.71679	0.0166265
A_52_P521507	NM_001081302	Trio	0.712592	0.0464177		A_51_P107808	NM_028360	Ttc19	1.71843	0.0420638
A_30_P01025637	chr2:130697320-130729670_R		0.713714	0.0105614		A_55_P1993371			1.71953	0.0331206
A_30_P01022162	chr6:117829576-117834247_F		0.713878	0.00659907		A_51_P101075	NM_026977	1810031K17Rik	1.71977	0.00138166
A_55_P2121082	NM_029402	Cul2	0.713917	0.0389557		A_51_P414243	NM_153540	Gtdc2	1.72205	0.00577465
A_55_P1962234	NM_007522	Bad	0.714265	0.00282686		A_55_P2095271	NM_153805	Pkn3	1.72264	0.0471737
A_66_P127432	NM_009383	Tial1	0.714986	0.0314411		A_55_P2043782	NM_001039104	Trpm1	1.72343	0.0467991
A_55_P2003123	NM_024205	Jkamp	0.71587	0.00960413		A_55_P2313163	AK156477	D10Bwg1070e	1.7262	0.045341
A_55_P2060163			0.716117	0.0218726		A_51_P101075	NM_026977	1810031K17Rik	1.7283	0.00751154
A_30_P01021287	chr9:113648970-113715170_F		0.71613	0.00436775		A_51_P107808	NM_028360	Ttc19	1.72915	0.0467767
A_55_P2095010			0.718081	0.0491455		A_52_P582907	NM_026174	Entpd4	1.73007	0.0275311
A_51_P335969	NM_010043	Des	0.7181	0.015825		A_30_P01022357	chr7:108253956-108254385_F		1.73412	0.0396154
A_55_P1984009	NM_001083945	Rsph3b	0.718181	0.021529		A_51_P101075	NM_026977	1810031K17Rik	1.73527	0.011877
A_55_P2030174	NM_010502	Ifna1	0.718833	0.0379154		A_51_P230347	NM_177774	Srsf12	1.73577	0.0477611
A_51_P418339	NM_026023	Nudcd2	0.719601	0.0359078		A_55_P1973178	NM_027999	Haus5	1.73671	0.0170055
A_55_P2100120	NM_008704	Nme1	0.721377	0.0263666		A_51_P230934	NM_133781	Cab39	1.73698	0.00199379
A_55_P2163446	NAP062870-1		0.721457	0.00162672		A_51_P101075	NM_026977	1810031K17Rik	1.73855	0.0205593
A_52_P279184	NM_011899	Srp54a	0.722507	0.0339705		A_30_P01024883	chr11:102878974-102888924_R		1.73993	0.0118982
A_30_P01021230	chr3:37659958-37665945_F		0.722958	0.0406023		A_55_P1953194	ENSMUST00000066470	Uchl3	1.74119	0.0372715
A_55_P2068154	NM_027532	3200002M19Rik	0.723051	0.0144854		A_51_P342535	NM_001033142	Rnf166	1.74507	0.0458443
A_30_P01030609	chr5:124667541-124700029_R		0.723564	0.0241237		A_51_P114693	NM_145562	Parm1	1.74529	0.0303461
A_55_P2091402	NM_010655	Kpna2	0.723956	0.0466285		A_51_P111757	NM_001039126	Asb1	1.74588	0.0441925
A_55_P2010106			0.724293	0.0138265		A_51_P101075	NM_026977	1810031K17Rik	1.74955	0.020145
A_30_P01031354	chr6:90745692-90777977_F		0.724735	0.0489792		A_51_P385030	NM_013679	Svs6	1.75057	0.010691
A_55_P2051854	XM_003689403	Dhx34	0.724995	0.0493072		A_52_P116134	NM_009656	Aldh2	1.75182	0.0378758
A_55_P1994052	NM_001039939	Asxl1	0.726069	0.019135		A_55_P1968628	AK048886		1.7532	0.0433129
A_66_P117534	NR_037978	E030025P04Rik	0.72612	0.0374048		A_55_P2019257	NM_001163452	Trpc4ap	1.76132	0.00331011
A_30_P01026508	chr2:22782700-22801900_F		0.726377	0.0468478		A_30_P01025707	chr16:90008636-90015586_R		1.76173	0.0211653
A_55_P1971594	NM_019478	Pqbp1	0.726535	0.0021206		A_51_P295967	NM_001042768	Proc	1.76289	0.00616665
A_55_P1966998	NM_007486	Arhgdib	0.72734	0.0362433		A_51_P286737	NM_011333	Ccl2	1.76453	0.0318503
A_55_P2041539	NM_024464	Pigx	0.72837	0.0214196		A_30_P01028081	chr13:67802775-67829550_F		1.76464	0.0185505
A_55_P2003532	NM_206935	Arl9	0.729312	0.0146728		A_55_P1975903	NM_001003961	Dnmt3b	1.76465	0.0329164
A_30_P01030699	chr11:96111499-96126224_F		0.729772	0.0023847		A_55_P2045891	NM_175937	Cpeb2	1.76841	0.0220998
A_30_P01032177	chr6:40693617-40720167_F		0.729832	0.0206474		A_51_P500661	NM_183204	Rnf182	1.7698	0.0404124
A_30_P01020483	chr15:66685663-66686113_R		0.730716	0.0230222		A_55_P1971025	NM_198410	Paqr6	1.77002	0.0191914
A_55_P2039603	NM_001130149	Drosha	0.73173	0.033588		A_30_P01025294	chr8:110197171-110206546_R		1.77088	0.0339293
A_55_P2184541	NM_027986	Cdadc1	0.731886	0.0389828		A_55_P2165969	NM_177229	Ncor1	1.77226	0.0435834
A_55_P1968743	NM_008689	Nfkb1	0.733168	0.0105466		A_55_P1990231	NM_181319	Tbx22	1.77338	0.0320416
A_55_P2015113	NM_053069	Atg5	0.73392	0.027355		A_51_P378550	NM_153122	Oplah	1.77795	0.0232214
A_66_P129893	NR_015458	1700047M11Rik	0.734022	0.0045351		A_55_P2121662	NM_011952	Mapk3	1.78149	0.00935421
A_55_P2108655	NM_019758	Mtch2	0.73449	0.0401217		A_55_P2168707	ENSMUST00000135347		1.78225	0.0267494
A_51_P149775	NM_026911	Spcs1	0.734672	0.0399461		A_55_P2054989	NM_001143671	Fam70b	1.78441	0.00846957
A_30_P01027850	chr17:86560289-86565864_R		0.735208	0.000604034		A_51_P114693	NM_145562	Parm1	1.78712	0.0109921
A_55_P2103937	XM_003085972	Gm10362	0.735459	0.0458737		A_30_P01019212	chr4:126009815-126015875_F		1.7887	0.0244142
A_51_P179498	NM_026558	Fam92a	0.735946	0.0318584		A_51_P101075	NM_026977	1810031K17Rik	1.79002	0.0153675
A_55_P2149515	NM_025822	Rsrc1	0.73655	0.0481452		A_66_P114054	NM_001111288	Sco2	1.7911	0.0471987
A_51_P194377	NM_021567	Pcbp4	0.736578	0.0180937		A_51_P453158	NM_153539	Fam5c	1.79354	0.0318169
A_30_P01033455	chr6:83541250-83560425_F		0.73856	0.028923		A_51_P474169	NM_144883	5430407P10Rik	1.79716	0.0317202
A_51_P493285	NM_007828	Dapk3	0.739321	0.0447178		A_55_P2039771	NM_008402	Itgav	1.79761	0.019244
A_30_P01032389	chr13:97697927-97698400_F		0.740428	0.0323217		A_52_P482203	NM_199033	Tsen2	1.80145	0.0230938
A_55_P2180899	NM_007437	Aldh3a2	0.740452	0.0355424		A_30_P01019480	chr17:74580316-74599991_R		1.80254	0.013241
A_66_P123448	NM_024464	Pigx	0.740535	0.0388177		A_51_P436719	NM_011431	Eftud2	1.80461	0.0210943
A_66_P100853	ENSMUST00000081342		0.742659	0.0297525		A_51_P249537	NM_173741	Wdr24	1.80564	0.00889073
A_30_P01021879	chr19:5771425-5848475_F		0.744846	0.0117756		A_51_P114693	NM_145562	Parm1	1.80725	0.00582151
A_55_P2117487			0.744903	0.022679		A_55_P2137253	NM_152818	Osbp2	1.81054	0.0194985
A_55_P1972923	NM_181730	Polr1d	0.745392	0.00332245		A_55_P2000062	NM_008390	Irf1	1.81295	0.0441843
A_30_P01031020	chr6:11996975-12037300_F		0.746138	0.0475716		A_51_P105927	NM_001033158	Rasl12	1.81479	0.00914287
A_55_P2186038	NAP061978-1		0.746282	0.0391473		A_52_P230904	NM_175450	Wdr18	1.81526	0.00510469
A_55_P2012221	NM_026139	Armcx2	0.746611	0.00147247		A_65_P11306	NM_001205095	Gm4944	1.81741	0.0105625
A_55_P2054739	NM_028925	Polr3c	0.747924	0.0441865		A_52_P167382	NM_021793	Tmem8	1.8199	0.0211415
A_55_P2097126	NM_029074	Tmem188	0.74875	0.0173459		A_51_P234359	NM_011328	Sct	1.82137	0.024551
A_55_P2019019	NM_019865	Rpl36a	0.749199	0.0418235		A_30_P01025402	chr10:83181374-83249918_F		1.82315	0.000495855
A_52_P22763	NM_001039934	Mtap2	0.749396	0.0485578		A_55_P1967733	NM_001033276	Mll2	1.82473	0.0163957
A_30_P01028490	chr9:43542196-43544496_R		0.749437	0.0496311		A_65_P10433	NM_025938	Rpp14	1.82484	0.0211024
A_51_P471025	ENSMUST00000128212	Ablim1	0.749565	0.00415967		A_55_P1968683	NM_001177397	Anks1b	1.82905	0.0266278
A_30_P01028995	chr18:38776580-38841080_F		0.749727	0.0404269		A_30_P01028140	chr2:28151215-28151611_F		1.8299	0.0233232
A_52_P583155	NM_019661	Ykt6	0.750092	0.0119974		A_51_P312336	NM_028122	Slc14a1	1.83104	0.0289329
A_55_P2069392			0.75012	0.0450049		A_30_P01019132	chr6:35201798-35217831_R		1.83169	0.00182185
A_52_P283524	NM_022980	Rcan3	0.750368	0.0447728		A_55_P1973362	NM_010603	Kcnj12	1.833	0.0425953
A_30_P01021115	chr5:22801058-22939737_F		0.751773	0.0137533		A_55_P2045007	NM_001252643	Hrh1	1.83677	0.00867208
A_55_P2103060			0.752271	0.0332865		A_51_P114693	NM_145562	Parm1	1.83928	0.00242753
A_52_P249733	NM_011540	Tcap	0.752288	0.0410332		A_51_P103397	NM_011708	Vwf	1.84037	0.0014452
A_55_P2082135	NM_019439	Gabbr1	0.752981	0.0454699		A_51_P502752	NM_146749	Olfr875	1.84509	0.0347874
A_30_P01024381	chr16:98218292-98230170_F		0.753377	0.0365347		A_55_P2076580	NM_130864	Acaa1a	1.84748	0.00518276
A_30_P01022886	chr7:26227170-26234328_R		0.753935	0.00504565		A_55_P2169415	NM_001037711	Cgn	1.84787	0.0456975
A_52_P466701	NM_026928	1810014F10Rik	0.754372	0.0305505		A_51_P114693	NM_145562	Parm1	1.85486	0.0128064
A_66_P107943	NAP093987-001		0.755298	0.029999		A_51_P105927	NM_001033158	Rasl12	1.85591	0.0117037
A_66_P138567	NM_198170	Szt2	0.755326	0.0411206		A_30_P01021740	chr1:64696508-64699504_F		1.8562	0.0157328
A_30_P01020914	chr17:22335458-22466521_R		0.755406	0.0494615		A_51_P105408	NM_024178	Alg14	1.85719	0.0409002
A_66_P102581	NM_172300	Ube2z	0.755608	0.0473283		A_51_P215438	NM_011172	Prodh	1.85748	0.00980555
A_30_P01029824	chr6:11996975-12037300_F		0.755776	0.0434758		A_55_P2212733	BG079846	C80012	1.85858	0.0110602
A_55_P2046519	NM_146244	Rps6kl1	0.75591	0.0266437		A_51_P114693	NM_145562	Parm1	1.8651	0.00309446
A_55_P2183404	NM_008973	Ptn	0.756255	0.0384463		A_55_P2135860	NM_001081374	Prss36	1.86908	0.0170751
A_55_P2049211	NR_003517	Pisd-ps1	0.756559	0.0257836		A_55_P2000122	ENSMUST00000092080	Tgfb1i1	1.87455	0.00129551
A_51_P268343	NM_025857	Aagab	0.756594	0.0474401		A_55_P2031248	NM_001256118	Sun1	1.87509	0.00963237
A_30_P01020298	chr15:78404840-78412046_R		0.757383	0.0132211		A_51_P105927	NM_001033158	Rasl12	1.87631	0.0154157
A_51_P148196	NM_009143	Sdf2	0.75844	0.00211369		A_30_P01028474	chr7:99882675-99883730_R		1.87901	0.0214947
A_30_P01031568	chr3:96074625-96086375_F		0.758507	0.0434466		A_51_P325862	NM_013751	Hrasls	1.87987	0.0399147
A_51_P126337	NM_183064	Fgf12	0.758694	0.0493227		A_55_P1998066	NM_153776	Tmem121	1.88102	0.0478821
A_51_P253697	NM_027186	Rpain	0.759792	0.0324948		A_52_P561650	NM_147776	Vwa1	1.88509	0.0432345
A_30_P01028328	chrX:135880775-135891525_F		0.760093	0.0225628		A_51_P101075	NM_026977	1810031K17Rik	1.88514	0.00963136
A_55_P2035300	NM_001163355	Rhot1	0.760693	0.0102354		A_55_P1986174	NM_178752	D330012F22Rik	1.8856	0.0125179
A_30_P01031323	chr15:12119755-12127230_R		0.761826	0.0286727		A_30_P01033156	chr16:21794415-21815365_R		1.89337	0.0311505
A_55_P2022024	NM_001011800	Olfr212	0.761945	0.0352811		A_55_P2283254	AK043285	A730081D07Rik	1.89396	0.00190654
A_51_P353392	NM_019936	Cript	0.762028	0.0219866		A_51_P105408	NM_024178	Alg14	1.89545	0.0499221
A_52_P498355	NM_201358	Lyrm4	0.762858	0.0322856		A_52_P292684	NM_175399	Exosc4	1.89718	0.0475486
A_55_P2035205	NM_026472	Mki67ip	0.763015	0.0069134		A_51_P414653	NM_032398	Plvap	1.89722	0.0406215
A_55_P2086358	ENSMUST00000133015		0.763311	0.0454153		A_66_P135391	NM_008342	Igfbp2	1.89992	0.048656
A_30_P01027652	chr4:146017200-146029700_R		0.763375	0.0259118		A_51_P105927	NM_001033158	Rasl12	1.90066	0.00822201
A_55_P2116973	NM_010889	Neb	0.764035	0.00869052		A_55_P2174953	NM_009658	Akr1b3	1.90596	0.0372848
A_55_P1952076	NM_153288	Npb	0.764812	0.0304681		A_55_P2025651	ENSMUST00000069568		1.90867	0.0373403
A_55_P2060962	NM_178056	Tm2d3	0.765161	0.0475857		A_55_P2088995	NM_011636	Plscr1	1.90923	0.0327253
A_66_P102722	NM_001033418	Bsph1	0.766365	0.0234108		A_55_P2178084	NM_007872	Dnmt3a	1.91097	0.0412022
A_51_P197259	NM_007638	Cct7	0.76655	0.0314899		A_66_P115389	BB558042		1.91466	0.0232203
A_52_P289685	NM_028358	Ssbp1	0.766868	0.0407621		A_52_P361435	NM_175513	Zfp804a	1.91783	0.00545632
A_51_P464822	NM_015787	Hist1h1e	0.767219	0.0446823		A_30_P01030394	chr9:65647428-65677119_F		1.91851	0.0478517
A_51_P389895	NM_028787	Slc35f5	0.768526	0.017453		A_51_P349691	NM_133979	Ano10	1.92072	0.0340474
A_30_P01024065	chr6:83541250-83560425_F		0.76876	0.0346598		A_30_P01017916	chr4:21683562-21694344_R		1.92176	0.0489713
A_30_P01025950	chr12:16838729-16839360_F		0.769033	0.000375341		A_55_P2190576			1.92339	0.0360138
A_55_P2048560	NM_001252629	Smn1	0.769074	0.0311343		A_52_P27332	NM_012023	Ppp2r5c	1.92497	0.020851
A_55_P2115871	NM_172439	Inpp5j	0.770475	0.0306219		A_66_P116941	NAP018380-001		1.92947	0.00705922
A_52_P223626	NM_016967	Olig2	0.771734	0.00907343		A_55_P2012819	NM_021305	Sec61a2	1.93176	0.0265914
A_55_P2134012	NM_026936	Oxa1l	0.772905	0.0270128		A_55_P2033510	NM_198931	Ppm1m	1.93399	0.0239453
A_52_P613977	NAP026492-1		0.773267	0.0430859		A_65_P05316	NM_001111076	Zfp182	1.93499	0.00367989
A_51_P112677	NM_178603	Mrpl50	0.773844	0.0486769		A_51_P111757	NM_001039126	Asb1	1.93734	0.0460918
A_55_P1956707	NM_019865	Rpl36a	0.774156	0.0276484		A_30_P01026791	chr17:74580316-74599991_F		1.93933	0.0400006
A_51_P469476	AK036529	Gm11149	0.774188	0.0256508		A_55_P2077872	NM_016874	Deaf1	1.94266	0.0483825
A_55_P1968483	NM_145147	Gtpbp6	0.774347	0.0126608		A_55_P2133929	DQ113493		1.94272	0.0404532
A_55_P2130925	NM_028392	Ppp2r2b	0.774708	0.0329765		A_51_P105927	NM_001033158	Rasl12	1.94569	0.00591076
A_55_P2054653	NM_177663	Isg20l2	0.774975	0.0314939		A_51_P340402	NM_023060	Eefsec	1.94754	0.0433146
A_55_P2167512	AV213678		0.777445	0.00464889		A_51_P105408	NM_024178	Alg14	1.94994	0.0474164
A_55_P2171373	NM_026456	Tceb1	0.777557	0.00446489		A_51_P105927	NM_001033158	Rasl12	1.95069	0.013267
A_55_P2089761	NAP097107-001		0.777606	0.0398608		A_55_P2026445	NM_009360	Tfam	1.95102	0.0342851
A_51_P363634	NM_009227	Snrpe	0.778222	0.0113304		A_52_P358860	NM_008180	Gss	1.95114	0.0338516
A_55_P2164629	NM_008973	Ptn	0.780042	0.0369531		A_55_P2067453	NM_028841	Tspan17	1.95294	0.0266033
A_55_P2142321	AK020250	Synpo	0.781214	0.022878		A_30_P01032241	chr6:36765550-36793825_F		1.95468	0.0107086
A_55_P2226356	BU936515	1700095A13Rik	0.781224	0.000471119		A_55_P2236823	AK048316	6430590A07Rik	1.95915	0.0376327
A_55_P2148239	XR_140667	Gm10572	0.78163	0.0471076		A_51_P177984	NM_207217	Itfg3	1.96006	0.00744233
A_55_P2042844	NM_008701	Nkx2-9	0.783045	0.0322937		A_55_P2078776	NM_026984	Mll5	1.96287	0.00906588
A_30_P01018992	chr6:67155508-67216941_F		0.783101	0.0113316		A_51_P196925	NM_009142	Cx3cl1	1.96597	0.00790374
A_30_P01018271	chr14:99735346-99735699_R		0.783261	0.0388662		A_55_P2333434	TC1651788		1.96809	0.0234342
A_30_P01027931	chr18:65738804-65739801_F		0.784007	0.0353064		A_55_P2135271	NM_080461	Zfp358	1.96974	0.0124707
A_55_P2087186	NM_025409	Ier3ip1	0.784823	0.0318401		A_55_P2167451	NM_033569	Cnnm2	1.97015	0.0148046
A_30_P01023170	chr15:38639259-38639546_R		0.785389	0.0495032		A_51_P141390	NM_008569	Anapc1	1.9706	0.00887359
A_55_P2294109	AK006704	1700047E10Rik	0.787758	0.0396271		A_51_P105927	NM_001033158	Rasl12	1.9729	0.00591856
A_55_P2126109	NM_024258	Usp16	0.788097	0.0337847		A_30_P01020632	chr15:68161768-68193518_F		1.97399	0.0112461
A_30_P01029802	chr12:119825125-119850750_R		0.788626	0.0030275		A_30_P01020975	chr8:72663625-72673010_F		1.97748	0.0325846
A_30_P01018434	chr8:56200419-56205756_F		0.788975	0.0455084		A_55_P1963957	NAP069436-1		1.98804	0.00221704
A_30_P01025241	chr13:41337973-41379821_R		0.789463	0.0191288		A_51_P105408	NM_024178	Alg14	1.99027	0.0262269
A_55_P2147046	NM_001034097	BC096441	0.7914	0.0108573		A_30_P01020279	chr10:60473030-60535340_F		1.99158	0.0455637
A_55_P1957875	NAP112239-1		0.791796	0.0340737		A_51_P145220	NM_008691	Nefm	1.99797	0.00736637
A_30_P01026131	chr13:19618491-19618836_R		0.793719	0.004871		A_55_P2064321	NM_001081171	Lama5	2.00566	0.0466696
A_55_P2075894	ENSMUST00000054380	Gm5215	0.794416	0.0153127		A_55_P2069842	NM_001081232	D5Ertd579e	2.0069	0.0302549
A_30_P01030654	chr3:30032959-30079659_F		0.795107	0.022455		A_66_P139250	NM_172650	Kctd3	2.00757	0.0145108
A_55_P2037797	NM_027966	1700019O17Rik	0.795572	0.0403609		A_51_P145220	NM_008691	Nefm	2.01343	0.00459717
A_51_P208680	NM_145409	Chtf18	0.797681	0.0416983		A_52_P659762	NM_198425	Eid2	2.01939	0.0374949
A_52_P134083	NM_180962	Cyhr1	0.798239	0.0240346		A_51_P145220	NM_008691	Nefm	2.02397	0.00334334
A_51_P247873	NM_026061	Ndufb8	0.799141	0.0221907		A_55_P2018387	NM_172941	Zkscan17	2.02485	0.0271909
A_30_P01017772	chr15:78996470-79046809_F		0.79986	0.0215062		A_51_P105408	NM_024178	Alg14	2.02611	0.0421023
A_55_P2088360	XM_355309	Gm13194	0.800334	0.0375902		A_30_P01020216	chr2:177256373-177257429_F		2.0268	0.0359985
A_30_P01021800	chr15:96032592-96116907_F		0.800681	0.0358115		A_51_P305437	NM_009037	Rcn1	2.03375	0.0496881
A_52_P624149	NM_011631	Hsp90b1	0.800763	0.0262698		A_52_P251615	NM_198249	Arhgef40	2.03684	0.0367174
A_55_P2124381			0.800932	0.00351982		A_55_P2003483	NM_138595	Gldc	2.039	0.00888312
A_55_P2078645	NM_029280	Mettl5	0.801081	0.0238127		A_51_P317317	NM_172116	Pddc1	2.03974	0.0300264
A_52_P456271	NM_025335	Tmem167	0.801624	0.0377022		A_51_P211934	NM_138593	Larp7	2.04056	0.0224122
A_65_P16753	NM_009052	Bex1	0.802407	0.0226216		A_52_P561377	NM_145505	Fam160b1	2.04213	0.0139772
A_55_P2084248	NM_172875	Adc	0.803488	0.03461		A_51_P113003	NM_031863	Cenpq	2.04322	0.0395172
A_55_P1954774	NAP111357-1		0.805873	0.0327036		A_51_P145220	NM_008691	Nefm	2.05022	0.00342013
A_55_P1969522	NAP112061-1		0.806771	0.0291151		A_51_P246816	NM_025898	Napa	2.05366	0.0489905
A_55_P2136101	NM_008627	Meis3	0.807497	0.00958504		A_51_P105927	NM_001033158	Rasl12	2.06402	0.00407045
A_30_P01030623	chr5:121759042-121789992_R		0.807901	0.0335448		A_51_P145220	NM_008691	Nefm	2.06828	0.00314901
A_55_P1976926	NM_001033393	Tmem104	0.808618	0.0263178		A_55_P2383897	ENSMUST00000135363		2.06841	0.035459
A_55_P2023777	NM_025868	Tmx2	0.809227	0.0341697		A_30_P01017714	chr8:72671462-72672533_F		2.07142	0.0335952
A_51_P381321	NM_199080	Ddx17	0.809879	0.0324776		A_51_P145220	NM_008691	Nefm	2.07161	0.00442468
A_30_P01022635	chr14:33895294-33923644_R		0.81064	0.0360999		A_55_P1998631	NM_007599	Capg	2.07216	0.028384
A_55_P2124741	NM_145548	Cyp2j13	0.811578	0.0180377		A_55_P2013888	NM_001109749	Cntn4	2.07385	0.0407302
A_51_P210082	NM_015769	Ercc4	0.812194	0.0466999		A_55_P2049752	NM_173749	Pamr1	2.07983	0.034996
A_30_P01032660	chr5:112205091-112240992_F		0.813496	0.0440046		A_52_P145415	ENSMUST00000030443	Ptch2	2.08253	0.00674218
A_30_P01030397	chr7:82902248-82955248_F		0.813708	0.0496439		A_51_P356265	NM_016845	Acrbp	2.08277	0.0369096
A_30_P01020276	chr12:119825125-119850750_F		0.814796	0.00769656		A_30_P01027800	chr7:30645026-30667034_R		2.09623	0.0169832
A_52_P275627	NM_008379	Kpnb1	0.815337	0.0390679		A_55_P1962359	NM_053168	Trim11	2.09731	0.00292029
A_30_P01026862	chr18:5808025-5818625_F		0.815942	0.00762254		A_51_P145220	NM_008691	Nefm	2.09801	0.00416255
A_55_P2074393	NAP113695-1		0.817307	0.0143978		A_51_P105927	NM_001033158	Rasl12	2.10138	0.0128576
A_55_P2060255			0.818727	0.044968		A_55_P2058726	NM_010404	Hap1	2.10305	0.024888
A_51_P233603	NM_011969	Psma7	0.818864	0.00463441		A_51_P145220	NM_008691	Nefm	2.10986	0.00278137
A_55_P2018706	NM_025892	1500031L02Rik	0.818992	0.0336274		A_55_P2214700	AK082690	LOC552907	2.1143	0.0473121
A_51_P220723	NM_026592	B230118H07Rik	0.819138	0.0406199		A_55_P1992959	NM_173019	Pfkfb4	2.11933	0.00708044
A_55_P2000894	NAP113768-1		0.819186	0.00857134		A_30_P01026632	chr10:33707021-33709881_R		2.12029	0.0270557
A_51_P341025	NM_028659	Eif3k	0.820262	0.0486487		A_51_P145220	NM_008691	Nefm	2.12128	0.00240615
A_55_P2090996	NM_026932	Ebna1bp2	0.820522	0.0189935		A_52_P184042	NM_175643	Adamts2	2.12758	0.0486904
A_30_P01029436	chr18:79286360-79304510_F		0.821481	0.00067449		A_30_P01033260	chr11:102983499-102994170_F		2.1281	0.0151362
A_55_P2085225	DV052864		0.821796	0.0266944		A_55_P2415576	NR_045070	4930592A05Rik	2.13472	0.0473802
A_55_P2152528	NM_001177356	Gm3852	0.821875	0.048565		A_52_P423174	NM_146230	Acaa1b	2.13616	0.0161883
A_51_P126337	NM_183064	Fgf12	0.822298	0.00695526		A_55_P2000903	NM_001007575	Zfp58	2.14208	0.0280209
A_51_P111952	NM_033080	Nudt19	0.824387	0.0421667		A_51_P443569	NM_023431	Mum1	2.14821	0.0293241
A_66_P116077	NR_040493	2410088K16Rik	0.824865	0.0408816		A_55_P1999760	NM_001162974	Lrrc51	2.1523	0.0322478
A_55_P2094108	NAP100227-001		0.826184	0.0462755		A_55_P1966804	NM_001253751	Fdps	2.15289	0.0453762
A_51_P144500	NM_016667	Sntb1	0.827288	0.00425596		A_51_P464308	NM_013531	Gnb4	2.15759	0.0450734
A_55_P2137910	NAP114346-1		0.827306	0.0396		A_51_P105408	NM_024178	Alg14	2.16031	0.0228597
A_55_P2064272			0.828382	0.0314006		A_30_P01026029	chr8:74474913-74494232_F		2.16318	0.00332656
A_55_P1958823	NM_007400	Adam12	0.829308	0.0406458		A_52_P94845	NM_025449	Nicn1	2.16371	0.0353603
A_30_P01018817	chr1:182808654-182815659_R		0.830951	0.00688082		A_55_P2148082	NM_138593	Larp7	2.165	0.0156742
A_55_P1995623	NM_025624	Pomp	0.831227	0.0156449		A_51_P138760	NM_008992	Abcd4	2.17197	0.0327694
A_30_P01030170	chrX:75813213-75829323_F		0.833218	0.0328401		A_51_P145220	NM_008691	Nefm	2.17299	0.00169459
A_55_P2169721	NM_009092	Rps17	0.833701	0.00509388		A_55_P1978755	NM_001039951	Zfp606	2.17642	0.0356855
A_66_P125910			0.833907	0.0325465		A_55_P2000177	NM_001033273	5031439G07Rik	2.18122	0.0462809
A_55_P2009201	NAP018308-001		0.836143	0.0192372		A_51_P105408	NM_024178	Alg14	2.18316	0.0457124
A_51_P126337	NM_183064	Fgf12	0.836151	0.0285751		A_55_P1959595	NM_001161765	Fmo5	2.1863	0.0141082
A_55_P1989125	NM_009092	Rps17	0.836926	0.00664943		A_51_P123625	NM_008392	Irg1	2.18689	0.0398617
A_55_P2058908	NM_175644	Gphb5	0.837178	0.018004		A_55_P2126368	NM_001029856	Atad5	2.20027	0.0386982
A_55_P2137001	NM_001044380	Hhipl1	0.839425	0.0165394		A_51_P425737	NM_025935	Tbc1d7	2.20353	0.0445498
A_30_P01026175	chr17:29374758-29387733_R		0.839628	0.0421368		A_52_P198019	NM_027376	Fuz	2.21522	0.00542822
A_52_P498208	NM_178183	Hist1h2ak	0.839699	0.0345858		A_55_P2254968	BB212172	BB212172	2.21821	0.0295745
A_51_P126337	NM_183064	Fgf12	0.844156	0.0105964		A_51_P286737	NM_011333	Ccl2	2.22534	0.0143696
A_51_P219465	NM_173453	Tmem11	0.844327	0.0313837		A_55_P2096599	NM_023910	Tsc22d4	2.23075	0.0268336
A_51_P126337	NM_183064	Fgf12	0.844378	0.0256687		A_30_P01019079	chr15:102100397-102105872_F		2.23428	0.0357373
A_51_P126337	NM_183064	Fgf12	0.845113	0.0238852		A_52_P56682	NM_029983	Sla2	2.24545	0.0213342
A_51_P304478	NM_173446	Fam155a	0.845219	0.0200865		A_51_P513244	NM_001142943	Zfp949	2.24675	0.03897
A_55_P1959550	NM_001033320	Rltpr	0.84561	0.0390413		A_55_P2026572	NM_183087	Fam189a1	2.26215	0.0213704
A_51_P444052	NM_011327	Scp2	0.84714	0.0442719		A_55_P2054300	NM_199035	Alg8	2.28024	0.0180376
A_30_P01018996	chr4:41261959-41267670_F		0.847678	0.0475307		A_55_P2099650	NM_053195	Slc24a3	2.28208	0.0360171
A_30_P01025473	chr11:97275905-97310538_R		0.84932	0.0197036		A_52_P243054	NM_001024205	Nufip2	2.28582	0.00063937
A_30_P01032325	chr6:133054025-133069850_R		0.849528	0.024323		A_55_P2035495	NM_019778	Zbtb20	2.28985	0.000565653
A_55_P1974114	NAP094197-001		0.850192	0.0235083		A_55_P2192503	XR_106884	B930095G15Rik	2.2899	0.028709
A_55_P2067266			0.850196	0.0448064		A_51_P475228	NM_133972	Armc6	2.29643	0.0072392
A_55_P2101133	NM_025394	Tomm7	0.850523	0.0239043		A_66_P110964	NM_001081206	Dgki	2.29662	0.0402895
A_51_P243454	NM_027634	4931431F19Rik	0.850933	0.0493014		A_55_P2177988	NM_029624	Lmf1	2.2968	0.0125281
A_51_P255682	NM_008594	Mfge8	0.852144	0.0234042		A_30_P01019593	chr2:181650800-181669350_F		2.29884	0.0292131
A_30_P01021369	chr9:58301467-58323783_R		0.854621	0.0289018		A_51_P124798	NM_028427	Tmem192	2.3068	0.0438136
A_51_P210877	NM_001024622	Pcnp	0.856274	0.0134624		A_52_P600318	NM_022813	Scamp2	2.3101	0.0138371
A_55_P1964965	NM_001033458	Gm1673	0.859249	0.0230619		A_51_P479321	NM_080575	Acss1	2.31039	0.0178003
A_55_P2114467	NM_001164217	Romo1	0.859733	0.00875533		A_30_P01026228	chr12:111824094-111838478_F		2.32176	0.02519
A_55_P2050040	NM_025589	Rpl36al	0.861819	0.0331602		A_55_P2090535	NM_146153	Thrap3	2.32669	0.0396389
A_30_P01032715	chr16:34524589-34573439_R		0.862081	0.0375251		A_55_P2017987	ENSMUST00000067093	Pde8b	2.32704	0.0296805
A_51_P126337	NM_183064	Fgf12	0.862583	0.0221179		A_51_P288505	NM_001033161	Tradd	2.33017	0.000302342
A_55_P1956728	NAP059691-1		0.866368	0.00583918		A_55_P1970234	NM_001195498	Dclk2	2.33614	0.0477324
A_55_P2044202	NM_019780	Vps29	0.866885	0.0453255		A_55_P1955289	NM_183116	1110021L09Rik	2.33953	0.011113
A_55_P2130965			0.869463	0.0303048		A_51_P502348	NM_018783	Tfip11	2.34083	0.0243035
A_55_P2123185	ENSMUST00000060246		0.872285	0.00154526		A_55_P2071888	AK134677	Slc45a1	2.34128	0.0354961
A_51_P451346	NM_011803	Klf6	0.872943	0.037198		A_66_P110769	NM_027687	Cabyr	2.3413	0.00260467
A_30_P01025373	chr13:37633225-37640309_F		0.873235	0.0167672		A_55_P1974830	NM_001159953	Pde1c	2.34289	0.0133116
A_30_P01022497	chr1:134237581-134248506_R		0.875564	0.0461585		A_30_P01018295	chr12:16003706-16022581_F		2.34517	0.00437943
A_51_P254234	NM_133928	Chchd4	0.877463	0.00784429		A_30_P01019085	chr5:105032961-105037248_F		2.34603	0.00405484
A_55_P1957650			0.87791	0.0264364		A_52_P102002	NM_027323	Srrd	2.35128	0.00801979
A_30_P01020877	chr8:34627209-34667814_F		0.879535	0.0463732		A_52_P123400	NM_027269	1110034A24Rik	2.35524	0.0348291
A_30_P01030730	chr7:144563845-144603732_F		0.881658	0.0468518		A_52_P669964	NM_146248	Cchcr1	2.35778	0.0216522
A_55_P2001023	NM_175305	Lrrc19	0.887465	0.0175659		A_55_P2012394	NM_053196	Sfxn2	2.36284	0.0124406
A_30_P01027784	chr3:104415775-104442425_R		0.887948	0.0106708		A_51_P244531	ENSMUST00000100518		2.36338	0.022338
A_55_P2067142	BC062873	Fau	0.88851	0.0437781		A_30_P01026190	chr12:110973190-110987668_F		2.3667	0.0462781
A_55_P1957419	NM_019561	Ensa	0.888619	0.0156151		A_52_P366525	NM_001039710	Coq10b	2.36911	0.00817507
A_55_P1958431	NAP062970-1		0.889598	0.00928413		A_51_P356967	NM_145219	Lgi3	2.37201	0.0042308
A_55_P1986123	NM_178653	Sccpdh	0.889776	0.0298051		A_55_P2156288	TC1707105		2.37272	0.0199942
A_52_P310981	NM_007917	Eif4e	0.890724	0.00797555		A_52_P186937	NM_020557	Cmpk2	2.37387	0.00746362
A_30_P01027435	chr1:134237581-134248506_R		0.891193	0.0420546		A_51_P235123	NM_008690	Nfkbie	2.37723	0.0344985
A_55_P2008081	NM_016802	Rhoa	0.891765	0.0384939		A_52_P346033	NM_026876	1190005F20Rik	2.3777	0.00892951
A_55_P2071751	ENSMUST00000103568		0.894694	0.0415737		A_52_P592909	NM_026384	Dgat2	2.38064	0.0366047
A_66_P111049	NM_001101647	Prlh	0.895544	0.0394799		A_30_P01018903	chr13:38757503-38767928_F		2.38238	0.0446527
A_55_P2176391			0.895564	0.0376384		A_51_P388691	NM_027444	Bbx	2.3952	0.0274042
A_55_P1968295	NM_028733	Pacsin3	0.898772	0.022402		A_55_P2168267	NAP002856-002		2.4187	0.030792
A_30_P01029597	chr2:174428737-174439062_R		0.899512	0.00758208		A_52_P478729	NM_194348	Atg2a	2.42292	0.00945324
A_55_P2062480			0.902275	0.0391274		A_51_P166023	NM_146001	Hip1	2.44287	0.0357483
A_55_P2075013	NM_009429	Tpt1	0.905761	0.0363449		A_51_P404413	NM_009739	Bckdk	2.44317	0.0326171
A_55_P2133617	AK006008	1700016A09Rik	0.908508	0.00758545		A_51_P124798	NM_028427	Tmem192	2.48342	0.0494001
A_55_P2412329	AK157006	4930581F22Rik	0.91399	0.004661		A_51_P110759	NM_009199	Slc1a1	2.49447	0.0268515
A_55_P2145879	NM_009429	Tpt1	0.914367	0.0102992		A_51_P110759	NM_009199	Slc1a1	2.50329	0.0212649
A_30_P01026827	chr2:167404245-167414345_F		0.91516	0.0386868		A_55_P2123854	NM_001039198	Zfhx2	2.50412	0.0101519
A_55_P1952127	NM_011184	Psma3	0.916501	0.0273194		A_52_P615312	NM_173757	Mrps27	2.50903	0.0423256
A_30_P01031275	chrX:50087925-50101700_F		0.935157	0.0201729		A_55_P2149144	NM_027585	4921517L17Rik	2.5098	0.0472349
A_52_P121051	NR_024619	2610001J05Rik	0.938674	0.0339927		A_51_P110759	NM_009199	Slc1a1	2.53693	0.0134448
A_30_P01018707	chr15:79709500-79714700_F		0.944255	0.0447786		A_55_P2013986	NM_001033294	Ddx31	2.53725	0.00825949
						A_55_P2148921	NM_033327	Zfp423	2.55253	0.0151933
						A_55_P2097626			2.55452	0.00723073
						A_55_P1961541	AK020900	A930028N01Rik	2.55845	0.0218754
						A_66_P108247	NM_009464	Ucp3	2.5594	0.00697799
						A_30_P01029435	chr6:99472981-99484210_F		2.55946	0.00171574
						A_55_P2135220			2.56706	0.0053365
						A_55_P2112295	NM_010440	Hmg20b	2.56751	0.0390287
						A_51_P110759	NM_009199	Slc1a1	2.58403	0.0378668
						A_66_P124817	NM_011919	Ing1	2.58958	0.0384839
						A_51_P151968	NM_172265	Eif2b5	2.59623	0.0428366
						A_55_P2069470	NM_001253780	1110017D15Rik	2.59769	0.0321888
						A_55_P2039125	NM_001159583	2310028H24Rik	2.59917	0.038298
						A_51_P297105	NM_011671	Ucp2	2.60203	0.0460783
						A_51_P444335	NM_019800	Acp6	2.62069	0.0440823
						A_51_P101765	NM_031842	Smarcd1	2.62599	0.0253145
						A_30_P01032989	chr13:48620882-48643532_R		2.6269	0.0495637
						A_55_P2107387	NM_172676	Samd10	2.62938	0.0457141
						A_51_P113003	NM_031863	Cenpq	2.65646	0.0484046
						A_55_P2061076	NR_027380	Gm3219	2.67318	0.0422874
						A_55_P2018249	NM_010723	Lmo4	2.67895	0.00702407
						A_30_P01023076	chr12:110944403-110988678_F		2.68571	0.0351785
						A_52_P427818	NM_001017955	Zscan18	2.69556	0.0391138
						A_51_P327632	NM_207205	Igsf3	2.69712	0.0090396
						A_51_P196590	NM_008212	Hadh	2.70002	0.000675375
						A_52_P610188	NM_001113208	Ncam2	2.70418	0.0157681
						A_52_P382914	NM_011639	Trip6	2.70875	0.0308667
						A_52_P15008	NM_008551	Mapkapk2	2.71385	0.015608
						A_30_P01031856	chr3:127037711-127111912_R		2.7361	0.013633
						A_51_P110759	NM_009199	Slc1a1	2.75956	0.0370338
						A_55_P2216456	NM_177323	Rint1	2.79779	0.0182802
						A_55_P2099980	NM_001081335	Cul9	2.82871	0.00436782
						A_55_P1969820	NM_153139	Slc36a1	2.83606	0.0174937
						A_55_P2258832	AK030345	5230400M03Rik	2.83613	0.0183919
						A_51_P114297	NM_010631	Kifc3	2.84756	0.002223
						A_51_P110759	NM_009199	Slc1a1	2.85013	0.0138961
						A_51_P110759	NM_009199	Slc1a1	2.87475	0.0238424
						A_51_P396570	NM_011961	Plod2	2.91634	0.0296153
						A_52_P104824	NM_019670	Diap3	2.92524	0.0351963
						A_51_P110759	NM_009199	Slc1a1	2.92551	0.0217977
						A_55_P1983046	NM_001177732	Plch1	2.92703	0.037343
						A_51_P110759	NM_009199	Slc1a1	2.94429	0.0252188
						A_51_P110759	NM_009199	Slc1a1	2.94715	0.0117407
						A_30_P01022142	chr4:21683562-21694344_R		2.95448	0.0238319
						A_51_P377390	NM_010811	Ndst2	2.97756	0.0397846
						A_52_P160005	NM_211138	Pcyt1b	3.01937	0.0115018
						A_52_P500578	NM_028982	8430419L09Rik	3.02371	0.0262146
						A_55_P2148833	ENSMUST00000015270	0610007P22Rik	3.02609	0.00609816
						A_51_P428595	AK032310	Cspp1	3.12216	0.00923699
						A_55_P2023076	NM_023142	Arpc1b	3.12915	0.0352895
						A_55_P1985239	NM_178617	Necab1	3.13838	0.0204089
						A_30_P01024422	chr11:102878974-102888924_F		3.14679	0.0223993
						A_55_P2032740	NM_198653	Iars2	3.16247	0.0216851
						A_55_P2059332	NM_001039509	Pnkd	3.16552	0.00379248
						A_30_P01018659	chr17:32948750-32967925_F		3.17936	0.00138482
						A_52_P375638	NM_013818	Gtpbp1	3.20978	0.0308249
						A_66_P139568	NM_198298	Helz	3.21287	0.0320707
						A_55_P2018027	NM_181577	Ccdc85a	3.22571	0.0383019
						A_30_P01019621	chr16:43623581-43642715_F		3.40735	0.0114365
						A_55_P2044414	NM_001142963	Gm10778	3.40746	0.0306205
						A_55_P2103501	NM_001190371	Ankrd29	3.41381	0.0394755
						A_51_P341664	NM_133228	Zfp87	3.41704	0.0423833
						A_30_P01027795	chr13:83867711-83878140_F		3.46303	0.0360999
						A_51_P324303	NM_153789	Mylip	3.49853	0.0159669
						A_55_P2026734	NM_009062	Rgs4	3.51401	0.0129649
						A_55_P2012171	NM_026470	Spata6	3.56592	0.000226431
						A_55_P2026790	NM_001015507	Vprbp	3.65352	0.0484132
						A_55_P1995497	NM_179203	Atad3a	3.66816	0.00882884
						A_52_P194851	NM_001162906	2410089E03Rik	3.70305	0.0148992
						A_55_P1958996	NM_001004367	Cxxc4	3.71515	0.0117288
						A_51_P102355	NM_172643	Zbtb41	3.73569	0.0221243
						A_51_P468464	NM_201352	Gdpd5	3.75778	0.0362543
						A_55_P2092881	TC1736621		3.8145	0.000602404
						A_55_P2066269	NM_001040106	Aak1	3.88775	0.0061863
						A_51_P102355	NM_172643	Zbtb41	3.89057	0.0473275
						A_30_P01021178	chr11:55315017-55322092_R		3.91257	0.0242043
						A_55_P2066309	NM_001135150	Slc39a8	3.94713	0.0131585
						A_55_P2107499	NM_173739	Galntl4	3.9884	0.0361648
						A_30_P01023014	chr6:53808521-53817132_F		4.00749	0.0138536
						A_55_P2148016	NR_040670	BC039966	4.02249	0.0040503
						A_51_P103780	NM_145512	Sft2d2	4.06457	0.0464969
						A_51_P103780	NM_145512	Sft2d2	4.1967	0.0453389
						A_51_P163444	NM_025821	Carhsp1	4.20919	0.0359208
						A_55_P2185372	NM_001167691	Sirt4	4.22731	0.0222417
						A_30_P01018852	chr6:13801450-13853450_F		4.31425	0.0128795
						A_51_P352594	NM_001001326	St5	4.31635	0.0247275
						A_55_P2109827	NM_001164071	Tank	4.35076	0.000182297
						A_55_P2057528	NM_025404	Arl4d	4.37979	0.0415068
						A_52_P642167	NM_009230	Soat1	4.47285	0.0159829
						A_51_P102355	NM_172643	Zbtb41	4.4869	0.00498382
						A_52_P136914	NM_024437	Nudt7	4.55083	0.00813635
						A_52_P67212	NR_015605	2900052N01Rik	4.8568	1.39291e-05
						A_51_P103780	NM_145512	Sft2d2	4.94997	0.0308361
						A_55_P2020612	NM_025404	Arl4d	4.98792	0.0365762
						A_55_P2113356	NM_001025365	Miip	5.49222	0.0123971
						A_55_P1961423	NM_001077353	Gsta3	6.09839	5.81199e-05
						A_51_P314418	NM_007550	Blm	6.3521	0.02144
						A_51_P507974	NM_025686	Brf2	9.30257	0.000894446

## Sheet: Atxn1-KI vs WT (Tukey's test)
Supplementary Table S1
Changed genes in Atxn1-KI from WT (p-values were corrected by Tukey's test)
			decreased						increased
ProbeID	Primary Accession	Gene Symbol	KI/WT Ratio	KI/WT p-value		ProbeID	Primary Accession	Gene Symbol	KI/WT Ratio	KI/WT p-value
A_30_P01028296	chr1:42759171-42771337_F	---	0.125	0.038394		A_30_P01025681	chr5:120269342-120279542_F	---	1.161	0.036795
A_52_P285992	NM_023854	Arfgap2	0.157	0.0205023		A_30_P01025809	chr12:88235624-88264465_F	---	1.164	0.0104485
A_30_P01018678	chr9:121845920-121858120_F	---	0.159	0.0312315		A_55_P2032905	---	---	1.188	0.00239419
A_55_P2163541	NM_177872	Adamts3	0.161	0.0130292		A_55_P2025008	NM_001042489	Hvcn1	1.202	0.036233
A_51_P401964	NM_146104	Aph1a	0.179	0.0390689		A_55_P2047763	NR_040763	4930519F24Rik	1.215	0.0390649
A_52_P207132	NM_177355	Plcxd3	0.18	0.0228522		A_51_P349192	NR_028432	2210013O21Rik	1.218	0.0326475
A_51_P468505	NM_001007581	2810408M09Rik	0.186	0.0471033		A_55_P2315057	NM_172818	Ttll8	1.218	0.00970282
A_52_P146711	NM_009432	Tshb	0.214	0.0155835		A_52_P81693	ENSMUST00000100870	LOC100502592	1.219	0.00137829
A_55_P2117799	NM_001048146	Azi2	0.225	0.0453338		A_51_P262208	NM_008404	Itgb2	1.231	0.0262862
A_30_P01025963	chr1:42759171-42771337_F	---	0.226	0.043777		A_30_P01025864	chr9:30793551-30817648_R	---	1.233	0.0389794
A_51_P477738	NM_031874	Rab3d	0.227	0.00412138		A_30_P01029596	chr14:14660983-14746992_R	---	1.234	0.030644
A_55_P2177944	AK131833	Tmem208	0.228	0.0103951		A_55_P2000683	NM_011868	Eci2	1.237	0.0490775
A_51_P221144	NM_173758	1300010F03Rik	0.229	0.0482673		A_51_P267740	NM_026934	Zc3h15	1.249	0.044566
A_55_P2165293	NM_009730	Atrn	0.231	0.00988872		A_51_P121818	NM_016781	Prkag1	1.25	0.0447204
A_30_P01027187	chr13:78566508-78581785_F	---	0.237	0.00538035		A_66_P121010	XR_141356	A730085E03Rik	1.256	0.0426353
A_55_P2320313	BC058714	Kcnb1	0.238	0.0262175		A_51_P121818	NM_016781	Prkag1	1.265	0.0403059
A_51_P468505	NM_001007581	2810408M09Rik	0.244	0.0487139		A_30_P01025217	chr7:140011140-140018815_F	---	1.266	0.0412351
A_30_P01031023	chr2:181024098-181039073_R	---	0.245	0.046325		A_55_P2108216	---	---	1.279	0.0349549
A_51_P367125	NM_011131	Pold1	0.245	0.00257807		A_30_P01029045	chr17:9943615-9967953_R	---	1.288	0.0473677
A_55_P2160296	NM_001038612	Olfm1	0.25	0.00537424		A_55_P2063156	NM_029343	Spata9	1.291	0.0369915
A_55_P2177712	AK145223	Gm10725	0.25	0.0160847		A_51_P121818	NM_016781	Prkag1	1.292	0.0192872
A_30_P01023018	chr4:146156575-146175425_R	---	0.258	0.0274475		A_51_P121818	NM_016781	Prkag1	1.305	0.0308961
A_55_P1952714	NM_183285	Kctd2	0.268	0.00286131		A_51_P121818	NM_016781	Prkag1	1.31	0.0309268
A_30_P01023439	chr12:89519675-89533975_F	---	0.273	0.0145107		A_51_P143468	NM_178771	Klhl26	1.314	0.0152548
A_55_P2124233	NM_177723	Vsig8	0.273	0.0322037		A_51_P135037	NM_016703	Preb	1.32	0.0149269
A_55_P2002944	NM_172682	Fam160a1	0.28	0.0355876		A_30_P01033488	chr18:36469925-36470507_F	---	1.339	0.0325614
A_55_P2195859	AK087464	E130218I03Rik	0.28	1.70159e-05		A_30_P01017756	chr5:120269342-120279542_R	---	1.348	0.0177427
A_30_P01027666	chr10:122410471-122422759_F	---	0.29	0.0260331		A_30_P01028592	chr8:123901815-123902167_R	---	1.352	0.00946955
A_66_P125701	AK079292	Gm4673	0.29	0.0135607		A_51_P243900	NM_016743	Nell2	1.358	0.0134179
A_55_P2053202	NM_001198968	Itsn2	0.294	0.0124925		A_30_P01033119	chr2:157361470-157379813_F	---	1.359	0.0489475
A_55_P2121165	NM_021436	Tmeff1	0.297	0.0325116		A_30_P01021929	chr9:118291593-118324230_F	---	1.362	0.0402844
A_52_P1026830	NM_001081499	Tbc1d8b	0.302	0.0192804		A_51_P304527	NM_029738	Cluap1	1.376	0.0455909
A_66_P131530	NM_019428	Rpp30	0.309	0.0366469		A_30_P01029851	chr1:182181289-182181849_F	---	1.38	0.0252897
A_55_P1993263	NM_009767	Chic1	0.312	0.0376289		A_30_P01029536	chr15:100906946-100907748_R	---	1.388	0.0444854
A_52_P589763	NM_027518	Gpr137c	0.316	0.00495133		A_55_P2131016	NM_009123	Nkx1-2	1.39	0.044625
A_51_P477941	NM_013907	Fbxw4	0.317	0.0123657		A_30_P01031719	chr12:89092175-89105525_F	---	1.401	0.00909296
A_66_P132222	NM_053015	Mlph	0.317	0.0221598		A_55_P1982131	ENSMUST00000105261	Grip1	1.409	0.0438462
A_52_P556337	AK078477	Txlng	0.319	0.0138527		A_55_P2076792	NM_013472	Anxa6	1.41	0.0190781
A_55_P2118799	NM_001168248	Rmi1	0.323	0.00190124		A_51_P181523	NM_144525	Tmem214	1.437	0.0110287
A_51_P254583	NM_172291	Foxred1	0.325	0.018558		A_55_P1994882	NM_172730	C130022K22Rik	1.447	0.0014869
A_51_P131653	NM_029801	1700021C14Rik	0.326	0.0272893		A_55_P2132533	ENSMUST00000103324	---	1.453	0.0300522
A_30_P01026556	chr16:3872469-3877048_F	---	0.333	0.0276769		A_55_P2113723	AK135714	Pecr	1.463	0.0440994
A_55_P2075429	NM_001014974	Ttll4	0.334	0.0273894		A_30_P01018868	chr6:50339188-50409363_F	---	1.477	0.0464505
A_30_P01033289	chr13:78566508-78581785_F	---	0.342	0.0444285		A_55_P2093463	ENSMUST00000047700	Pon2	1.478	0.0068462
A_51_P232858	NM_025974	Rpl14	0.343	0.0381252		A_55_P2058073	NM_027819	Ggt6	1.481	0.0153418
A_30_P01018798	chr5:100849748-100858532_R	---	0.354	0.00601524		A_55_P2030627	NM_001081227	6330403A02Rik	1.483	0.00601859
A_30_P01023743	chr15:85412264-85549139_R	---	0.36	0.0291542		A_55_P2042521	NM_011931	Rfwd2	1.484	0.0327296
A_66_P129852	NM_008044	Fxn	0.366	0.0228479		A_30_P01019630	chr1:81657350-81765250_F	---	1.485	0.0102005
A_55_P2313133	XR_104789	1700040D17Rik	0.378	0.036992		A_51_P286737	NM_011333	Ccl2	1.487	0.0194565
A_30_P01018453	chr9:100977450-100989325_R	---	0.38	0.0133937		A_55_P2018280	TC1629449	---	1.494	0.0282987
A_30_P01032861	chr5:149751979-149808240_R	---	0.382	0.0245179		A_55_P2152926	NM_016776	Mybbp1a	1.496	0.00841097
A_66_P103999	NM_025822	Rsrc1	0.394	0.0055922		A_51_P307243	NM_011155	Ppp5c	1.505	0.0233031
A_30_P01021461	chr2:119697845-119719245_F	---	0.395	0.0349599		A_30_P01031708	chr12:12768528-12849976_R	---	1.518	0.0034901
A_52_P89335	NM_146260	Tmie	0.399	0.000625527		A_55_P2077613	NM_153560	Fam102a	1.523	0.013219
A_55_P2055875	NM_001205070	Josd2	0.401	0.0450739		A_51_P133369	NM_016717	Scly	1.524	0.0440185
A_55_P2004752	NM_181852	Prl2c5	0.408	0.00931869		A_55_P1984815	NM_198214	Snph	1.525	0.0365992
A_30_P01024017	chr10:122410471-122422759_F	---	0.411	0.0407527		A_55_P2092350	---	---	1.548	0.0010948
A_55_P1956799	NM_025357	Smpx	0.411	0.0179381		A_51_P507942	NM_029097	Atp13a2	1.552	0.00693739
A_52_P472799	NM_027475	Ecd	0.417	0.0367086		A_55_P2119458	NM_001145877	Slc25a44	1.56	0.045876
A_55_P2068066	NM_001080925	Rapgefl1	0.418	0.0224732		A_55_P1992149	NM_001164671	Dnaja1	1.599	0.0156649
A_52_P619248	NM_181852	Prl2c5	0.425	0.0124484		A_66_P101394	NR_033549	Gm11190	1.599	0.0191861
A_51_P437135	NM_010014	Dab1	0.431	0.00939525		A_52_P684057	NM_178374	Snupn	1.626	0.00374752
A_51_P378858	NM_025770	Atg10	0.44	0.00069453		A_55_P2063163	NM_023538	Agk	1.626	0.0114869
A_55_P1953087	NM_008563	Mcm3	0.444	0.0194621		A_55_P1992164	TC1636769	---	1.642	0.0116224
A_51_P247614	NR_028086	Ncrna00086	0.449	0.028807		A_51_P101075	NM_026977	1810031K17Rik	1.643	0.0273862
A_30_P01030536	chr5:104998375-105041300_R	---	0.451	0.0418299		A_55_P2157537	XR_141279	Gm10866	1.654	0.00570052
A_51_P249051	NM_133705	Pycr2	0.455	0.0204503		A_55_P2077278	NM_001017362	Arid3c	1.66	0.0281885
A_55_P2127303	NM_013539	Spsb2	0.461	0.0380567		A_55_P1983583	---	---	1.661	0.0335256
A_51_P233308	NM_176962	Zfp944	0.465	0.0313793		A_52_P208222	NM_001025568	Pde1c	1.67	0.0334991
A_55_P1982451	NM_016710	Hmgn5	0.468	0.025521		A_51_P123625	NM_008392	Irg1	1.671	0.0233814
A_55_P2180846	NM_001159636	Wdsub1	0.471	0.0228174		A_51_P101075	NM_026977	1810031K17Rik	1.672	0.0347525
A_55_P2045693	ENSMUST00000154714	Sirt7	0.473	0.0474842		A_30_P01026727	chr6:36765550-36793825_R	---	1.702	0.0232068
A_51_P128987	NM_008012	Akr1b8	0.483	0.0366206		A_51_P101075	NM_026977	1810031K17Rik	1.707	0.0381146
A_30_P01032163	chr9:20311197-20325858_R	---	0.488	0.0441699		A_51_P101075	NM_026977	1810031K17Rik	1.72	0.00337906
A_55_P2018825	BC172047	---	0.49	0.000864138		A_51_P414243	NM_153540	Gtdc2	1.722	0.0408946
A_55_P2059046	NM_172287	Spire2	0.494	0.0198847		A_51_P101075	NM_026977	1810031K17Rik	1.728	0.00824464
A_55_P2015258	NM_001164220	Trim13	0.497	0.029734		A_51_P101075	NM_026977	1810031K17Rik	1.735	0.0194203
A_55_P1976690	NM_029532	Snrnp35	0.5	0.0318198		A_51_P230934	NM_133781	Cab39	1.737	0.0197145
A_30_P01024177	chrX:72966144-73011019_R	---	0.501	0.0310089		A_51_P101075	NM_026977	1810031K17Rik	1.739	0.0309062
A_55_P2054663	NM_053091	Cox4i2	0.501	0.0110623		A_30_P01024883	chr11:102878974-102888924_R	---	1.74	0.0491118
A_55_P2044669	NM_001033385	D630037F22Rik	0.504	0.046688		A_51_P101075	NM_026977	1810031K17Rik	1.75	0.030271
A_52_P201232	NM_028198	Xpo5	0.511	0.0153551		A_51_P385030	NM_013679	Svs6	1.751	0.0413175
A_55_P1980883	NM_001146351	Ephb6	0.522	0.0488772		A_51_P295967	NM_001042768	Proc	1.763	0.0183176
A_51_P461828	NM_013684	Tbp	0.527	0.0386653		A_55_P2045891	NM_175937	Cpeb2	1.768	0.0366966
A_66_P124011	NM_011464	Spint2	0.528	0.0362568		A_51_P101075	NM_026977	1810031K17Rik	1.79	0.0231676
A_51_P128987	NM_008012	Akr1b8	0.534	0.0477574		A_51_P436719	NM_011431	Eftud2	1.805	0.0461226
A_52_P118310	NM_175752	Chn1	0.534	0.0380152		A_51_P249537	NM_173741	Wdr24	1.806	0.042123
A_52_P381953	NM_178757	Irf2bp1	0.534	0.0143373		A_55_P2137253	NM_152818	Osbp2	1.811	0.0289724
A_30_P01026681	chr6:11996975-12037300_R	---	0.535	0.0339416		A_65_P11306	NM_001205095	Gm4944	1.817	0.0270275
A_30_P01031588	chr1:134167181-134181457_R	---	0.536	0.0168405		A_30_P01025402	chr10:83181374-83249918_F	---	1.823	0.00660853
A_30_P01033629	chr13:64044376-64045368_R	---	0.539	0.0353635		A_55_P2076580	NM_130864	Acaa1a	1.847	0.00509804
A_51_P295449	NM_134100	Mfsd5	0.539	0.00129307		A_51_P215438	NM_011172	Prodh	1.857	0.0160942
A_30_P01019284	chr6:31267612-31293337_F	---	0.545	0.00840616		A_55_P2031248	NM_001256118	Sun1	1.875	0.0121728
A_51_P123795	NM_177684	Zfp637	0.552	0.0194705		A_51_P101075	NM_026977	1810031K17Rik	1.885	0.0119696
A_30_P01024140	chr7:66562376-66579519_F	---	0.553	0.0192755		A_55_P2283254	AK043285	A730081D07Rik	1.894	0.0290971
A_51_P259631	NM_001077591	Tsks	0.554	0.00989978		A_52_P27332	NM_012023	Ppp2r5c	1.925	0.0372821
A_55_P2054157	NM_008300	Hspa4	0.556	0.0114851		A_66_P116941	NAP018380-001	---	1.929	0.0262065
A_51_P254986	NM_011353	Serf1	0.557	0.021782		A_55_P2012819	NM_021305	Sec61a2	1.932	0.0459043
A_55_P2104689	ENSMUST00000167475	---	0.567	0.0400972		A_51_P177984	NM_207217	Itfg3	1.96	0.0341808
A_55_P2108738	NM_010878	Nck1	0.574	0.0135728		A_51_P196925	NM_009142	Cx3cl1	1.966	0.0106718
A_51_P123795	NM_177684	Zfp637	0.576	0.0142755		A_55_P2135271	NM_080461	Zfp358	1.97	0.0175384
A_52_P86073	NM_001039084	Mrpl1	0.577	0.0190486		A_51_P141390	NM_008569	Anapc1	1.971	0.0143191
A_55_P2090708	NM_133998	1810008A18Rik	0.578	0.0468534		A_55_P1963957	NAP069436-1	---	1.988	0.00436736
A_51_P123795	NM_177684	Zfp637	0.579	0.0252947		A_51_P145220	NM_008691	Nefm	1.998	0.0225201
A_30_P01020072	chr7:128341797-128414692_R	---	0.58	0.031838		A_66_P139250	NM_172650	Kctd3	2.008	0.0230044
A_51_P123795	NM_177684	Zfp637	0.581	0.00970521		A_51_P145220	NM_008691	Nefm	2.013	0.0110095
A_30_P01032214	chr6:11996975-12037300_F	---	0.582	0.0230781		A_51_P145220	NM_008691	Nefm	2.024	0.0172517
A_30_P01028785	chr6:11996975-12037300_R	---	0.584	0.0132957		A_55_P2003483	NM_138595	Gldc	2.039	0.0135735
A_51_P461828	NM_013684	Tbp	0.585	0.0499247		A_51_P317317	NM_172116	Pddc1	2.04	0.0452736
A_30_P01017863	chr17:95255725-95272425_F	---	0.586	0.0136402		A_51_P145220	NM_008691	Nefm	2.05	0.0134256
A_51_P123795	NM_177684	Zfp637	0.586	0.0331633		A_51_P145220	NM_008691	Nefm	2.068	0.0144268
A_51_P123795	NM_177684	Zfp637	0.588	0.0269845		A_51_P145220	NM_008691	Nefm	2.072	0.0130488
A_51_P103209	NM_028639	Ttc7	0.59	0.00187576		A_52_P145415	ENSMUST00000030443	Ptch2	2.083	0.0119781
A_51_P123795	NM_177684	Zfp637	0.59	0.0290728		A_30_P01027800	chr7:30645026-30667034_R	---	2.096	0.0438911
A_30_P01030775	chr3:100363012-100369462_R	---	0.604	0.00952817		A_55_P1962359	NM_053168	Trim11	2.097	0.00171939
A_55_P1985758	NM_026000	Psmd9	0.606	0.0306428		A_51_P145220	NM_008691	Nefm	2.098	0.0150219
A_55_P2126552	NM_028031	Zdhhc13	0.611	0.0366634		A_51_P145220	NM_008691	Nefm	2.11	0.0114719
A_51_P443443	NR_028359	5830417I10Rik	0.616	0.0325576		A_55_P1992959	NM_173019	Pfkfb4	2.119	0.00768961
A_51_P206971	NM_008612	Mnat1	0.619	0.0462809		A_30_P01026632	chr10:33707021-33709881_R	---	2.12	0.0469766
A_51_P123795	NM_177684	Zfp637	0.621	0.0498703		A_51_P145220	NM_008691	Nefm	2.121	0.00537167
A_55_P1986958	NM_001037756	Brms1l	0.626	0.0333791		A_52_P423174	NM_146230	Acaa1b	2.136	0.0270224
A_30_P01018274	chr2:151343784-151344246_F	---	0.627	0.0499633		A_55_P2000903	NM_001007575	Zfp58	2.142	0.0444472
A_30_P01024070	chr17:95255725-95272425_R	---	0.629	0.02676		A_51_P105408	NM_024178	Alg14	2.16	0.0304739
A_52_P570543	NM_172800	Sdk2	0.63	0.0328751		A_30_P01026029	chr8:74474913-74494232_F	---	2.163	0.0336069
A_52_P24951	NM_001005419	Ado	0.631	0.0193469		A_55_P2148082	NM_138593	Larp7	2.165	0.0390977
A_55_P2128646	NM_020567	Gmnn	0.635	0.0243695		A_51_P145220	NM_008691	Nefm	2.173	0.00802747
A_55_P2134148	NM_029354	Mzt2	0.635	0.0494237		A_52_P198019	NM_027376	Fuz	2.215	0.00517728
A_30_P01017974	chr11:117768049-117807949_R	---	0.649	0.0367162		A_51_P286737	NM_011333	Ccl2	2.225	0.0435534
A_30_P01020921	chr9:61071844-61072324_F	---	0.655	0.0266286		A_52_P243054	NM_001024205	Nufip2	2.286	0.0213922
A_55_P2388197	AK003103	1010001B22Rik	0.66	0.022299		A_55_P2035495	NM_019778	Zbtb20	2.29	0.0251278
A_30_P01019534	chr13:9818700-9824125_R	---	0.672	0.0247774		A_51_P475228	NM_133972	Armc6	2.296	0.0167977
A_55_P2177278	NM_001025384	DXBay18	0.673	0.0358751		A_51_P479321	NM_080575	Acss1	2.31	0.0309822
A_55_P2148912	NM_026416	S100a16	0.685	0.0479231		A_52_P600318	NM_022813	Scamp2	2.31	0.0208317
A_55_P1969523	NM_133354	Sumo2	0.689	0.0485766		A_51_P502348	NM_018783	Tfip11	2.341	0.0340436
A_30_P01025954	chr12:111287772-111333890_R	---	0.705	0.0444799		A_66_P110769	NM_027687	Cabyr	2.341	0.0260225
A_51_P359293	NM_026534	Ubxn2b	0.705	0.0406023		A_52_P102002	NM_027323	Srrd	2.351	0.0111618
A_55_P2154595	NM_017404	Mrpl39	0.707	0.00721685		A_52_P366525	NM_001039710	Coq10b	2.369	0.0321621
A_30_P01025637	chr2:130697320-130729670_R	---	0.714	0.0133514		A_52_P186937	NM_020557	Cmpk2	2.374	0.0455322
A_30_P01021287	chr9:113648970-113715170_F	---	0.716	0.0237891		A_52_P346033	NM_026876	1190005F20Rik	2.378	0.0265923
A_55_P2003123	NM_024205	Jkamp	0.716	0.0274631		A_51_P110759	NM_009199	Slc1a1	2.494	0.0414793
A_55_P1984009	NM_001083945	Rsph3b	0.718	0.0400324		A_51_P110759	NM_009199	Slc1a1	2.503	0.036475
A_55_P2163446	NAP062870-1	---	0.721	0.0174738		A_51_P110759	NM_009199	Slc1a1	2.537	0.0175483
A_55_P2010106	---	---	0.724	0.024187		A_55_P2097626	---	---	2.555	0.00841574
A_55_P1994052	NM_001039939	Asxl1	0.726	0.0434832		A_66_P108247	NM_009464	Ucp3	2.559	0.0126868
A_55_P2003532	NM_206935	Arl9	0.729	0.041046		A_55_P2135220	---	---	2.567	0.0474322
A_30_P01030699	chr11:96111499-96126224_F	---	0.73	0.0206617		A_51_P327632	NM_207205	Igsf3	2.697	0.0452589
A_55_P1968743	NM_008689	Nfkb1	0.733	0.046598		A_51_P196590	NM_008212	Hadh	2.7	0.0418042
A_30_P01027850	chr17:86560289-86565864_R	---	0.735	0.015751		A_52_P610188	NM_001113208	Ncam2	2.704	0.0294107
A_30_P01021115	chr5:22801058-22939737_F	---	0.752	0.0208277		A_52_P15008	NM_008551	Mapkapk2	2.714	0.0491247
A_55_P2049211	NR_003517	Pisd-ps1	0.757	0.0352337		A_55_P2216456	NM_177323	Rint1	2.798	0.0310694
A_55_P2035205	NM_026472	Mki67ip	0.763	0.0286542		A_55_P1969820	NM_153139	Slc36a1	2.836	0.0312012
A_55_P2226356	BU936515	1700095A13Rik	0.781	0.0101064		A_51_P110759	NM_009199	Slc1a1	2.85	0.0183622
A_30_P01029802	chr12:119825125-119850750_R	---	0.789	0.0110451		A_51_P110759	NM_009199	Slc1a1	2.875	0.0408433
A_30_P01020276	chr12:119825125-119850750_F	---	0.815	0.0418852		A_51_P110759	NM_009199	Slc1a1	2.926	0.0320162
A_55_P2000894	NAP113768-1	---	0.819	0.0278042		A_51_P110759	NM_009199	Slc1a1	2.944	0.0403924
A_51_P126337	NM_183064	Fgf12	0.822	0.0103539		A_51_P110759	NM_009199	Slc1a1	2.947	0.0148173
A_30_P01018817	chr1:182808654-182815659_R	---	0.831	0.0256714		A_52_P160005	NM_211138	Pcyt1b	3.019	0.0140053
A_55_P1995623	NM_025624	Pomp	0.831	0.0474015		A_51_P428595	AK032310	Cspp1	3.122	0.0193462
A_55_P2169721	NM_009092	Rps17	0.834	0.00521687		A_51_P324303	NM_153789	Mylip	3.499	0.0336523
A_51_P126337	NM_183064	Fgf12	0.836	0.0413046		A_52_P194851	NM_001162906	2410089E03Rik	3.703	0.0280849
A_55_P1989125	NM_009092	Rps17	0.837	0.0283337		A_55_P1958996	NM_001004367	Cxxc4	3.715	0.0385369
A_51_P126337	NM_183064	Fgf12	0.844	0.0389776		A_55_P2066269	NM_001040106	Aak1	3.888	0.0231609
A_51_P126337	NM_183064	Fgf12	0.844	0.0421565		A_30_P01021178	chr11:55315017-55322092_R	---	3.913	0.0325567
A_51_P126337	NM_183064	Fgf12	0.845	0.0346909		A_55_P2066309	NM_001135150	Slc39a8	3.947	0.0294111
A_55_P2101133	NM_025394	Tomm7	0.851	0.0318727		A_30_P01023014	chr6:53808521-53817132_F	---	4.007	0.0290875
A_55_P1956728	NAP059691-1	---	0.866	0.00873216		A_30_P01018852	chr6:13801450-13853450_F	---	4.314	0.024305
A_55_P2001023	NM_175305	Lrrc19	0.887	0.0209089		A_51_P352594	NM_001001326	St5	4.316	0.0456053
A_55_P1968295	NM_028733	Pacsin3	0.899	0.0472923		A_55_P2109827	NM_001164071	Tank	4.351	0.000389064
						A_52_P642167	NM_009230	Soat1	4.473	0.0218256
						A_52_P136914	NM_024437	Nudt7	4.551	0.031577
						A_52_P67212	NR_015605	2900052N01Rik	4.857	0.00396527
						A_55_P2113356	NM_001025365	Miip	5.492	0.0497278
						A_55_P1961423	NM_001077353	Gsta3	6.098	0.00687073
						A_51_P314418	NM_007550	Blm	6.352	0.0341741
						A_51_P507974	NM_025686	Brf2	9.303	0.000384044

## Sheet: KI-HMGB1 vs KI (t-test)
Supplementary Table S1
Changed genes in Atxn1-KI; HMGB1-Tg from Atxn1-KI
			decreased						increased
ProbeID	Primary Accession	Gene Symbol	KI-HMGB1/KI Ratio	KI-HMGB1/KI p-value		ProbeID	Primary Accession	Gene Symbol	KI-HMGB1/KI Ratio	KI-HMGB1/KI p-value
A_51_P133920	NM_172823	Lmln	0.0364331	0.000704334		A_30_P01028526	chr12:109603526-109647403_R		1.03468	0.0422891
A_55_P2182433	NM_025770	Atg10	0.0457413	0.00110116		A_55_P1967105	NM_173071	Bai2	1.07444	0.0242027
A_51_P104820	NM_172943	Alkbh5	0.0781773	0.0309921		A_55_P2156785	NM_029741	Ppfia3	1.08679	0.0320214
A_65_P10913	NM_009367	Tgfb2	0.0799894	0.0410852		A_30_P01020719	chr17:29374758-29387733_F		1.08835	0.0324891
A_30_P01027367	chr13:65341237-65342006_R		0.0991759	0.0494822		A_55_P2094632			1.08932	0.0152607
A_52_P403020	NM_011916	Xrn1	0.100825	0.00592646		A_66_P134383	AK082358	Gm5079	1.09138	0.018434
A_66_P133244	NM_009502	Vcl	0.119661	0.0379498		A_55_P1997747	NM_025461	Cox16	1.09363	0.018296
A_51_P507974	NM_025686	Brf2	0.12407	0.00117707		A_55_P2006436	NM_146457	Olfr282	1.09598	0.0300713
A_55_P2049428	NM_172992	Phtf2	0.12468	0.0325003		A_30_P01026103	chr1:84947500-85045150_R		1.10614	0.0328894
A_55_P2006693	NM_013831	Pstpip2	0.131562	0.0495502		A_55_P2132626	NAP061569-1		1.10686	0.00732023
A_30_P01029841	chr5:121768672-121772658_F		0.147183	0.0210407		A_51_P243900	NM_016743	Nell2	1.10751	0.0362343
A_51_P511015	NM_010246	Fzd9	0.152958	0.0218322		A_55_P1956728	NAP059691-1		1.10829	0.0109139
A_55_P2141251	NM_177670	Tmem69	0.158403	0.00311761		A_55_P1981499	NM_011287	Rpl10a	1.11517	0.040262
A_51_P465350	NM_010745	Ly86	0.158612	0.0314553		A_55_P2155833			1.11524	0.0150724
A_51_P452779	NM_133198	Pygl	0.160589	0.0020597		A_55_P2029420	NM_183287	2610318N02Rik	1.123	0.0350713
A_55_P2071888	AK134677	Slc45a1	0.162196	0.0135742		A_55_P2048937	NM_008449	Kif5c	1.12451	0.0251388
A_52_P88007	NM_201353	Slc6a7	0.17614	0.0254516		A_55_P1958354	NM_009093	Rps29	1.12568	0.0264563
A_30_P01030189	chr8:74473445-74496948_F		0.178635	0.0175961		A_55_P2089020	NM_001101483	Tmem22	1.12641	0.0340393
A_52_P355084	NM_144797	Metrnl	0.179402	0.0413989		A_30_P01033314	chr13:70745633-70776516_R		1.12694	0.0396217
A_52_P364130	NM_016896	Map3k14	0.180602	0.0167067		A_30_P01020013	chrX:120963050-120963598_F		1.12921	0.0327453
A_51_P314418	NM_007550	Blm	0.18353	0.0271039		A_55_P1996365	NM_206975	Ifna14	1.12943	0.0384727
A_55_P1997651	NM_207687	Espn	0.195962	0.031231		A_30_P01025378	chr5:119945358-119962612_F		1.13271	0.021753
A_55_P1972927	NM_013508	Elk3	0.199529	0.0496021		A_55_P1967553	NM_026679	D14Ertd449e	1.13276	0.0387279
A_52_P333355	NM_027911	Raver1	0.207376	0.0287327		A_55_P2094237	TC1665378		1.13527	0.0362421
A_55_P2161695	NM_023645	Kdelc1	0.208688	0.00125991		A_30_P01025172	chr12:73838608-73862621_F		1.13542	0.000593849
A_55_P2026790	NM_001015507	Vprbp	0.210372	0.0391268		A_55_P2000224	NM_001042580	Cd63	1.13723	0.0345494
A_66_P117417	ENSMUST00000023335	Pvrl3	0.210463	0.0319745		A_55_P2155834	ENSMUST00000075377		1.13828	0.0243238
A_55_P2180531	NM_027498	Sik3	0.211615	0.0337123		A_55_P1984861	NAP018250-001		1.13877	0.0447136
A_30_P01026834	chr11:55315017-55322092_R		0.214459	0.0345143		A_55_P2078269	ENSMUST00000077016		1.13898	0.033463
A_52_P642167	NM_009230	Soat1	0.217284	0.0178457		A_55_P2194958	NM_010905	Nfia	1.13969	0.0433578
A_55_P2151986	NM_001038664	Gngt2	0.218614	0.0150868		A_66_P110612	NM_001033473	Odf3l2	1.14156	0.0448113
A_55_P2107499	NM_173739	Galntl4	0.219593	0.0390127		A_55_P2063937			1.14577	0.024936
A_55_P2034731	NM_177644	Rasal2	0.220895	0.0256577		A_30_P01027199	chr4:149383134-149451259_R		1.14711	0.0490577
A_52_P26626	NM_001033980	Fam92b	0.223916	0.0389455		A_51_P367843	NM_026329	Polr2g	1.14782	0.0100178
A_30_P01031280	chr13:34240528-34240965_R		0.227	0.0205704		A_30_P01019428	chr5:139225387-139230837_F		1.15089	0.00158984
A_52_P336768	TC1615392		0.229621	0.00678734		A_30_P01021600	chr12:83271350-83357214_F		1.15262	0.0441153
A_55_P2038479	NM_172116	Pddc1	0.232303	0.0195224		A_55_P2102973			1.15278	0.0301431
A_55_P1999339	NM_008385	Inpp5b	0.232943	0.0445865		A_55_P2057792	DV052864		1.15353	0.0405758
A_30_P01028125	chrX:20555593-20591971_R		0.234899	0.0206247		A_55_P2117222	BC147847	Lhfpl5	1.1554	0.025286
A_55_P2104542			0.235199	0.0180434		A_55_P2117319	NM_010946	Ntan1	1.15635	0.0300261
A_52_P587948	NM_172462	Zfp11	0.236319	0.025774		A_51_P391805	NM_015789	Dkkl1	1.15677	0.0396941
A_30_P01021178	chr11:55315017-55322092_R		0.238489	0.0215802		A_30_P01030179	chr4:13369325-13456750_F		1.15927	0.0125558
A_52_P500979	NM_013628	Pcsk1	0.240088	0.00343477		A_55_P1969522	NAP112061-1		1.15964	0.0419607
A_52_P610188	NM_001113208	Ncam2	0.240639	0.010879		A_30_P01020894	chr17:47006033-47023558_R		1.16156	0.0322146
A_55_P2065572			0.241102	0.0472619		A_51_P505322	NM_026530	Mpnd	1.16374	0.0219748
A_52_P551851	NM_026743	Tspan11	0.242373	0.0146461		A_30_P01030664	chr5:23757625-23791625_R		1.16675	0.0174469
A_51_P468464	NM_201352	Gdpd5	0.246323	0.0342843		A_52_P5190	NM_172258	Slc36a3	1.1669	0.00919601
A_66_P109397	NM_001081386	Cdh19	0.249797	0.0336207		A_55_P1961391	XR_105614	Gm17778	1.16801	0.0331338
A_52_P594927	NM_146091	Atl3	0.256353	0.0331781		A_52_P218955	NM_028667	D3Ertd751e	1.17265	0.0387406
A_52_P475450	NM_172991	C030048B08Rik	0.260871	0.0489765		A_55_P2080562	NM_175164	Arhgap26	1.17317	0.0295698
A_52_P459276	NM_009879	Ift81	0.261414	0.0284965		A_55_P2021981	NM_009985	Ctsw	1.1741	0.0450452
A_55_P2130792	NM_011656	Tuft1	0.271112	0.0171645		A_55_P1957419	NM_019561	Ensa	1.17433	0.00686688
A_66_P135391	NM_008342	Igfbp2	0.272303	0.0064377		A_55_P2055762	NM_001034902	Gm5878	1.1767	0.0414401
A_52_P59228	NM_178375	Zswim3	0.274941	0.0460978		A_55_P1968295	NM_028733	Pacsin3	1.17713	0.00487266
A_55_P1958996	NM_001004367	Cxxc4	0.281916	0.0288883		A_55_P2142191	NM_052835	Rpl10	1.17813	0.0130773
A_52_P359958	NM_145525	Osbpl6	0.289798	0.00106461		A_55_P2100050	TC1767451		1.17927	0.0201919
A_51_P316801	NM_146039	Wdr60	0.290751	0.0265731		A_30_P01026302	chr7:16584852-16657252_R		1.18073	0.04633
A_52_P27332	NM_012023	Ppp2r5c	0.293303	0.00722131		A_55_P2110101	NM_178056	Tm2d3	1.18131	0.0282541
A_55_P1975045	NM_011892	Sgcg	0.293827	0.0186648		A_55_P2085225	DV052864		1.18156	0.0184241
A_55_P2018027	NM_181577	Ccdc85a	0.293919	0.036202		A_55_P2005080	NAP100776-001		1.18183	0.0168557
A_30_P01024246	chr9:31834945-32015745_R		0.294483	0.0362875		A_55_P1977968	NM_183428	Epb4.1	1.18249	0.0435918
A_30_P01019849	chr9:31834945-32015745_F		0.296138	0.0490997		A_55_P1979167			1.18294	0.0374745
A_55_P1999760	NM_001162974	Lrrc51	0.296919	0.0158804		A_55_P2115062	ENSMUST00000109244	Cdc20b	1.18436	0.00740185
A_52_P67212	NR_015605	2900052N01Rik	0.30009	0.00839086		A_55_P2112474			1.18686	0.0156714
A_66_P105689	NM_030684	Trim34a	0.30068	0.0408077		A_55_P2019118	CB590909		1.18971	0.0213619
A_52_P650473	NAP027894-1		0.305164	0.00158109		A_55_P2019158	NM_011938	Grk6	1.19062	0.0391369
A_55_P2044414	NM_001142963	Gm10778	0.307125	0.0478273		A_66_P109562	XM_890719	Gm12271	1.19194	0.0123364
A_51_P123077	NM_011955	Nubp1	0.307172	0.00279925		A_55_P1993544	XM_003689269	Gm7511	1.19234	0.0350323
A_30_P01028163	chr7:49715933-49771497_F		0.307332	0.0264519		A_55_P2006345	NM_198616	Ccdc85b	1.19251	0.0167344
A_55_P2031100	NM_016661	Ahcy	0.308026	0.00212327		A_52_P351882	NM_177730	Impad1	1.19302	0.0385101
A_55_P1985328	NM_178801	Tmem241	0.308561	0.0446822		A_55_P2131577	NAP103572-1		1.19317	0.0157624
A_55_P2021709	NM_145460	Oxnad1	0.309458	0.0132276		A_30_P01019883	chr2:155289631-155292565_R		1.19387	0.0419448
A_51_P369628	NM_133949	Ptov1	0.310818	0.0263773		A_55_P1993775	BC019386	Vti1a	1.19388	0.0363337
A_55_P1968824	NM_001177951	Rpgr	0.312615	0.0217833		A_55_P2004452	NM_025703	Tceal8	1.19524	0.0321166
A_51_P352594	NM_001001326	St5	0.312885	0.0393737		A_55_P2182790			1.1959	0.0346392
A_55_P2013888	NM_001109749	Cntn4	0.313093	0.0181822		A_51_P381321	NM_199080	Ddx17	1.19852	0.0194247
A_55_P1979003			0.314314	0.0243812		A_55_P1978236	NM_025305	Mrps7	1.20221	0.0388377
A_30_P01029387	chr18:57124435-57134910_F		0.315189	0.0327797		A_55_P1961165	NAP015379-001		1.20304	0.0378001
A_51_P317317	NM_172116	Pddc1	0.315341	0.00622319		A_51_P210877	NM_001024622	Pcnp	1.20411	0.0287052
A_30_P01023595	chr9:20311197-20325858_R		0.315643	0.0469909		A_55_P2120000	ENSMUST00000086672		1.20491	0.0355493
A_30_P01018852	chr6:13801450-13853450_F		0.317457	0.0262272		A_55_P2101739			1.2067	0.0285176
A_51_P440568	NM_019442	Stk19	0.320543	0.0248464		A_55_P2103422	NM_011188	Psmc2	1.20697	0.0178335
A_55_P1973033	NM_019919	Ltbp1	0.32252	0.0204811		A_51_P405565	NM_010830	Msh6	1.20749	0.00682996
A_51_P139320	NM_025273	Pcbd1	0.323824	0.00203931		A_55_P1966337	NM_145632	Polr2h	1.20758	0.0327574
A_55_P2178862	NM_001114977	2610101N10Rik	0.3243	0.0320903		A_55_P2117411			1.20954	0.0301174
A_30_P01019079	chr15:102100397-102105872_F		0.325473	0.0196575		A_55_P2044557	XM_985134	Gm8210	1.20959	0.0419709
A_52_P261322	NM_198294	Tanc1	0.328743	0.0393813		A_51_P247359	NM_016933	Ptprcap	1.20986	0.0368941
A_52_P327588	NM_148937	Plcd4	0.329296	0.0188562		A_55_P2080907	NM_009080	Rpl26	1.21057	0.0106732
A_52_P476877	NM_001024918	Rfx4	0.330695	0.025179		A_55_P1968729	NM_052835	Rpl10	1.21116	0.00846152
A_55_P2065244	NM_134077	Rbm26	0.331695	0.00819577		A_55_P2042606	ENSMUST00000119760	Pls1	1.21164	0.0374591
A_30_P01019497	chr7:48853209-48886010_R		0.333879	0.0144621		A_52_P80007	NM_001024138	Gpr139	1.2119	0.013147
A_51_P123077	NM_011955	Nubp1	0.334534	0.00716786		A_66_P138005	ENSMUST00000103371		1.21253	0.00467937
A_52_P131458	NM_027238	Ttc39b	0.336396	0.017159		A_30_P01021070	chr5:35975265-35982561_R		1.2147	0.0308862
A_51_P295192	NM_010907	Nfkbia	0.339451	0.00400953		A_55_P1960178	XR_140506	Gm13545	1.21538	0.0232157
A_66_P124724	ENSMUST00000030584	Rnf19b	0.339684	0.0250704		A_55_P2009201	NAP018308-001		1.216	0.0317066
A_51_P123077	NM_011955	Nubp1	0.339998	0.00557963		A_55_P2074125	CK375778	Gm10573	1.21638	0.0342207
A_30_P01018316	chr6:36765550-36793825_R		0.342975	0.0178444		A_30_P01031700	chr17:3103174-3114885_F		1.21707	0.0431473
A_30_P01027381	chr7:140012897-140014750_R		0.344531	0.0128092		A_55_P1969993			1.21761	0.0375554
A_51_P324303	NM_153789	Mylip	0.345432	0.0303786		A_55_P2054942	NM_001205173	Iffo2	1.21808	0.041805
A_55_P1962359	NM_053168	Trim11	0.346031	0.00108249		A_55_P2101906	NM_011287	Rpl10a	1.21839	0.00328058
A_55_P2137253	NM_152818	Osbp2	0.346455	0.00406431		A_51_P321965	NM_023464	Ssna1	1.22066	0.048671
A_51_P123077	NM_011955	Nubp1	0.347437	0.00462495		A_55_P2121871	NM_008011	Fgfr4	1.2213	0.0262421
A_30_P01027800	chr7:30645026-30667034_R		0.347509	0.00655497		A_55_P2117146	NM_011119	Pa2g4	1.22152	0.0455986
A_30_P01031667	chr14:65785477-65815777_F		0.34757	0.0100496		A_55_P2097612	NM_028245	Zfp131	1.22163	0.0263686
A_55_P2101336	NM_019444	Ramp2	0.348205	0.0370444		A_55_P2330173	NR_045398	4930474G06Rik	1.22324	0.0318129
A_52_P45797	NM_175389	Rg9mtd2	0.348703	0.0367918		A_51_P253547	NM_009984	Ctsl	1.2235	0.0448669
A_52_P94845	NM_025449	Nicn1	0.349602	0.0249114		A_55_P2174308	XM_001472451	Gm2102	1.22732	0.0165929
A_30_P01024422	chr11:102878974-102888924_F		0.352663	0.0323227		A_55_P2289707	NM_001037099	Cacnb4	1.22929	0.0257385
A_55_P2022181	NM_033474	Arvcf	0.352985	0.0450014		A_51_P476454	NM_001011528	Olfr456	1.23176	0.0300685
A_51_P467770	NM_028874	Snx19	0.354288	0.0222013		A_55_P2127860	AK006890	Spata17	1.23294	0.0148765
A_52_P88722	NM_025483	Senp7	0.355218	0.031091		A_55_P2036317	NAP114425-1		1.23516	0.0293615
A_55_P2167501	NM_153807	Acsf2	0.356511	0.0174144		A_55_P1970860	NM_008819	Pemt	1.23641	0.0487269
A_52_P53019	NM_139228	Rhbdl3	0.356734	0.019867		A_55_P2046037	NAP092996-001		1.23725	0.0320506
A_30_P01028825	chr5:123582742-123588202_F		0.357622	0.00229776		A_55_P1969845	NM_028233	Lrpprc	1.23727	0.0426248
A_55_P1953028	NM_011614	Tnfsf12	0.357669	0.0224166		A_30_P01021324	chr14:115423660-115463160_F		1.23795	0.0472304
A_51_P123077	NM_011955	Nubp1	0.358045	0.00951768		A_55_P1953638	NR_045740	A630020A06	1.23827	0.0454739
A_55_P2031248	NM_001256118	Sun1	0.359268	0.00398359		A_30_P01026719	chr3:9401052-9415202_R		1.24042	0.00659889
A_51_P215097	NM_078477	Klf16	0.359918	0.007189		A_55_P2163198			1.24181	0.0403004
A_51_P331661	NM_027873	Ubiad1	0.360459	0.00639733		A_55_P2109655	NAP028851-1		1.24192	0.040841
A_55_P2112120	NM_016788	Tnk2	0.362503	0.0417844		A_51_P125467	NM_010515	Igf2r	1.24375	0.0398286
A_30_P01032241	chr6:36765550-36793825_F		0.363516	0.0143627		A_55_P2130965			1.24496	0.0380739
A_51_P123077	NM_011955	Nubp1	0.364885	0.00637234		A_55_P2028375			1.24583	0.0387002
A_30_P01021340	chr6:36765550-36793825_R		0.36513	0.0238662		A_55_P1960764	NM_009094	Rps4x	1.24597	0.0152465
A_51_P433584	NM_138681	Bcas3	0.366564	0.034013		A_55_P2289800	NM_028194	Fryl	1.24816	0.0339527
A_51_P123077	NM_011955	Nubp1	0.367466	0.00822865		A_55_P2058613			1.24878	0.0498995
A_55_P2452259	NM_001113383	Gls	0.369173	0.016595		A_30_P01031209	chr4:140904589-140915114_F		1.24892	0.0210438
A_52_P592909	NM_026384	Dgat2	0.370121	0.0256228		A_51_P131442	NM_013874	Dpf1	1.25017	0.0292114
A_55_P2298319	AK083183	C730029A08Rik	0.373183	0.0494067		A_55_P2130264	XM_001476155	Gm12508	1.25032	0.0387929
A_52_P164161	NM_020010	Cyp51	0.375093	0.0160227		A_55_P1980125	NM_013663	Srsf3	1.25173	0.0319708
A_51_P123077	NM_011955	Nubp1	0.377108	0.011103		A_30_P01028322	chr3:95496886-95497183_R		1.25213	0.0443997
A_66_P130906	NM_027946	Dcaf7	0.379767	0.0216691		A_55_P2075298	NM_001038999	Atp8a1	1.25311	0.0392793
A_30_P01032561	chr1:134867906-134885481_R		0.379839	0.0354132		A_30_P01017601	chr16:11032048-11036671_F		1.2545	0.0344555
A_55_P2096370	CJ176384		0.381934	0.0284611		A_55_P2005941	NM_207279	Plcxd1	1.25638	0.0323232
A_55_P2110171	BB271588		0.382563	0.035104		A_30_P01021642	chr5:35975265-35982561_F		1.25952	0.0479073
A_55_P2348293	AK005642	1700003I16Rik	0.38335	0.00679488		A_55_P1994052	NM_001039939	Asxl1	1.26133	0.0180921
A_55_P1961423	NM_001077353	Gsta3	0.38344	0.0209368		A_65_P13527	NM_175489	Osbpl8	1.2614	0.0416301
A_66_P120484	NM_134012	Mbtd1	0.384057	0.0350933		A_55_P2138095	NAP111411-1		1.2614	0.0457774
A_51_P123077	NM_011955	Nubp1	0.384514	0.00667957		A_51_P359293	NM_026534	Ubxn2b	1.26314	0.0147463
A_55_P2111018			0.385609	0.0176187		A_55_P1962801	NM_008558	Max	1.26629	0.0164957
A_55_P2151438			0.387776	0.0362342		A_30_P01033005	chr1:13058312-13099826_F		1.26645	0.0426951
A_55_P1972172	NM_007583	Cacng2	0.388104	0.0323974		A_30_P01017473	chr17:26669587-26669907_F		1.26649	0.0346637
A_51_P353856	NM_026861	Ubac2	0.390422	0.00814308		A_30_P01025661	chr17:25989799-25992334_R		1.26654	0.0488207
A_55_P1969820	NM_153139	Slc36a1	0.391009	0.0169148		A_55_P2156409	NM_009080	Rpl26	1.26726	0.000972873
A_52_P615312	NM_173757	Mrps27	0.391196	0.0468618		A_30_P01022310	chr5:35975265-35982561_F		1.26866	0.018543
A_55_P2214700	AK082690	LOC552907	0.391659	0.0397343		A_55_P1963900	NM_001256107	Mib2	1.27156	0.0183305
A_30_P01027230	chr12:55844075-55898175_R		0.391663	0.00477995		A_66_P127495			1.27278	0.0186735
A_30_P01023014	chr6:53808521-53817132_F		0.392342	0.0311387		A_55_P2014149			1.27535	0.0365273
A_66_P105526	NM_001081354	Mamld1	0.392399	0.0144062		A_30_P01026515	chr6:47595238-47601893_F		1.27614	0.0355576
A_66_P127969	NM_007532	Bcat1	0.393576	0.018115		A_55_P2060962	NM_178056	Tm2d3	1.27646	0.00479154
A_55_P2182795	NM_021280	Plcg1	0.39386	0.0161065		A_51_P165165	NM_145567	Hibadh	1.27773	0.0353431
A_52_P133436	NM_183034	Plekhm1	0.394001	0.0238334		A_30_P01028373	chr10:120336296-120354471_R		1.27784	0.0402186
A_55_P1970910	NM_001163493	Stard13	0.395532	0.0392937		A_55_P2112712	NAP021134-001		1.28225	0.0438454
A_55_P2000903	NM_001007575	Zfp58	0.397357	0.01479		A_55_P2162855	NM_023647	Nipa2	1.28364	0.0315886
A_55_P2216456	NM_177323	Rint1	0.397431	0.00212726		A_55_P1952076	NM_153288	Npb	1.28414	0.0204774
A_51_P123077	NM_011955	Nubp1	0.401013	0.0167375		A_55_P2153517	NM_027147	Enho	1.28434	0.00398303
A_55_P2045100	NM_178749	Stk32a	0.401196	0.0405065		A_55_P2057826	NM_001011782	Olfr543	1.28443	0.00241074
A_55_P1992149	NM_001164671	Dnaja1	0.40158	0.00270582		A_55_P2137910	NAP114346-1		1.28603	0.0392935
A_51_P455266	NM_009066	Ring1	0.402223	0.00121692		A_30_P01033455	chr6:83541250-83560425_F		1.2869	0.019315
A_30_P01020343	chr6:36765550-36793825_R		0.402821	0.0065107		A_52_P420504	NM_007392	Acta2	1.28827	0.0446729
A_55_P2168466	NM_027861	Brox	0.403156	0.00334408		A_55_P1957439			1.2888	0.0429751
A_52_P510771	NM_145396	Tbl3	0.403854	0.0393636		A_55_P1986263	BX516485	Gm3596	1.28982	0.0380245
A_30_P01026247	chr7:99879368-99889978_F		0.404325	0.00399357		A_30_P01031204	chr4:136856064-136875614_R		1.29193	0.0427259
A_66_P109474	NM_130892	Rtn4ip1	0.406019	0.0415379		A_55_P2035205	NM_026472	Mki67ip	1.29347	0.0131333
A_51_P485472	NM_028971	4933430H15Rik	0.407024	0.0138261		A_52_P134083	NM_180962	Cyhr1	1.29609	0.0187236
A_52_P56751	NM_008879	Lcp1	0.407241	0.0394851		A_55_P2037408	NM_001159612	Lrrc57	1.2966	0.0428038
A_30_P01025150	chr5:74487385-74497428_R		0.407742	0.0149679		A_55_P2055330	TC1695806		1.29707	0.0298916
A_51_P105408	NM_024178	Alg14	0.40832	0.0325914		A_51_P163173	NM_028226	Rbm12b	1.2972	0.0212582
A_30_P01026727	chr6:36765550-36793825_R		0.40987	0.00312878		A_55_P2113160	NM_010762	Mal	1.29742	0.0111771
A_66_P120949	NM_011235	Rad51l3	0.410437	0.0355118		A_51_P116088	NM_024233	Rexo2	1.29837	0.0444582
A_52_P282987	NM_001033237	Yeats2	0.41089	0.0390414		A_55_P2125982	NM_198250	Lrrc4b	1.29932	0.00149023
A_52_P599317	NM_001077202	Hs6st2	0.411389	0.0104092		A_51_P116088	NM_024233	Rexo2	1.3001	0.0440543
A_55_P2392365	AK052943	D930001B02	0.413546	0.0275496		A_30_P01029540	chr1:134171292-134176062_R		1.30038	0.0472481
A_55_P1960451	NM_001164805	Thsd7a	0.414758	0.0119012		A_55_P1975877	NM_001142960	Bcl2l15	1.30156	0.0340526
A_66_P139799	NM_007682	Cenpb	0.416515	0.0309583		A_51_P309158	NM_027840	Snx20	1.30322	0.031393
A_51_P108853	NM_146106	Lyplal1	0.417029	0.0470277		A_30_P01022345	chr11:120041124-120052299_R		1.30341	0.018096
A_55_P2112717	NM_203507	Rwdd4a	0.419	0.0399502		A_51_P417677	ENSMUST00000175942		1.30344	0.0470256
A_55_P2109628	NM_026647	Zdhhc21	0.41932	0.043609		A_30_P01023347	chr16:91187988-91188416_R		1.30371	0.0152609
A_51_P165984	NM_007517	Aup1	0.4222	0.0303112		A_30_P01021577	chr5:123439974-123448354_F		1.30453	0.0344612
A_52_P582907	NM_026174	Entpd4	0.422657	0.00801892		A_51_P123795	NM_177684	Zfp637	1.30539	0.0259748
A_55_P2077635			0.422845	0.00789555		A_55_P2205468	ENSMUST00000031535	Hnf1a	1.30726	0.0398694
A_55_P2133100	NM_026202	Ccdc50	0.423538	0.0397912		A_51_P458451	NM_009605	Adipoq	1.30735	0.0481166
A_51_P108853	NM_146106	Lyplal1	0.424294	0.0356706		A_51_P317254	NM_139221	Defb11	1.30742	0.0251493
A_30_P01024521	chr6:36765550-36793825_F		0.425837	0.00656253		A_55_P1957650			1.30879	0.00919364
A_51_P475228	NM_133972	Armc6	0.426384	0.00301182		A_52_P420504	NM_007392	Acta2	1.30881	0.0223562
A_55_P1966573	NM_177367	Gemin4	0.426732	0.0337859		A_30_P01018301	chr11:48603904-48611829_F		1.30906	0.0125639
A_30_P01024056	chr2:150217425-150266600_F		0.427076	0.0303926		A_55_P2137416			1.30916	0.0354893
A_51_P424518	NM_001081453	Nin	0.427625	0.0226162		A_66_P106716	NM_019774	Akap8	1.3105	0.0442005
A_66_P129795	NM_025602	Ccdc59	0.42858	0.0383753		A_51_P122582	NM_144915	Daglb	1.31112	0.0394105
A_55_P2420814	AK047704	C030014L02	0.428584	8.45758e-05		A_52_P429749	NM_019704	Tmem115	1.3112	0.0360169
A_55_P2151091	NM_175306	Phactr4	0.429099	0.0255754		A_55_P2163682	XM_359206	LOC386400	1.3121	0.0467894
A_66_P129619	NR_038067	Gm2011	0.431817	0.0278237		A_51_P103718	NM_013785	Ip6k1	1.3127	0.0411966
A_52_P502838	NM_145128	Mgat5	0.431921	0.0341058		A_55_P2048202	NM_009280	Ss18	1.31464	0.0209481
A_30_P01027614	chrX:102222494-102267068_F		0.432672	0.0447307		A_55_P2130716	NM_019803	Ube2g2	1.31617	0.0283558
A_55_P2064831	AK135004	Gm10561	0.433146	0.00720906		A_51_P480073	NM_007689	Chad	1.31806	0.0334201
A_52_P194851	NM_001162906	2410089E03Rik	0.433194	0.0391629		A_55_P1992004			1.31873	0.037498
A_51_P299739	NM_026579	D10Wsu102e	0.433682	0.011577		A_55_P1964615	NM_133763	Dnttip1	1.31979	0.00455106
A_55_P2118675	NM_021327	Tnip1	0.433799	0.00858582		A_55_P2044217	NM_172836	9930021J03Rik	1.32058	0.0285904
A_55_P2032363	NM_001037170	Tomm40l	0.434172	0.0350637		A_51_P242687	NM_013624	Otog	1.32103	0.0200448
A_55_P2066269	NM_001040106	Aak1	0.434381	0.0368537		A_55_P2139069	NM_001039485	Fam38b	1.32235	0.0192634
A_30_P01029854	chr1:93744621-93825321_R		0.437771	0.0181333		A_55_P2176176	NM_001142742	Pcdh15	1.32366	0.044407
A_55_P2249536	NM_175294	Nucks1	0.438867	0.0384392		A_55_P2018701	NM_029366	2810422J05Rik	1.32407	0.0239471
A_65_P15340	NM_001007568	Zfp251	0.438974	0.0312577		A_55_P2059025	NM_001163769	U2af1	1.32412	0.0452457
A_55_P2126368	NM_001029856	Atad5	0.43993	0.0396181		A_52_P547764	NM_001254744	E030030I06Rik	1.32444	0.0462102
A_55_P2039354			0.441469	0.0129577		A_55_P2012037	NM_028175	Lrrc8e	1.32516	0.0228189
A_55_P2048409	NM_026565	Apool	0.441476	0.0432155		A_55_P2412329	AK157006	4930581F22Rik	1.3253	0.0489566
A_30_P01024605	chr8:74333475-74384150_F		0.44209	0.0413532		A_51_P143712	NM_021480	Tdh	1.32744	0.0256707
A_55_P2012815	NM_007397	Acvr2b	0.44224	0.00444461		A_55_P2079561	NM_011090	Lilra6	1.32783	0.0381245
A_55_P2052623	NM_145583	Pgap2	0.442692	0.0317602		A_51_P116088	NM_024233	Rexo2	1.33166	0.0362728
A_51_P414243	NM_153540	Gtdc2	0.443149	0.0112503		A_51_P188271	NM_054042	Cd248	1.33533	0.000437191
A_52_P251615	NM_198249	Arhgef40	0.443203	0.0113566		A_55_P1960765	NAP111375-1		1.33538	0.0294758
A_52_P208613	NM_175027	Fancb	0.443354	0.00639024		A_55_P2029285	NM_008539	Smad1	1.3358	0.0468078
A_52_P684642	NM_146033	Ankmy2	0.44436	0.00876369		A_52_P456271	NM_025335	Tmem167	1.33612	0.0243914
A_30_P01017934	chr14:65206167-65206949_F		0.44506	0.0130886		A_55_P2015753	NM_027147	Enho	1.33652	0.0095837
A_55_P1982319	NM_031186	Ndst3	0.445907	0.0218349		A_55_P1953503	NM_198250	Lrrc4b	1.33712	0.00225203
A_55_P2048348	NM_025446	Aig1	0.446083	0.0367431		A_30_P01018685	chr2:156654675-156665430_R		1.33854	0.0172164
A_55_P2127884	NM_146193	Btbd1	0.446451	0.0213533		A_55_P1965757	NM_001163102	Eme2	1.33865	0.0460842
A_55_P2103190	ENSMUST00000099264		0.446509	0.000662983		A_55_P2033863	NM_008947	Psmc1	1.33953	0.0122302
A_55_P2122066	NM_001163415	Ppp2r3d	0.447201	0.0114556		A_30_P01019730	chr4:13369325-13456750_F		1.34009	0.00580882
A_55_P2033413	NM_026119	Med4	0.448015	0.0431044		A_30_P01018204	chr5:15176325-15223375_F		1.34054	0.046098
A_52_P313068	NM_178670	8030462N17Rik	0.448378	0.0188435		A_55_P1967983	NM_001145780	Use1	1.34248	0.0346188
A_51_P196925	NM_009142	Cx3cl1	0.449579	0.00317806		A_55_P2032267	NM_001177750	Gm10767	1.3429	0.0360984
A_51_P105408	NM_024178	Alg14	0.45038	0.0152166		A_52_P107234	NM_177806	Prpf39	1.34558	0.0428116
A_51_P105408	NM_024178	Alg14	0.450424	0.015008		A_55_P2107247	NM_183099	Tssk5	1.34679	0.0265067
A_51_P110759	NM_009199	Slc1a1	0.450584	0.043808		A_55_P1971897	NM_010784	Mdk	1.34688	0.0276462
A_55_P2175742	ENSMUST00000136144	Prdm10	0.450786	0.00949632		A_51_P116088	NM_024233	Rexo2	1.34943	0.0361448
A_55_P2024468	NM_198100	Tbkbp1	0.451187	0.0345856		A_55_P1977468	NM_001114125	Dab2ip	1.35007	0.0382163
A_52_P585124	NM_009911	Cxcr4	0.452077	0.0423005		A_66_P116077	NR_040493	2410088K16Rik	1.35048	0.0220266
A_30_P01028474	chr7:99882675-99883730_R		0.452302	0.0185826		A_55_P2172196	NM_177588	Thnsl1	1.35077	0.0288684
A_55_P2076852	NM_145927	Fntb	0.453496	0.0399209		A_51_P116088	NM_024233	Rexo2	1.35218	0.0352952
A_55_P2109559	NM_001013616	Trim6	0.453556	0.00932147		A_51_P351923	NR_027827	A030009H04Rik	1.35346	0.0423102
A_55_P2097665	NM_001039515	Arl4a	0.45383	0.0346551		A_52_P316644	NM_009748	Bet1	1.35373	0.012759
A_55_P2367117	NM_019640	Pitpnb	0.454409	0.0472076		A_52_P420504	NM_007392	Acta2	1.35402	0.0484007
A_52_P220485	NM_144873	Uhrf2	0.45605	0.036691		A_30_P01028586	chr14:21029450-21049451_F		1.35427	0.0463042
A_66_P126138	NM_010881	Ncoa1	0.457051	0.0431504		A_55_P2255325	NM_011831	Insl5	1.35458	0.0240694
A_55_P2027087	NM_001114663	Plcl1	0.458217	0.0240048		A_51_P103718	NM_013785	Ip6k1	1.35607	0.0391758
A_51_P105408	NM_024178	Alg14	0.458754	0.0210391		A_55_P2114915	NM_001177609	Ube2i	1.35701	0.0299701
A_66_P126189	NM_011729	Ercc5	0.459767	0.00615519		A_51_P116088	NM_024233	Rexo2	1.35739	0.0159172
A_55_P2140676	NM_053103	Entpd7	0.460053	0.0359734		A_55_P2038452			1.35892	0.0235235
A_55_P2152637	NM_009576	Zic4	0.460575	0.0260178		A_30_P01020547	chr2:167388900-167402475_F		1.36003	0.0106861
A_51_P110759	NM_009199	Slc1a1	0.460849	0.0264389		A_55_P1963031	NM_028779	Ampd2	1.36033	0.0196201
A_30_P01025554	chr8:72663591-72671154_F		0.461025	0.0362456		A_55_P1969523	NM_133354	Sumo2	1.36193	0.0283037
A_51_P110759	NM_009199	Slc1a1	0.461702	0.0256393		A_52_P676076	NM_019712	Rbx1	1.36386	0.0271126
A_51_P185584	NM_001042714	Ankdd1b	0.461721	0.000675616		A_51_P458384	NM_175121	Slc38a2	1.36411	0.0443382
A_55_P2118674	NM_021327	Tnip1	0.462077	0.00395378		A_55_P2005248	NM_008627	Meis3	1.36485	0.023698
A_55_P2034570	NM_007916	Ddx19a	0.463127	0.00773938		A_55_P2109658			1.36494	0.0450665
A_52_P160005	NM_211138	Pcyt1b	0.464696	0.0260997		A_51_P149623	NM_008072	Gabrd	1.3668	0.00619354
A_51_P138760	NM_008992	Abcd4	0.465954	0.0274629		A_30_P01032198	chr1:139713316-139913366_F		1.36787	0.0171285
A_52_P483129	NM_030132	Utp23	0.466106	0.0326688		A_51_P116088	NM_024233	Rexo2	1.3681	0.0262068
A_51_P226542	NM_173450	Rpusd2	0.46627	0.0323262		A_30_P01027011	chr1:175654606-175672031_F		1.36922	0.00914977
A_52_P476029	NM_001001986	8430427H17Rik	0.466396	0.0201951		A_30_P01018804	chr3:38320928-38341869_F		1.36924	0.0446176
A_55_P2073579	NM_025395	Chchd5	0.466927	0.00914309		A_55_P2008556			1.37002	0.0380547
A_51_P110759	NM_009199	Slc1a1	0.466994	0.0345794		A_65_P07062	NM_011354	Serf2	1.37185	0.0274073
A_51_P456957	NM_011068	Pex11a	0.467244	0.0382765		A_55_P1995652	NM_207234	Rexo4	1.37202	0.0323454
A_51_P110759	NM_009199	Slc1a1	0.467789	0.0311578		A_51_P111952	NM_033080	Nudt19	1.37257	0.0468443
A_51_P108853	NM_146106	Lyplal1	0.467879	0.0360123		A_55_P2022024	NM_001011800	Olfr212	1.37273	0.00291045
A_51_P460774	NM_001102611	Smyd4	0.467988	0.0121827		A_66_P116632	NM_010756	Mafg	1.37336	0.0479482
A_51_P105408	NM_024178	Alg14	0.4683	0.0164421		A_52_P420504	NM_007392	Acta2	1.37527	0.0351424
A_51_P261204	NM_183193	Foxi2	0.468589	0.0425091		A_30_P01026307	chr2:25778863-25780329_F		1.37652	0.0414635
A_30_P01019173	chr8:119092623-119094219_R		0.469067	0.0379694		A_55_P1987839	NM_001005868	Erbb2ip	1.37688	0.0390948
A_51_P105408	NM_024178	Alg14	0.470231	0.0287683		A_55_P1989251	NM_172717	Chfr	1.37774	0.03581
A_55_P2019233	NM_026619	Gsto2	0.471449	0.0317908		A_55_P1965989	NM_026046	Zfp329	1.37793	0.0436564
A_51_P105408	NM_024178	Alg14	0.472283	0.0197751		A_55_P2097116	ENSMUST00000121097	Tmem188	1.37807	0.0451442
A_51_P110759	NM_009199	Slc1a1	0.472395	0.0170826		A_52_P412529	NM_020593	Fbxo3	1.3788	0.00346562
A_55_P1963443	NM_172269	Vps18	0.472689	0.0333918		A_52_P346033	NM_026876	1190005F20Rik	1.3795	0.0406176
A_55_P2113774	NM_029887	Yif1b	0.473721	0.0105814		A_55_P2010106			1.38004	0.0194836
A_55_P2122200	NM_011158	Prkar2b	0.474182	0.0220529		A_51_P116088	NM_024233	Rexo2	1.38016	0.0225543
A_52_P175304	NM_013771	Yme1l1	0.474416	4.7016e-05		A_66_P136343	AK078603	7030419G21Rik	1.3812	0.0275156
A_55_P2097989	NM_198631	Zc3h4	0.474486	0.00319257		A_55_P1979221	NM_172054	Txndc9	1.38308	0.0217976
A_55_P2078229	ENSMUST00000155312	Cdca2	0.475122	0.0414653		A_30_P01027796	chr9:61881496-61881935_R		1.38348	0.0340245
A_55_P2090535	NM_146153	Thrap3	0.475328	0.0463112		A_55_P1969344	NM_025432	Trappc2	1.38597	0.0362817
A_51_P393897	NM_025837	Mpi	0.476215	0.0423226		A_55_P2168098	NM_016784	Plrg1	1.38725	0.0299104
A_55_P1958160	NM_001130188	Sgce	0.476229	0.038238		A_55_P2006906	NM_027870	Armcx3	1.38753	0.0465966
A_55_P2027915	ENSMUST00000128117	Clvs1	0.477667	0.0283409		A_30_P01027440	chr7:112934153-112943178_R		1.38775	0.0217585
A_65_P05252	NM_007658	Cdc25a	0.477782	0.0419764		A_55_P2409306	AK035840	9030624J02Rik	1.38909	0.0131708
A_55_P2186693	NAP094515-001		0.478877	0.0340776		A_55_P2088625	NM_024237	Fbln7	1.38968	0.0431477
A_55_P2012779	NM_027445	Rnf167	0.479665	0.0175271		A_55_P2150048	NM_198710	Sypl	1.39053	0.031709
A_30_P01028268	chr3:37568488-37568964_F		0.480756	0.0182273		A_55_P2133032	NM_001190914	Kirrel3	1.39077	0.00803218
A_55_P1954658	NAP070792-1		0.481026	0.0482604		A_30_P01028044	chr2:27628702-27628903_R		1.3918	0.0419659
A_30_P01028180	chr12:72103832-72116875_F		0.481294	0.0324458		A_52_P18081	NM_025864	Tmem206	1.39563	0.0392992
A_55_P2433218	NM_019788	Pldn	0.482521	0.023462		A_30_P01029929	chr14:67585234-67596823_R		1.39633	0.0421974
A_55_P2199118	NM_001164806	Bend4	0.483599	0.0293757		A_55_P2099448	NM_009194	Slc12a2	1.39668	0.0113041
A_66_P140742	NM_172875	Adc	0.484672	0.0395531		A_30_P01025799	chr4:124127144-124334840_F		1.39899	0.0284313
A_55_P2067425	NM_013874	Dpf1	0.485171	0.0345087		A_55_P2025702	NM_029951	C330007P06Rik	1.39951	0.0430368
A_55_P2016486	NM_018872	Tmem131	0.485222	0.00150203		A_55_P2119032	NM_009028	Rasl2-9	1.40001	0.00560083
A_30_P01024452	chrX:165792277-165807952_R		0.485804	0.0192051		A_55_P1963206	ENSMUST00000119403	Chchd7	1.40033	0.0448468
A_55_P2119458	NM_001145877	Slc25a44	0.485953	0.00645107		A_30_P01021409	chr5:33773382-33776739_R		1.40228	0.000262059
A_51_P417053	NM_011656	Tuft1	0.486222	0.0289961		A_55_P1983988	NM_145951	Enox2	1.4036	0.0212982
A_51_P110759	NM_009199	Slc1a1	0.486943	0.0116501		A_52_P160397	NM_029747	2410137M14Rik	1.40395	0.0262323
A_51_P475298	NM_022981	Zfp110	0.487063	0.0366787		A_52_P289685	NM_028358	Ssbp1	1.40432	0.00224225
A_55_P2028798	NM_020282	Nqo2	0.487098	0.00425429		A_52_P447284	NM_172469	Clic6	1.40636	0.0499493
A_51_P110759	NM_009199	Slc1a1	0.488178	0.0284772		A_51_P111952	NM_033080	Nudt19	1.40865	0.0304735
A_51_P349691	NM_133979	Ano10	0.489642	0.0109993		A_51_P111952	NM_033080	Nudt19	1.41055	0.0336364
A_52_P87804	NM_001114662	Mfsd4	0.48978	0.0265599		A_55_P2148912	NM_026416	S100a16	1.41076	0.0388419
A_51_P105408	NM_024178	Alg14	0.489823	0.0319639		A_30_P01020350	chr13:111417495-111432841_F		1.41087	0.0188098
A_51_P176086	NM_146187	Ffar2	0.489927	0.0112505		A_30_P01030011	chr3:41143423-41359623_R		1.412	0.0475175
A_51_P120615	NM_001042499	Rabl3	0.490485	0.0324534		A_55_P2166049	NM_030738	Vmn1r65	1.41494	0.0201239
A_55_P2026930	NM_033134	Inpp5e	0.490635	0.0304129		A_55_P2073845	NM_029017	Mrpl47	1.41646	0.0400039
A_55_P2035495	NM_019778	Zbtb20	0.490952	0.0267703		A_55_P2122504	NM_011752	Zfp259	1.41786	0.0341848
A_51_P108853	NM_146106	Lyplal1	0.491945	0.0450892		A_55_P1967885	NM_008173	Nr3c1	1.41978	0.00959155
A_51_P143446	NM_207149	Olfr1010	0.493295	0.00185931		A_55_P2094222	NM_177589	Ulk4	1.41978	0.018183
A_30_P01025586	chr10:83185606-83225506_F		0.493299	0.0306221		A_55_P2037574	TC1607545		1.42007	0.0317447
A_30_P01024589	chr10:116814196-116920696_F		0.493573	0.022807		A_55_P2138841	NM_011265	Rfx3	1.42306	0.0250225
A_52_P42834	NM_013918	Usp25	0.493748	0.027266		A_30_P01028636	chr10:76698340-76698885_F		1.42356	0.0269445
A_66_P114054	NM_001111288	Sco2	0.494461	0.0261545		A_30_P01033614	chr9:24292762-24307562_F		1.42433	0.0411162
A_55_P2120906			0.494641	0.030189		A_30_P01027850	chr17:86560289-86565864_R		1.42588	0.00669847
A_52_P595717	NM_027885	Smug1	0.494783	0.0453616		A_51_P111952	NM_033080	Nudt19	1.42873	0.044101
A_52_P134556	NM_027353	Cd2bp2	0.494798	0.0167134		A_30_P01018600	chr15:62593629-62970549_R		1.42901	0.0381245
A_52_P89335	NM_146260	Tmie	0.495524	0.00270541		A_51_P293938	NM_026878	Rasl11b	1.42994	0.00116937
A_30_P01023655	chr14:65431652-65437902_F		0.497169	0.00936246		A_52_P591310	NM_008275	Hoxd13	1.43078	0.0131798
A_55_P2044681	NAP059550-1		0.497557	0.0390387		A_51_P123510	NM_030739	Vmn1r58	1.43523	0.0450266
A_51_P110759	NM_009199	Slc1a1	0.498035	0.0448565		A_30_P01017623	chr2:25774411-25783757_R		1.4356	0.0478353
A_51_P105408	NM_024178	Alg14	0.498045	0.0260186		A_55_P2012221	NM_026139	Armcx2	1.43656	0.0276982
A_55_P2040795	ENSMUST00000093527		0.498738	0.0178771		A_55_P2154595	NM_017404	Mrpl39	1.43839	0.000385072
A_52_P77332	NM_022655	Ireb2	0.500749	0.0494762		A_55_P2075385	NM_178751	Orai2	1.43909	0.0344436
A_51_P125446	NM_026963	Lzic	0.500784	0.0166097		A_55_P2083411	NM_024444	Cyp4f18	1.44232	0.0487753
A_30_P01017868	chr2:177789718-177813140_R		0.501099	0.0491039		A_55_P1957053	NM_001167879	Fam59b	1.44254	0.0218864
A_66_P112047	AK029719	Gm9831	0.501248	0.0255321		A_55_P1984113	NM_053074	Nup62	1.44411	0.0104457
A_51_P275207	NM_008291	Hsd17b3	0.501269	0.0149866		A_55_P2122709	NM_027871	Arhgef3	1.44419	0.0100357
A_55_P2069719			0.502032	0.0325177		A_55_P2043207	AK018285	Magef1	1.44463	0.0320775
A_55_P1996223	NM_153053	Sf3b4	0.502132	0.0366487		A_52_P18816	NM_019650	Gosr2	1.44523	0.0149458
A_55_P2029846	NM_001113283	BC031353	0.502139	0.0468451		A_55_P2076481	AK145429		1.44539	0.0207396
A_55_P2044613	NM_001256042	Hsf4	0.502552	0.0222048		A_55_P2049211	NR_003517	Pisd-ps1	1.44558	0.00332166
A_55_P2001123	NM_001256493	2210404O09Rik	0.50362	6.14324e-05		A_51_P367298	ENSMUST00000121334	Sept8	1.4458	0.0185107
A_30_P01020786	chr19:61226425-61270975_R		0.507233	0.00342666		A_30_P01020769	chr19:5771425-5848475_F		1.4459	0.0375349
A_51_P235117	NM_144530	Zc3h11a	0.507876	0.0005305		A_51_P162176	NM_013718	Trappc3	1.44749	0.0313409
A_30_P01021097	chr5:149947200-149979950_F		0.508753	0.00547244		A_30_P01032214	chr6:11996975-12037300_F		1.44773	0.0308205
A_52_P679205	NM_175675	4930471M23Rik	0.508783	0.0358469		A_30_P01030873	chr2:72818943-72826893_R		1.44862	0.00349402
A_51_P120615	NM_001042499	Rabl3	0.508917	0.0364126		A_30_P01025830	chr11:95561419-95574068_R		1.45045	0.0370252
A_51_P120615	NM_001042499	Rabl3	0.5093	0.0373915		A_55_P2177755	NM_013812	Cdk2ap1	1.4518	0.044757
A_55_P1962736	NM_019787	Sec23b	0.509449	0.0191455		A_52_P111866	NM_028108	Naa50	1.45415	0.0419303
A_55_P2047168	NM_008714	Notch1	0.510314	0.0479024		A_51_P432659	NM_008822	Pex7	1.4553	0.0139847
A_51_P356762	NM_008565	Mcm4	0.511074	0.0134922		A_52_P408438	NM_021548	Arpp19	1.45534	0.0408872
A_55_P2120433	NM_001199060	Wdr12	0.512044	0.0377087		A_55_P1960431	NM_026666	Ubn1	1.45547	0.041543
A_51_P110759	NM_009199	Slc1a1	0.512643	0.0222983		A_55_P1963634	NM_025904	1600012F09Rik	1.45669	0.0206741
A_51_P125446	NM_026963	Lzic	0.513	0.0230848		A_55_P1962049	NM_001037166	Gm4925	1.45735	0.0422856
A_55_P2055232	NM_011341	Sdf4	0.513149	0.0473986		A_51_P111952	NM_033080	Nudt19	1.45845	0.0487037
A_55_P2185332	NM_134159	Il17rc	0.514229	0.0238559		A_30_P01030450	chr8:87504644-87513694_F		1.4586	0.0326546
A_55_P1990231	NM_181319	Tbx22	0.514828	0.0222149		A_55_P2023094	NM_022889	Pes1	1.4588	0.0410893
A_30_P01033119	chr2:157361470-157379813_F		0.514977	0.00481946		A_55_P2128969	NM_024479	Wbscr27	1.45897	0.022052
A_66_P116412	NM_010229	Flt3	0.515309	0.0259825		A_51_P103718	NM_013785	Ip6k1	1.45971	0.0278308
A_52_P561650	NM_147776	Vwa1	0.516221	0.0408632		A_52_P326354	NM_010155	Erf	1.46048	0.0114186
A_30_P01028695	chr8:119732348-119749198_F		0.516837	0.0313063		A_55_P2092189	NM_172282	Tmco3	1.46104	0.035837
A_52_P238816	NM_019441	Ppt2	0.517669	0.0325313		A_51_P233788	NM_023178	Dmap1	1.46119	0.0203024
A_51_P159612	NM_019487	Hebp2	0.518728	0.0162777		A_51_P103718	NM_013785	Ip6k1	1.46284	0.0401328
A_52_P1831	NM_009560	Zfp60	0.519522	0.00150832		A_55_P2225751	XR_105880	6330415G19Rik	1.4644	0.042988
A_66_P107437	NM_178639	Sfxn5	0.519648	0.0150368		A_52_P655285	NM_172867	Zfp462	1.46533	0.0128425
A_55_P1996946	NM_023223	Cdc20	0.519745	0.0262199		A_55_P2167512	AV213678		1.46541	0.0187723
A_30_P01027461	chr10:56151791-56184966_R		0.521506	0.0140345		A_30_P01028081	chr13:67802775-67829550_F		1.46726	0.0465541
A_51_P105408	NM_024178	Alg14	0.52186	0.0354662		A_55_P2009121	NM_021604	Agrn	1.46762	0.00681485
A_52_P302395	NM_172827	Lnpep	0.522234	0.0121952		A_52_P373065	NM_010085	Adam26a	1.47005	0.0130165
A_55_P2017677	NM_026056	Cap2	0.522261	0.008725		A_55_P2139748	NM_029404	Phf14	1.47082	0.0309096
A_30_P01025448	chr7:99879368-99889978_F		0.522403	0.0353062		A_51_P156263	NM_027201	Zfp511	1.47089	0.0121793
A_30_P01021573	chr11:119250824-119286324_R		0.52376	0.0334034		A_55_P1998827	AK166687	Prim2	1.47157	0.0290737
A_30_P01024883	chr11:102878974-102888924_R		0.525044	0.0195568		A_30_P01018185	chr8:126396600-126407275_F		1.4722	0.00995268
A_55_P1958230	NM_020046	Dhodh	0.525295	0.0373591		A_51_P348548	NM_012029	Ecsit	1.47274	0.0102777
A_52_P84234	ENSMUST00000124556	Map4k2	0.525537	0.0286736		A_30_P01028490	chr9:43542196-43544496_R		1.47366	0.0187883
A_51_P487547	NM_025911	Ccdc91	0.525967	0.0125639		A_51_P182296	NM_026070	Ccdc53	1.47466	0.0432412
A_51_P120615	NM_001042499	Rabl3	0.526184	0.0378872		A_55_P2130855	AK169301	Nap1l1	1.47468	0.0110679
A_51_P125446	NM_026963	Lzic	0.527906	0.0209254		A_55_P2057994	NM_001243586	Mif4gd	1.47493	0.042052
A_52_P102002	NM_027323	Srrd	0.52811	0.0130973		A_66_P112024	ENSMUST00000059737	Gm6816	1.47592	0.027406
A_55_P2095271	NM_153805	Pkn3	0.529968	0.0225783		A_30_P01023638	chr8:41934312-41945487_R		1.47877	0.0325791
A_55_P2069192	AK012019	N6amt1	0.531097	0.0319127		A_55_P2061333	NAP111319-1		1.48243	0.0377991
A_51_P120615	NM_001042499	Rabl3	0.531185	0.0478043		A_30_P01019925	chr4:141100989-141106639_R		1.48419	0.0076732
A_66_P107482	NM_001145452	Arhgef33	0.532348	0.0136952		A_30_P01025741	chr4:105035450-105059250_F		1.48436	0.0260865
A_30_P01028200	chr10:82074600-82085425_F		0.532578	0.0124334		A_51_P103718	NM_013785	Ip6k1	1.48501	0.0242411
A_30_P01026029	chr8:74474913-74494232_F		0.532627	0.0316071		A_30_P01018959	chr5:125861675-125880125_R		1.48552	0.0258505
A_55_P1969742	TC1724141		0.534152	0.00336101		A_30_P01030811	chr2:174917150-174935618_R		1.48641	0.0013297
A_55_P1960298	NM_027797	Tmem80	0.534479	0.00465991		A_51_P223315	NM_019464	Sh3glb1	1.48662	0.0215771
A_51_P250058	NM_010137	Epas1	0.534582	0.00926812		A_55_P1996837	NM_001001182	Baz2b	1.48707	0.0381211
A_55_P2142326	BC042569	Zfp167	0.536036	0.0396471		A_55_P2040406	ENSMUST00000098260		1.48728	0.0469032
A_55_P2113920	NAP115053-1		0.537656	0.0170161		A_51_P295449	NM_134100	Mfsd5	1.48775	0.0107057
A_55_P2074197	NM_153398	Zbtb24	0.537661	0.0473452		A_55_P2013534	NM_001252395	Slc25a19	1.49008	0.0398492
A_30_P01028226	chr1:63163023-63180223_R		0.538508	0.0232693		A_65_P16753	NM_009052	Bex1	1.49312	0.00880788
A_52_P243054	NM_001024205	Nufip2	0.539	0.0275275		A_51_P111952	NM_033080	Nudt19	1.49316	0.0166422
A_52_P284889	NM_008860	Prkcz	0.540008	0.0143025		A_55_P1980501	NM_027318	Znhit1	1.49645	0.00223051
A_52_P424871	NM_175357	Crbn	0.540895	0.0184371		A_55_P1967958	BY726064	Gm2743	1.4986	0.0125966
A_52_P72434	NM_008439	Khk	0.541126	0.00709726		A_30_P01021307	chr18:63525907-63526504_R		1.49905	0.034281
A_52_P435561	NM_146026	Prr15l	0.541247	0.0429546		A_55_P2030126	NM_023524	Tfpt	1.50098	0.00966137
A_55_P2177659	NM_019945	Mast1	0.541528	0.0497832		A_66_P134739	NM_017393	Clpp	1.50293	0.0207136
A_51_P283876	NM_026512	Bphl	0.541824	0.0402724		A_55_P1975380	NM_133702	Nol11	1.50373	0.026194
A_55_P2139587	NAP092820-001		0.542482	0.0259377		A_30_P01024140	chr7:66562376-66579519_F		1.50506	0.021852
A_52_P162298	NM_026940	Ydjc	0.542983	0.0366319		A_51_P146044	NM_144819	Ccdc92	1.50664	0.0263278
A_55_P1993453	NM_133991	Ftsj1	0.54314	0.0183581		A_52_P265937	NM_019754	Tagln3	1.50748	0.00770201
A_55_P1961436	NM_011101	Prkca	0.543608	0.0429766		A_30_P01030609	chr5:124667541-124700029_R		1.50903	0.0259263
A_52_P28651	NM_021424	Pvrl1	0.544572	0.0199166		A_30_P01027256	chr13:53100475-53113850_R		1.50932	0.0174311
A_55_P2001871	NM_009479	Uros	0.545182	0.0447431		A_30_P01019113	chr4:105035450-105059250_F		1.50957	0.0140919
A_52_P394385	NM_026451	1600012H06Rik	0.545259	0.0441103		A_30_P01030492	chr6:120670699-120677449_F		1.51314	0.00923417
A_55_P1990919	NM_013759	Sepx1	0.545493	0.0307709		A_55_P2154807	ENSMUST00000145257	Morn3	1.51605	0.030038
A_55_P2052465	NAP029844-1		0.545952	0.00381549		A_30_P01028300	chr13:98267049-98267604_F		1.51806	0.00603778
A_52_P601914	NM_146075	Lemd2	0.546062	0.0414672		A_55_P2090880	NM_001145827	Stk40	1.51945	0.0455092
A_55_P1994992	TC1672211		0.546115	0.0114272		A_30_P01028785	chr6:11996975-12037300_R		1.52124	0.0238423
A_30_P01021417	chr17:33368400-33393525_F		0.546308	0.0430142		A_55_P1984640	NM_026454	Ube2f	1.52267	0.00753661
A_52_P394539	NM_198292	Tex2	0.547411	0.00522175		A_30_P01026755	chr3:148884650-148888709_R		1.52322	0.0258451
A_51_P444994	NM_177344	Tmem203	0.547764	0.0271774		A_55_P1972923	NM_181730	Polr1d	1.52724	0.0163933
A_30_P01028663	chr8:123571640-123607481_F		0.548369	0.0116664		A_52_P59318	NM_133832	Rdh10	1.52725	0.0435515
A_55_P2045007	NM_001252643	Hrh1	0.54856	0.0313654		A_55_P1986907	NM_008899	Pou3f2	1.52758	0.00992213
A_52_P477431	NM_010813	Mnt	0.548654	0.00871662		A_51_P325664	NM_146927	Olfr799	1.53045	0.048913
A_30_P01025181	chr7:67119535-67120213_R		0.549627	0.0426362		A_30_P01028909	chr1:138570107-138632310_F		1.53068	0.000439628
A_52_P62530	NM_001081411	Sclt1	0.549821	0.0491247		A_66_P115056	NM_133756	Gpn1	1.53169	0.0239669
A_30_P01019082	chr1:33893475-33903900_F		0.550109	0.0382286		A_30_P01021115	chr5:22801058-22939737_F		1.53577	0.000574671
A_55_P2341468	NM_001172123	Rbms3	0.550319	0.00694707		A_30_P01025992	chr6:83541250-83560425_F		1.53682	0.0205635
A_52_P652503	ENSMUST00000156999	Pcdh15	0.55052	0.0238442		A_30_P01024993	chr1:167218236-167218418_F		1.53883	0.0089445
A_51_P141390	NM_008569	Anapc1	0.550679	0.00206671		A_55_P2019569	NM_001105059	Vmn2r62	1.54042	0.0471787
A_30_P01022285	chr19:7458725-7474825_F		0.550776	0.0442207		A_55_P2148182			1.54366	0.0480167
A_30_P01030784	chr4:123171177-123177198_R		0.550976	0.0389312		A_51_P151271	NM_145625	Eif4b	1.54494	0.0191322
A_51_P410650	NM_172624	Dpp9	0.551901	0.0337621		A_30_P01019310	chr7:66562613-66565106_F		1.54522	0.0338064
A_66_P121171	NR_045874	Gm15413	0.555144	0.0409541		A_55_P1993836	NM_153459	Dusp7	1.5505	0.0458279
A_51_P356822	ENSMUST00000056871	Vps13c	0.557131	0.0328999		A_55_P1982394			1.55317	0.0194633
A_51_P282144	NM_011780	Adam23	0.558415	0.0368098		A_30_P01018949	chr3:96074625-96086375_R		1.55405	0.0451378
A_51_P436719	NM_011431	Eftud2	0.558801	0.00961598		A_66_P126293	NM_016780	Itgb3	1.55414	0.0147454
A_55_P2189858	AK034235	3021401L19Rik	0.559347	0.00738706		A_55_P2088315	NM_134227	Vmn1r87	1.55543	0.0405337
A_55_P2104716	NM_177135	D830030K20Rik	0.559803	0.0345544		A_55_P2068152	NM_027532	3200002M19Rik	1.55635	0.021096
A_55_P2093679	NM_181419	Zfp599	0.562043	0.0165387		A_52_P24951	NM_001005419	Ado	1.55661	0.01756
A_51_P181746	NM_183154	Zfyve1	0.562125	0.0242729		A_55_P2185476	NM_018766	Ntsr1	1.55798	0.0339528
A_55_P2113683	NM_001045513	Raph1	0.563001	0.0349534		A_55_P2059947			1.55839	0.0208097
A_30_P01022357	chr7:108253956-108254385_F		0.563045	0.0272248		A_30_P01027968	chr6:136440100-136450050_F		1.56059	0.0196664
A_51_P287069	NM_009825	Serpinh1	0.564781	0.0350163		A_55_P2103225	NM_001081048	Slc25a18	1.56072	0.046404
A_55_P2340820	BY714998	4930452L12Rik	0.565248	0.0237313		A_55_P1960496	NM_025800	Ppp1r2	1.56279	0.0270055
A_55_P2045891	NM_175937	Cpeb2	0.565289	0.010208		A_55_P2126363	NM_011718	Wnt10b	1.56492	0.0343965
A_55_P1967539	NM_015755	Hunk	0.565406	0.0113399		A_52_P227065	ENSMUST00000161974		1.56578	0.00161231
A_55_P2110589	AV456540		0.566	0.0282758		A_51_P319732	NM_020560	Mrps31	1.56856	0.0172487
A_55_P2149382	NM_001123367	Gm3448	0.566204	0.0414152		A_55_P2128263	NM_001109691	Phf21a	1.56868	0.034787
A_55_P2116465	NM_008981	Ptprg	0.567277	0.0343601		A_52_P585751	NM_029364	Gns	1.56924	0.0309183
A_52_P49457	NM_001164225	Fbxl16	0.567488	0.0222187		A_55_P2069037	ENSMUST00000037953		1.56964	0.0339589
A_51_P215438	NM_011172	Prodh	0.568692	0.0153968		A_30_P01019015	chr13:49488457-49493732_R		1.57017	0.0171183
A_55_P2012819	NM_021305	Sec61a2	0.568791	0.0203066		A_52_P547187	NM_138667	Tab2	1.57101	0.0400514
A_51_P133369	NM_016717	Scly	0.569136	0.0064026		A_55_P2183750	NM_008679	Ncoa3	1.57395	0.0156182
A_52_P198019	NM_027376	Fuz	0.569367	0.00758235		A_30_P01032632	chr3:88009045-88036270_R		1.57748	0.0481705
A_30_P01022566	chrX:12755425-12772575_R		0.569684	0.0222659		A_51_P487105	BC006861	Bud31	1.57888	0.00495292
A_30_P01030232	chr2:31714946-31716972_F		0.569846	0.0257415		A_66_P135192	NM_001100451	Msl2	1.5805	0.0409752
A_66_P133520	NM_133248	Glmn	0.570652	0.043545		A_30_P01021422	chr5:53931541-53945241_R		1.58098	0.0112706
A_55_P2097626			0.570841	0.0264931		A_52_P162486	NM_007542	Bgn	1.58226	0.0365586
A_51_P333159	BC019119	Rpa1	0.570963	0.0179575		A_52_P515826	NM_001080931	Med13	1.58295	0.0160473
A_30_P01029878	chr7:67111261-67120645_R		0.571246	0.0341525		A_55_P2010931	NM_007725	Cnn2	1.58337	0.00804162
A_51_P205740	NM_054093	Ube3b	0.571744	0.0268094		A_30_P01031588	chr1:134167181-134181457_R		1.58396	0.0302063
A_51_P493886	NM_173866	Gpt2	0.572536	0.0210189		A_55_P1971594	NM_019478	Pqbp1	1.58401	0.0317064
A_66_P110343	NM_028035	Snx10	0.572748	0.0435065		A_30_P01018356	chr13:65716675-65765575_R		1.58602	0.0480144
A_55_P2009498	NM_144820	Ccdc28a	0.573728	0.0112371		A_51_P101196	NM_011189	Psme1	1.58624	0.0452738
A_52_P265544	NM_177077	Exoc6b	0.574308	0.02476		A_30_P01029601	chr15:97495641-97503721_F		1.58894	0.028561
A_52_P208222	NM_001025568	Pde1c	0.574727	0.0209031		A_51_P387235	NM_021524	Nampt	1.59142	0.0441144
A_55_P2048368	NM_029347	Fggy	0.575241	0.0485055		A_55_P2009064	NM_008947	Psmc1	1.59265	0.000746588
A_30_P01020144	chr17:35080914-35090009_R		0.57551	0.0143775		A_55_P1985458	ENSMUST00000119721	Susd3	1.5936	0.0311352
A_55_P2122255	AJ251804	Polm	0.575641	0.0481208		A_30_P01018722	chr6:47595238-47601893_F		1.59423	0.0311441
A_51_P414653	NM_032398	Plvap	0.575689	0.010937		A_51_P421958	NM_144792	Sgms1	1.59915	0.0162243
A_55_P1970389	NM_010178	Srsf10	0.576048	0.0173738		A_30_P01031529	chr2:143963320-143984245_F		1.60206	0.0372153
A_30_P01031408	chr8:67552315-67561235_R		0.576064	0.0228772		A_55_P2013011			1.60334	0.00126425
A_66_P123028	AK035008	LOC432754	0.57619	0.0410952		A_55_P2018825	BC172047		1.60401	0.00943657
A_30_P01018861	chr2:152172745-152184745_R		0.576738	0.0303904		A_51_P322542	NM_027444	Bbx	1.6045	0.0262278
A_30_P01017765	chr13:29106280-29120376_F		0.576748	0.0150187		A_51_P441387	NM_177645	Kansl1l	1.60657	0.0128908
A_55_P2230638	NM_199307	Ece1	0.577046	0.0434598		A_51_P425737	NM_025935	Tbc1d7	1.60686	0.0177468
A_30_P01024102	chr8:72663625-72673010_R		0.57743	0.0464906		A_55_P2030128	NM_023524	Tfpt	1.60973	0.0191609
A_52_P46310	NM_027946	Dcaf7	0.577729	0.0229141		A_30_P01032297	chr17:32948750-32967925_F		1.60975	0.0496414
A_55_P2002319	NM_027129	2310035K24Rik	0.57863	0.0499459		A_51_P461828	NM_013684	Tbp	1.60979	0.00709765
A_55_P2011525	NM_178709	Rnf214	0.578686	0.00525275		A_51_P286142	NM_023162	Znrd1	1.61038	0.0325319
A_52_P684057	NM_178374	Snupn	0.579268	0.00377599		A_55_P2132358	ENSMUST00000119477	2610029G23Rik	1.6106	0.0159518
A_55_P2117710	NR_002896	Snhg1	0.579391	0.0341716		A_55_P2175110	ENSMUST00000061766	Ankdd1a	1.61067	0.0240077
A_52_P228318	NM_021535	Smu1	0.5798	0.0334777		A_30_P01024950	chr18:63226635-63227111_R		1.61097	0.0476406
A_55_P2048769	NM_172794	Zfp454	0.581891	0.0116573		A_55_P2068154	NM_027532	3200002M19Rik	1.61159	0.0345735
A_55_P2149881	NM_010613	Khsrp	0.581898	0.026201		A_66_P128918	NM_019975	Hacl1	1.61197	0.0128516
A_55_P1971009	NM_010373	Gzme	0.582154	0.00480499		A_30_P01024070	chr17:95255725-95272425_R		1.61252	0.0100493
A_30_P01029045	chr17:9943615-9967953_R		0.582445	0.00277095		A_55_P2086677	ENSMUST00000119215	Snrk	1.61266	0.0436115
A_51_P125446	NM_026963	Lzic	0.582592	0.036302		A_55_P1985911	NM_010919	Nkx2-2	1.61312	0.0105021
A_51_P258766	NM_176996	Smo	0.582724	0.0339491		A_52_P420504	NM_007392	Acta2	1.6134	0.0446826
A_30_P01033469	chr17:88993214-89025839_F		0.582806	0.00140449		A_51_P384441	NM_177672	Tmem201	1.6134	0.0224623
A_51_P249537	NM_173741	Wdr24	0.582985	0.0343776		A_30_P01020435	chr2:25774411-25783736_F		1.61419	0.038118
A_51_P359800	NM_009131	Clec11a	0.583167	0.0300128		A_52_P209944	AK029460	C130071C03Rik	1.61702	0.0170056
A_55_P1992329	NM_025508	Gmpr	0.583979	0.0384471		A_55_P2195859	AK087464	E130218I03Rik	1.6184	0.00637591
A_51_P210143	NM_001005510	Syne2	0.584307	0.0186167		A_55_P2054157	NM_008300	Hspa4	1.61852	0.0177097
A_51_P380986	NM_007935	Epc1	0.584866	0.0356204		A_30_P01022093	chr4:146156575-146175425_R		1.61897	0.0213403
A_55_P2156462	NM_001102650	Nt5c3l	0.585548	0.0482171		A_30_P01033231	chr6:47595238-47601893_R		1.62154	0.0288027
A_52_P145415	ENSMUST00000030443	Ptch2	0.585571	0.010749		A_52_P86073	NM_001039084	Mrpl1	1.62371	0.0240197
A_51_P125446	NM_026963	Lzic	0.586375	0.031939		A_55_P2051859	NM_030035	Golgb1	1.62588	0.0186343
A_52_P600318	NM_022813	Scamp2	0.5866	0.0398432		A_52_P484442	NM_001037707	Zfp27	1.62777	0.0380503
A_66_P122219	NM_001039347	Kcnd3	0.586889	0.0227499		A_55_P2164035			1.62808	0.0454444
A_55_P2094792	NM_033593	Pcdhga10	0.587098	0.0289255		A_51_P254986	NM_011353	Serf1	1.62843	0.00819712
A_55_P1977563	NM_175154	Galk2	0.58718	0.0126917		A_51_P101196	NM_011189	Psme1	1.63377	0.0387421
A_55_P2405784	AK141429	BC023202	0.58806	0.0201913		A_55_P2096867	NM_008083	Gap43	1.63767	0.0152919
A_51_P365694	NM_019491	Rala	0.589194	0.0443374		A_55_P2105271	NM_001114088	Pdlim7	1.64003	0.047806
A_51_P445683	NM_133732	4931406C07Rik	0.589266	0.0319658		A_51_P101196	NM_011189	Psme1	1.64139	0.0480144
A_51_P350453	NM_013743	Pdk4	0.589762	0.0249346		A_51_P363791	NM_018829	Ap3m1	1.6426	0.0482702
A_30_P01031015	chr13:29106280-29120376_F		0.590449	0.0377624		A_51_P485651	NM_001166497	3110052M02Rik	1.64267	0.022598
A_30_P01023935	chr11:95483973-95490751_F		0.590698	0.0157004		A_55_P2045549	NM_172920	Dpy19l1	1.64451	0.00471438
A_52_P289256	NM_001085355	Arid1b	0.591912	0.0458261		A_66_P139876	NM_133900	Psph	1.64476	0.00260928
A_52_P121	NM_028091	Osgepl1	0.591923	0.0251864		A_55_P2200029	AK033078	Dleu2	1.64602	0.0218957
A_30_P01026082	chr2:104702675-104736600_R		0.592043	0.0265854		A_30_P01033350	chr4:59093718-59108018_F		1.64809	0.012842
A_55_P2138333	NM_019499	Mad2l1	0.592612	0.0360581		A_30_P01017565	chr6:47687025-47728525_R		1.64965	0.0327348
A_30_P01021214	chr1:195327945-195336595_F		0.593416	0.0490373		A_55_P1961720	NM_175462	Kcnt1	1.65001	0.0279304
A_52_P305182	NM_199310	Ccdc32	0.593468	0.0244552		A_55_P1984366	NM_001168536	Cdadc1	1.65023	0.0340586
A_52_P300730	NM_010441	Hmga2	0.593657	0.0393155		A_51_P114878	NM_026079	Ikbkap	1.65047	0.0240392
A_30_P01027078	chr17:88993214-89025839_F		0.593746	0.0292347		A_30_P01027257	chr13:114054758-114082339_R		1.65055	0.041195
A_51_P110841	NM_145573	Mrps35	0.59408	0.0218484		A_55_P1972448			1.65109	0.0475301
A_30_P01031360	chr3:146515333-146557069_F		0.59413	0.0283746		A_30_P01033629	chr13:64044376-64045368_R		1.65168	0.00645133
A_52_P256757	NM_144816	Rhbdl1	0.594175	0.0480152		A_55_P1997977	NM_172601	Rab2b	1.65221	0.041761
A_55_P2105416	NR_003624	Gm10319	0.59573	0.0131109		A_55_P2147046	NM_001034097	BC096441	1.65288	0.00310893
A_55_P2175489	AK038793	Sfxn5	0.595912	0.00516689		A_55_P2013078	NM_172438	Thoc5	1.65291	0.0373996
A_52_P494126	NM_177561	Usp46	0.595978	0.0456073		A_52_P488305	NM_023668	Ndel1	1.65454	0.0184073
A_55_P2180201	NM_026154	Mrpl10	0.596041	0.0452075		A_55_P1979705	NM_025287	Spop	1.65586	0.0025673
A_30_P01028026	chr7:30645026-30667034_R		0.596049	0.00370835		A_55_P2054663	NM_053091	Cox4i2	1.65655	0.0105422
A_55_P2121662	NM_011952	Mapk3	0.596065	0.0296302		A_51_P219166	NM_027756	Mfap3l	1.66153	0.0147324
A_51_P488510	NM_145221	Appl1	0.596498	0.0201885		A_30_P01020534	chr6:47595238-47601893_R		1.66182	0.0245408
A_51_P441782	NM_028643	Efha1	0.59738	0.00568064		A_51_P443443	NR_028359	5830417I10Rik	1.66415	0.00243055
A_51_P385030	NM_013679	Svs6	0.597487	0.018764		A_30_P01025178	chr4:155585650-155608700_F		1.66675	0.00443945
A_30_P01022383	chr8:40100925-40196350_F		0.598407	0.0329624		A_30_P01028388	chr15:85502461-85524051_R		1.66679	0.0478888
A_30_P01028140	chr2:28151215-28151611_F		0.598409	0.040897		A_51_P114878	NM_026079	Ikbkap	1.66928	0.0470918
A_51_P508191	NM_007834	Dscr3	0.598746	0.0286895		A_51_P167232	NM_009806	Cask	1.67005	0.0301015
A_55_P2136662	NM_178670	8030462N17Rik	0.600819	0.00516416		A_51_P341664	NM_133228	Zfp87	1.67074	0.0435697
A_51_P121818	NM_016781	Prkag1	0.601307	0.00227733		A_30_P01030322	chr17:85418489-85427364_F		1.67302	0.0307412
A_55_P2174895	NM_053164	Mrpl43	0.601514	0.0490071		A_55_P2053848	NAP094517-001		1.67322	0.0464637
A_55_P1953194	ENSMUST00000066470	Uchl3	0.602871	0.0458763		A_51_P101196	NM_011189	Psme1	1.67521	0.045714
A_55_P1988970	NM_021527	Mkks	0.603253	0.0121409		A_30_P01029496	chr14:44284425-44300475_R		1.67683	0.039959
A_55_P1957385	NM_207213	Snx25	0.603418	0.0235137		A_55_P1953327	ENSMUST00000086675		1.67926	0.0210124
A_55_P2316335	NM_001146043	Gfm2	0.603996	0.0463005		A_30_P01032374	chr15:75865380-75876541_F		1.67998	0.000603267
A_66_P115734	ENSMUST00000043554	Fbxo16	0.604389	0.0356246		A_55_P2107972	NM_001164041	Smad5	1.68182	0.0224295
A_30_P01019991	chr14:19295319-19310619_R		0.604868	0.020517		A_30_P01033416	chr15:90156889-90184564_R		1.68251	0.0131863
A_55_P2379599	NM_023066	Asph	0.605383	0.0367891		A_30_P01023476	chr18:84735774-84760824_R		1.68339	0.0183884
A_51_P349073	NM_007931	Endog	0.605973	0.0471938		A_30_P01024844	chr5:22801058-22939737_F		1.68616	0.0466143
A_55_P2371301	NR_040694	4930413E15Rik	0.6064	0.0305768		A_55_P2418621	AI604347	Gm11570	1.68681	0.0348544
A_66_P110490	NM_030229	Polr3h	0.606629	0.0132326		A_55_P2062632	NM_001252684	Smc5	1.68796	0.0148013
A_51_P393862	NM_025716	Spryd4	0.607331	0.0499565		A_55_P2125229	NM_001198911	Arhgef2	1.68872	0.0211064
A_51_P457331	NM_016710	Hmgn5	0.60738	0.0397511		A_52_P545831	NM_201357	Tssc1	1.69076	0.040556
A_51_P485594	NM_025729	Tab3	0.607609	0.0145527		A_55_P2159573	NM_001204931	Reep6	1.69093	0.0458284
A_52_P59457	NM_018879	Nprl2	0.607632	0.0459784		A_55_P2035951	NM_001163042	Haus8	1.69195	0.00133669
A_51_P121818	NM_016781	Prkag1	0.607879	0.00413582		A_55_P1952533	NM_001163243	Fis1	1.69204	0.0170682
A_52_P68221	NM_016886	Gria3	0.60807	0.0468523		A_55_P2073397			1.69273	0.0483008
A_51_P290139	NM_030225	Dlst	0.608449	0.031297		A_30_P01023191	chr7:144567251-144602440_R		1.69401	0.0411225
A_66_P137223	NM_001011869	Olfr452	0.608828	0.0324102		A_30_P01020111	chr2:22782700-22801900_F		1.69406	0.0340569
A_55_P1963957	NAP069436-1		0.61007	0.00913235		A_55_P1997335	NM_028200	1300018I17Rik	1.6954	0.019073
A_52_P365342	NM_010732	Lrrn2	0.610136	0.00731584		A_30_P01026922	chr9:56379670-56429822_R		1.69926	0.0054983
A_51_P121818	NM_016781	Prkag1	0.610243	0.00395465		A_55_P2001048	NM_009073	Rom1	1.70185	0.0136235
A_55_P2095004	ENSMUST00000065740		0.610407	0.04442		A_55_P2221186	AK161464	A930030B08Rik	1.70186	0.0151447
A_51_P121818	NM_016781	Prkag1	0.610449	0.00381339		A_51_P292030	NM_030250	Nus1	1.70275	0.010402
A_55_P1981090	NM_026909	Thap7	0.610607	0.00757485		A_30_P01024858	chr5:143196275-143207575_R		1.70523	0.0486164
A_55_P2155921	NM_172473	Hace1	0.611592	0.0166823		A_55_P2108599	NM_026708	Tlcd1	1.7054	0.0169809
A_55_P2305319	NM_021447	Trim54	0.61188	0.047547		A_55_P2067351			1.71059	0.0162765
A_51_P328442	NM_033327	Zfp423	0.61238	0.0395686		A_30_P01026000	chr8:91569369-91594119_F		1.71342	0.00984311
A_55_P1965635	NM_001163641	Setdb1	0.612454	0.0258828		A_55_P2155764	TC1726805		1.71344	0.0337857
A_55_P2169829	NM_026142	3632451O06Rik	0.613066	0.0310739		A_66_P103957	NM_027810	Bbs7	1.71388	0.0161209
A_51_P121818	NM_016781	Prkag1	0.614401	0.00658008		A_52_P601385	NM_138309	Cd99l2	1.71621	0.0209054
A_51_P121228	NM_029291	Ascc2	0.614864	0.0210131		A_30_P01027625	chr8:113968152-113973727_F		1.71849	0.0421521
A_55_P1966615	NM_001004365	Actr3b	0.615581	0.0148979		A_51_P334308	NM_145928	Tspan14	1.71996	0.0247896
A_55_P1975430	NM_009176	St3gal3	0.615873	0.0205564		A_52_P537466	NM_145600	Zfp330	1.72087	0.0499773
A_55_P1960436	NM_001159424	Il12a	0.615918	0.0124681		A_30_P01019532	chr2:94008913-94019798_F		1.7213	0.0316052
A_30_P01018374	chr7:4827340-4863315_R		0.616153	0.0368232		A_55_P2067086	NM_177805	Fam179b	1.72193	0.0435103
A_51_P121818	NM_016781	Prkag1	0.616171	0.00611475		A_55_P1959738	NM_027201	Zfp511	1.72296	0.0401696
A_66_P116678	NM_009098	Rps8	0.616348	0.00583912		A_51_P463497	NM_145135	Rnh1	1.7236	0.024122
A_55_P2062464	U25652	Col12a1	0.616892	0.0115543		A_55_P2087240	NM_027436	Mipep	1.72378	0.0283399
A_66_P101394	NR_033549	Gm11190	0.616915	0.0100842		A_51_P114878	NM_026079	Ikbkap	1.72537	0.0324494
A_51_P280532	NM_033618	Supt16h	0.617039	0.0328704		A_52_P682382	NM_009127	Scd1	1.73077	0.0476472
A_51_P125446	NM_026963	Lzic	0.617197	0.0417084		A_30_P01030736	chr13:74568375-74601000_R		1.73094	0.0371174
A_51_P371675	NM_001007567	Slc7a6os	0.617318	0.0371565		A_51_P461828	NM_013684	Tbp	1.73275	0.0028468
A_55_P2085288	NM_028765	Acoxl	0.618451	0.0209038		A_51_P461828	NM_013684	Tbp	1.73396	0.00516835
A_55_P2114363	TC1750238		0.618581	0.0376099		A_55_P1977538	NM_018758	Apba3	1.73585	0.0277994
A_51_P267740	NM_026934	Zc3h15	0.61874	0.00276128		A_30_P01029617	chr7:50403100-50418175_R		1.73751	0.0433476
A_55_P2038534	AK135767	Gm6999	0.618902	0.0189954		A_55_P2011506	NM_001081377	Pcdh9	1.7409	0.0398659
A_55_P2083814	NM_001080755	Zzz3	0.619178	0.0386613		A_51_P473576	NM_009687	Apex1	1.7413	0.0261838
A_51_P121818	NM_016781	Prkag1	0.619245	0.00363223		A_51_P478311	NM_133787	Nmd3	1.74226	0.000742799
A_51_P121818	NM_016781	Prkag1	0.61968	0.00506556		A_55_P2041011	NM_001033633	Slc2a13	1.74238	0.0297847
A_30_P01017732	chr18:6144775-6202105_F		0.620824	0.0327276		A_30_P01029084	chr2:115900355-115900904_F		1.74644	0.0327387
A_55_P1984815	NM_198214	Snph	0.620902	0.0131104		A_51_P320888	NM_001033242	Cln5	1.74768	0.0231498
A_51_P121818	NM_016781	Prkag1	0.621037	0.00257189		A_51_P105927	NM_001033158	Rasl12	1.75576	0.0393759
A_65_P01783	NM_025895	Med28	0.621472	0.0166227		A_55_P2150392	NM_153166	Cpne5	1.7559	0.0109136
A_65_P11306	NM_001205095	Gm4944	0.623283	0.0113351		A_55_P1983095	NM_009616	Adam19	1.75947	0.0188697
A_55_P2117187	NM_146969	Olfr1243	0.623293	0.0192454		A_55_P1964628	CD555887		1.76063	0.00776104
A_51_P177984	NM_207217	Itfg3	0.623772	0.0267516		A_51_P431046	NM_009182	St8sia3	1.76241	0.0346811
A_55_P2013177	NM_172724	Baat1	0.623788	0.00339002		A_30_P01028608	chr17:47006033-47023558_R		1.76354	0.0397202
A_30_P01027558	chr7:99879368-99889978_F		0.624432	0.0350454		A_55_P2133632	NM_001081337	Sipa1l2	1.76387	0.0390792
A_51_P498023	NM_023912	Scyl1	0.624464	0.0163246		A_55_P1980981	NM_018758	Apba3	1.76496	0.0217816
A_30_P01018823	chr7:30645026-30667034_R		0.6245	0.0262665		A_30_P01026427	chr6:47595238-47601893_R		1.77045	0.0437093
A_52_P101982	NM_026698	Tmem129	0.624707	0.0497427		A_30_P01029831	chr8:113968152-113973727_F		1.77161	0.0216383
A_51_P339554	NM_146892	Olfr1223	0.625009	0.0369751		A_51_P461828	NM_013684	Tbp	1.77211	0.00207116
A_55_P1988526			0.625561	0.0455842		A_51_P461828	NM_013684	Tbp	1.77372	0.0021045
A_55_P2011772	NM_172701	Oscp1	0.62592	0.0302095		A_30_P01020987	chr12:16833551-16901804_R		1.77396	0.0443684
A_55_P2401084	AK016181	4930558N01Rik	0.626298	0.0422092		A_51_P126835	NM_001025102	2700007P21Rik	1.77571	0.000310952
A_52_P482251	NM_001010937	Gjb6	0.626938	0.0402968		A_51_P114878	NM_026079	Ikbkap	1.77575	0.0475761
A_52_P69020	NM_175034	Slc24a5	0.627187	0.0409304		A_52_P15212	NM_009980	Ctbp2	1.77887	0.0412582
A_55_P2077213	NM_007682	Cenpb	0.628472	0.0167376		A_55_P2055875	NM_001205070	Josd2	1.77899	0.000965986
A_55_P2084758	NM_010472	Agfg1	0.629311	0.0154909		A_55_P1999800	TC1639085		1.7798	0.00203809
A_30_P01024592	chrX:148720661-148763177_R		0.629564	0.0375009		A_30_P01019799	chr12:72103832-72116875_R		1.78033	0.0451082
A_51_P337856	NM_027086	Ubl7	0.629899	0.0252444		A_51_P105927	NM_001033158	Rasl12	1.78093	0.027268
A_55_P2092526	NM_001164075	Tgif1	0.629902	0.00289926		A_55_P2079599			1.78143	0.0334407
A_55_P2125466	NM_009456	Ube2l3	0.630482	0.0472301		A_51_P285446	NM_010715	Lig1	1.78285	0.00244162
A_52_P504421	NM_207623	Rnf138	0.630942	0.0457479		A_55_P2063776	XR_106698	Gm2568	1.78339	0.0463195
A_55_P2162369	NM_029862	5930434B04Rik	0.631495	0.0259371		A_30_P01026244	chr4:131734714-131742542_R		1.78697	0.0220677
A_30_P01031728	chr5:122047900-122065325_F		0.633325	0.0437616		A_30_P01030324	chr5:22801058-22939737_F		1.78714	0.033093
A_55_P2121352	NM_007668	Cdk5	0.63349	0.0400917		A_51_P193446	NM_018785	Prpf40a	1.78784	0.0107394
A_30_P01032625	chr4:40720362-40729687_F		0.633985	0.0229269		A_55_P1981670	NM_001252332	Sept8	1.7899	0.0101773
A_55_P2109827	NM_001164071	Tank	0.634098	0.0151354		A_55_P2027136	NM_013548	Hist1h3f	1.79111	0.0488494
A_55_P2000838			0.635012	0.000497255		A_55_P1988760	NM_175465	Sestd1	1.79304	0.018209
A_52_P431872	NM_027275	Ptcd3	0.635343	0.01327		A_55_P2045188	NAP112057-1		1.79333	0.0154872
A_52_P920129	NM_010305	Gnai1	0.635536	0.0157266		A_55_P1996683	NM_008406	Itih1	1.79599	0.00927943
A_51_P172853	NM_009841	Cd14	0.635701	0.0388106		A_51_P338443	NM_020581	Angptl4	1.79731	0.0456884
A_52_P467140	NM_019776	Snd1	0.635711	0.0132367		A_55_P2173014	NM_133656	Crk	1.79912	0.0166869
A_52_P677147	NM_013768	Prmt5	0.635749	0.0318917		A_30_P01025340	chr4:123361002-123364781_R		1.801	0.00322556
A_55_P2064811	NM_001110159	Nxt1	0.636459	0.0213137		A_55_P2031611	XR_106204	2210008F06Rik	1.80208	0.00583089
A_51_P507172	NM_175107	2310022A10Rik	0.636633	0.0275472		A_51_P114878	NM_026079	Ikbkap	1.80253	0.0466371
A_55_P1974617	NM_153121	Lysmd1	0.63673	0.0189869		A_52_P650108	NM_011274	C80913	1.80308	0.0354598
A_55_P2117711	NM_145355	Rnf185	0.636779	0.0374877		A_52_P284778	NM_175112	Rae1	1.80637	0.0129565
A_55_P2063163	NM_023538	Agk	0.636969	0.0137592		A_55_P2244722	NM_001001176	Taf9b	1.80657	0.0263763
A_30_P01032767	chr9:88575075-88611650_R		0.636994	0.0359653		A_55_P2349265	NM_001130409	Ptk2	1.80692	0.0226936
A_55_P2025103	NM_017472	Snx3	0.638369	0.0329035		A_55_P2093418	NM_172700	Zmpste24	1.80762	0.0146565
A_51_P343309	NM_009908	Cmas	0.638926	0.0110626		A_30_P01021236	chr2:155664540-155665222_R		1.80993	0.0104541
A_30_P01021176	chr8:72663625-72673010_F		0.639229	0.0373998		A_30_P01031355	chr10:122410471-122422759_F		1.81142	0.035255
A_52_P30550	NM_007387	Acp2	0.640378	0.0254193		A_55_P2064523	ENSMUST00000097740		1.81515	0.018631
A_52_P179729	NM_025299	Txnl4a	0.6406	0.0471624		A_51_P462102	NM_133911	Gpr125	1.81616	0.0454999
A_55_P1960291	NM_013769	Tjp3	0.640617	0.0237892		A_51_P105927	NM_001033158	Rasl12	1.81738	0.0226581
A_66_P131091	NM_001024616	B230208H17Rik	0.641168	0.0301271		A_30_P01021281	chr2:60038543-60046318_F		1.8224	0.0432947
A_55_P1997153	NM_013844	Zfp68	0.642501	0.0138611		A_51_P438527	NM_028057	Cyb5r1	1.82372	0.0305292
A_51_P121818	NM_016781	Prkag1	0.642682	0.0077452		A_51_P114772	NM_170588	Cpne1	1.83005	0.031408
A_55_P2104492			0.642824	0.0122393		A_65_P15215	NM_001177658	Mrpl15	1.83289	0.00996711
A_55_P2290443	AK039736	2310076G05Rik	0.643146	0.0047326		A_55_P2079272	NM_001130868	Kars	1.83415	0.0416782
A_51_P259879	NM_173430	Fkrp	0.643164	0.0389059		A_55_P2016712	NM_028722	Msl1	1.83663	0.0463081
A_51_P256957	NM_146033	Ankmy2	0.643284	0.0446078		A_66_P124011	NM_011464	Spint2	1.83842	0.0210084
A_55_P2307496	AK041010		0.643513	0.0214158		A_30_P01018784	chr17:15111725-15139800_R		1.83962	0.0220308
A_51_P385598	NM_008063	Slc37a4	0.644164	0.0382018		A_55_P2075429	NM_001014974	Ttll4	1.83976	0.00877055
A_30_P01031962	chr7:134369091-134376468_R		0.64429	0.00218733		A_51_P387188	NM_133945	Vrk3	1.84104	0.034315
A_55_P2184877	BB312617		0.64438	0.0224942		A_55_P1957088	NM_212473	Fam53b	1.84121	0.00120613
A_51_P436020	NM_025335	Tmem167	0.644709	0.00640839		A_55_P1961750	NM_029545	6530401N04Rik	1.84327	0.0137674
A_52_P26299	NM_178675	Slc35f1	0.645244	0.00864668		A_55_P1958210	NM_173447	Ephb1	1.84353	0.0436958
A_55_P2096276	NM_172568	March10	0.646133	0.0266268		A_51_P323531	NM_028169	Fam71e1	1.85016	0.0126587
A_55_P1954718	NM_007805	Cyb561	0.646284	0.0329179		A_30_P01030199	chr12:52944867-52971992_F		1.85101	0.0214767
A_66_P107068	XM_003688827	LOC100861685	0.646999	0.0226045		A_30_P01018845	chr6:47595238-47601893_F		1.85501	0.0320214
A_55_P2043033	NM_172791	Pla2g3	0.647929	0.0305383		A_30_P01020752	chr8:113968152-113973727_R		1.85693	0.0484387
A_55_P2073607	NM_025536	Commd5	0.648166	0.0373745		A_51_P281806	NM_027381	2510012J08Rik	1.85703	0.0301249
A_30_P01031840	chrX:146827709-146913398_R		0.648621	0.0187299		A_55_P2083629	NM_001252401	Tle2	1.85782	0.0123721
A_55_P2288983	NM_007543	Ceacam2	0.649066	0.0189361		A_52_P606679	NM_013736	Tceb3	1.85852	0.0292426
A_51_P110841	NM_145573	Mrps35	0.649641	0.0427651		A_51_P104897	NM_080553	Itpr3	1.85931	0.001536
A_55_P2074206	NM_146128	Dlgap4	0.64981	0.0437053		A_52_P550843	NM_024282	Pppde1	1.86145	0.0375251
A_30_P01032850	chr18:6144775-6202105_F		0.649929	0.0341477		A_30_P01017863	chr17:95255725-95272425_F		1.86199	0.00506233
A_51_P234233	NM_001009545	Adam6b	0.650044	0.0149809		A_66_P132496	ENSMUST00000115065	Accn3	1.86201	0.044526
A_52_P424840	NM_008626	Mrc2	0.650405	0.0285963		A_51_P461828	NM_013684	Tbp	1.86235	0.00358987
A_55_P2003414	NM_023125	Kng1	0.650503	0.0157091		A_55_P2116350			1.86348	0.0146879
A_55_P2067831	NM_001114333	Grm1	0.650622	0.0466947		A_55_P2142211	AK051847	Gm15246	1.86366	0.0357857
A_65_P19933	AK137472	Zdhhc23	0.650633	0.0189994		A_51_P475291	NM_022323	Moap1	1.87152	0.0179863
A_30_P01025631	chr11:95644899-95658549_F		0.650681	0.0323786		A_51_P105927	NM_001033158	Rasl12	1.87272	0.0256782
A_51_P110841	NM_145573	Mrps35	0.650896	0.0384748		A_30_P01023507	chr2:153163620-153170845_R		1.87822	0.0378085
A_51_P320980	NM_053198	Sfxn4	0.651483	0.0462666		A_30_P01029375	chr5:22801058-22939737_F		1.87828	0.0131464
A_51_P318381	NM_008827	Pgf	0.651781	0.0105718		A_52_P75146	NM_175364	Lyrm2	1.87975	0.0316418
A_55_P2107854	NM_025279	Hnrnpk	0.651929	0.0445545		A_51_P369897	NM_144833	Zfp410	1.87984	0.0355863
A_30_P01025710	chr4:40720362-40729687_F		0.651979	0.0142001		A_52_P456134	NM_010046	Dgat1	1.88079	0.0436547
A_55_P2046064	NM_178258	Il22ra2	0.652547	0.0251178		A_30_P01022989	chr9:9024733-9041933_F		1.88295	0.0141856
A_52_P347942	NM_146472	Olfr1384	0.652635	0.0106145		A_52_P20727	NM_175340	Nhlrc1	1.88345	0.0346879
A_30_P01020454	chr8:40100925-40196350_R		0.653006	0.0244064		A_55_P2071977	NM_008837	Pick1	1.88387	0.0486992
A_52_P77093	NM_028166	1600014C10Rik	0.653145	0.0467278		A_51_P391291	NM_010316	Gng3	1.88462	0.0432389
A_30_P01031289	chr1:6181200-6204300_R		0.653235	0.020848		A_55_P2123902	NM_178777	Nhlh2	1.88561	0.0256206
A_52_P112888	NM_133826	Atp6v1h	0.654257	0.0266554		A_55_P2069885	NM_009057	Slc50a1	1.88602	0.0117845
A_30_P01032472	chr17:26911397-26917047_F		0.654325	0.0432992		A_51_P105927	NM_001033158	Rasl12	1.8861	0.0183093
A_30_P01027832	chr18:6144775-6202232_F		0.654816	0.0481532		A_51_P461828	NM_013684	Tbp	1.88708	0.00119894
A_55_P1970920	NM_011591	Timm17b	0.655144	0.0453372		A_55_P1978675	NAP112352-1		1.89154	0.0424678
A_55_P2135271	NM_080461	Zfp358	0.65588	0.0388674		A_51_P225592	NM_001001491	Tpm4	1.89207	0.00203467
A_52_P69043	NM_025937	Nkap	0.657164	0.0322281		A_55_P2224116	NR_045978	4930543E12Rik	1.89375	0.0470799
A_30_P01029596	chr14:14660983-14746992_R		0.657184	0.000700125		A_52_P478256	NM_178614	Samm50	1.89476	0.0173595
A_55_P1981554			0.657336	0.0363315		A_55_P2090708	NM_133998	1810008A18Rik	1.89913	0.0155878
A_51_P157953	NM_026138	6330407J23Rik	0.657701	0.00661252		A_51_P461828	NM_013684	Tbp	1.89987	0.000524341
A_51_P110841	NM_145573	Mrps35	0.658223	0.0356937		A_30_P01020975	chr8:72663625-72673010_F		1.90031	0.00594271
A_51_P376445	NM_008818	Rhox5	0.658244	0.0319747		A_55_P2104653	NM_001081356	Vma21	1.90257	0.0129944
A_30_P01023089	chr11:31643114-31643595_F		0.658919	0.0231979		A_51_P105927	NM_001033158	Rasl12	1.90287	0.0250599
A_55_P2016623	ENSMUST00000085288	Gm5068	0.659186	0.0377096		A_51_P105927	NM_001033158	Rasl12	1.90699	0.030241
A_51_P280437	NM_133649	Slc12a6	0.659448	0.0262963		A_51_P461828	NM_013684	Tbp	1.9076	0.00472335
A_51_P110841	NM_145573	Mrps35	0.659453	0.016367		A_51_P156135	NM_026222	Ccdc39	1.90964	0.0242456
A_66_P108178	NM_173756	Lin52	0.660097	0.00432985		A_55_P1998344	NM_183310	Fam190a	1.91058	0.0405395
A_55_P1977353	NM_025671	Ogfod2	0.660443	0.0156055		A_52_P501721	NM_024201	Ccdc127	1.91151	0.0344899
A_55_P2044788	NAP115489-1		0.660655	0.0426371		A_51_P126835	NM_001025102	2700007P21Rik	1.91325	0.000899215
A_51_P114177	NM_026947	Eci3	0.661365	0.0189487		A_51_P105927	NM_001033158	Rasl12	1.91488	0.0237781
A_55_P2065508			0.661375	0.0110067		A_30_P01020196	chr18:35967933-35986564_R		1.91559	0.0490771
A_55_P2076792	NM_013472	Anxa6	0.661498	0.00855569		A_30_P01023018	chr4:146156575-146175425_R		1.91568	0.0269741
A_51_P285770	NM_010192	Fem1a	0.662225	0.0420797		A_55_P2042934	ENSMUST00000113904	Zcchc4	1.91849	0.0130854
A_51_P396854	NM_019502	Fxc1	0.662277	0.0491493		A_51_P105927	NM_001033158	Rasl12	1.91955	0.0182983
A_51_P336391	NM_172049	Tmem18	0.662595	0.0458001		A_30_P01024780	chr17:85418489-85427364_R		1.92211	0.0235229
A_51_P317542	NM_172426	Slc24a2	0.662781	0.00446858		A_51_P126835	NM_001025102	2700007P21Rik	1.924	0.00264257
A_51_P210474	NM_026310	Mrpl18	0.663028	0.00553318		A_55_P2169645	NM_009480	Usf1	1.92435	0.0379395
A_52_P99807	NM_178704	Dpy19l3	0.66308	0.0190593		A_30_P01021631	NEAT1		1.92581	0.0482985
A_30_P01027548	chr9:41184479-41240162_F		0.663558	0.026018		A_30_P01023156	chr11:95561419-95574068_R		1.92766	0.0179318
A_51_P503736	NM_027622	Tex19.2	0.664056	0.0146934		A_55_P2241204	NR_029432	1500015A07Rik	1.93126	0.0350102
A_55_P2026291	NM_020618	Smarce1	0.664319	0.023227		A_55_P2457912	NM_134013	Psme4	1.93208	0.0417644
A_55_P2077613	NM_153560	Fam102a	0.66462	0.0111223		A_51_P104897	NM_080553	Itpr3	1.93458	0.00644517
A_55_P2078845	NM_001159517	Qk	0.665157	0.0356962		A_51_P452798	NM_025324	Zfp524	1.93521	0.0473777
A_51_P414637	NM_015734	Col5a1	0.665342	0.00240906		A_55_P2007384	NM_009161	Sgca	1.93526	0.019729
A_30_P01029448	chr9:31834945-32015745_F		0.666172	0.0444821		A_55_P2257381	NR_045698	E330011O21Rik	1.93552	0.0398379
A_55_P2398399	NM_207109	Astn2	0.666789	0.00278472		A_55_P2037050	NM_145078	2610305D13Rik	1.93642	0.0284405
A_30_P01033638	chr17:33368400-33393525_F		0.666966	0.0262318		A_55_P2124976	NM_145890	Grhl1	1.93877	0.0408898
A_30_P01026869	chr17:79042382-79052046_F		0.667029	0.04251		A_51_P145433	NM_011699	Lin7c	1.94055	0.0329632
A_55_P1960326			0.667202	0.0452425		A_55_P1973130	ENSMUST00000051330		1.94121	0.0241355
A_51_P411345	NM_177448	Mogat2	0.667814	0.0256733		A_55_P2181419	NM_013685	Tcf4	1.94226	0.0262918
A_55_P2017347	NM_001113406	Krtap11-1	0.668241	0.00227519		A_51_P175771	NM_022009	Flii	1.94285	0.00606999
A_51_P455946	NM_133223	Rac3	0.668736	0.0193179		A_66_P130958	NM_172821	Map3k13	1.94865	0.0188939
A_55_P1953899	NM_023644	Mccc1	0.668748	0.0391498		A_30_P01030509	chr10:66559716-66647841_R		1.95048	0.0336948
A_55_P1983999	NM_134095	Pppde2	0.669011	0.0495099		A_51_P126835	NM_001025102	2700007P21Rik	1.951	0.000431782
A_55_P1960693	NM_001101656	Gm11710	0.669164	0.0335899		A_51_P463765	NM_011595	Timp3	1.95513	0.0267447
A_55_P2168461	NM_027861	Brox	0.66929	0.0123469		A_30_P01021461	chr2:119697845-119719245_F		1.95766	0.0330452
A_55_P2245920	NM_177725	Lrrc8a	0.66948	0.0263926		A_52_P232580	NM_145508	Dyrk3	1.96065	0.0331824
A_51_P490171	NM_011956	Nubp2	0.669705	0.020039		A_30_P01027914	chr1:188535096-188536977_R		1.96139	0.0477672
A_65_P01418	NM_029361	Wnk2	0.669749	0.00284539		A_51_P375771	NM_001093750	Ptchd1	1.96429	0.0434714
A_55_P2020796	NM_001029983	Man1b1	0.670273	0.0331923		A_51_P126835	NM_001025102	2700007P21Rik	1.96632	0.00046798
A_51_P110841	NM_145573	Mrps35	0.670577	0.0372272		A_30_P01025241	chr13:41337973-41379821_R		1.97267	0.0305188
A_30_P01032373	chr6:100165695-100166101_R		0.671178	0.0441428		A_51_P126835	NM_001025102	2700007P21Rik	1.97721	0.0015859
A_52_P486253	NM_153798	Polr2b	0.671376	0.0312909		A_51_P339713	NM_207207	Mrps26	1.97763	0.0434787
A_55_P2097206	NM_009793	Camk4	0.67157	0.0409296		A_51_P126835	NM_001025102	2700007P21Rik	1.97986	0.000414099
A_55_P1968035	NM_025463	1810009A15Rik	0.671642	0.0450938		A_51_P105927	NM_001033158	Rasl12	1.98	0.0218948
A_52_P253179	NM_008343	Igfbp3	0.672568	0.0106502		A_51_P117226	ENSMUST00000049389	Zdhhc2	1.98083	0.0449058
A_55_P2090070	NM_028021	Myh14	0.673121	0.0161274		A_51_P288906	NM_019765	Clip1	1.98089	0.0210117
A_30_P01027607	chr19:23068397-23190256_R		0.673692	0.040004		A_51_P378858	NM_025770	Atg10	1.98105	0.000144099
A_51_P507942	NM_029097	Atp13a2	0.673965	0.00683281		A_52_P134141	NM_025574	Pigy	1.98327	0.0401798
A_55_P2039225	NM_001081155	Rap1gap	0.675141	0.0419892		A_51_P126835	NM_001025102	2700007P21Rik	1.98354	0.000189375
A_30_P01023133	chr4:94719930-94825776_F		0.676308	0.0469359		A_30_P01027931	chr18:65738804-65739801_F		1.98446	0.036327
A_55_P1971574	NM_030721	Acox3	0.676576	0.00806288		A_66_P119421	NM_011034	Prdx1	1.9866	0.04206
A_30_P01032066	chr17:88993214-89025839_F		0.676585	0.049514		A_30_P01029141	chr14:105987405-106063477_R		1.98818	0.0485903
A_55_P2056739	NM_028266	Col16a1	0.677018	0.0432766		A_55_P2086258	NM_028291	Pan3	1.99117	0.0131579
A_55_P1967613	BY268211		0.677483	0.00498912		A_51_P183275	NM_026605	Sympk	1.99435	0.0115554
A_55_P1960556	NM_015729	Acox1	0.678381	0.0294757		A_51_P437135	NM_010014	Dab1	1.99535	0.0166131
A_30_P01032694	chr4:54851872-54866706_R		0.679604	0.024319		A_51_P477941	NM_013907	Fbxw4	1.99619	0.0170797
A_55_P1998892	NM_001177833	Smox	0.681919	0.0104023		A_51_P461828	NM_013684	Tbp	2.00105	4.26546e-05
A_66_P102318	NAP060966-1		0.682208	0.0264313		A_51_P112174	NM_026203	Ahi1	2.00571	0.035904
A_55_P2062953	NM_007445	Amh	0.682684	0.0435542		A_51_P126835	NM_001025102	2700007P21Rik	2.00609	0.000235649
A_30_P01028139	chr3:95754599-95754917_R		0.683022	0.00917774		A_51_P112174	NM_026203	Ahi1	2.01072	0.0346408
A_30_P01027891	chrX:90997595-91009570_R		0.683134	0.0335799		A_55_P1952186	NM_028814	2810403A07Rik	2.01072	0.0446736
A_55_P2185484	NM_001033383	Zfp865	0.683328	0.00483917		A_52_P49250	NM_001003817	Erbb2	2.0122	0.0328759
A_30_P01025387	chr8:12535648-12544923_F		0.683403	0.0485632		A_30_P01031913	chr1:134867906-134885481_F		2.01269	0.0216552
A_55_P1993858	NR_001460	Rmrp	0.683454	0.020191		A_55_P2267736	NM_027425	Rufy2	2.01294	0.0364621
A_30_P01017858	chr12:110896603-110940553_R		0.683466	0.0129925		A_55_P2449750	NM_001100116	1700047I17Rik2	2.01477	0.0294698
A_55_P2089342	ENSMUST00000113808	Gm13547	0.683671	0.0404236		A_30_P01021599	chr11:120041124-120052299_F		2.02585	0.00754398
A_51_P448391	NM_023526	Nkiras1	0.683677	0.0333585		A_55_P1987605	NM_001081035	Nav3	2.02698	0.020239
A_55_P1992164	TC1636769		0.684073	0.0159059		A_55_P2159309	NM_080451	Synpo2	2.02762	0.0195148
A_55_P2007510	NM_026441	Pef1	0.684218	0.0134458		A_52_P123738	NM_001164237	Rnf41	2.02965	0.0139635
A_55_P2077816	NM_178277	Hmgxb3	0.684246	0.0498724		A_52_P456158	NM_175684	Fchsd1	2.03172	0.00255223
A_51_P295967	NM_001042768	Proc	0.684285	0.0381487		A_51_P439612	NM_020266	Dnajb2	2.03209	0.0459521
A_55_P1965338	NM_013473	Anxa8	0.684783	0.034213		A_55_P2041045	NM_134002	Csnk1g2	2.03857	0.00415285
A_30_P01033258	chr14:80080060-80080597_R		0.684813	0.0401041		A_55_P2003991	NM_008207	H2-T24	2.0394	0.0473005
A_51_P195598	NM_146770	Olfr259	0.685292	0.0404643		A_51_P104897	NM_080553	Itpr3	2.04175	0.00149225
A_55_P2185548	NM_153599	Cdk8	0.68552	0.0469961		A_55_P2144975	NM_001162918	Ccdc90b	2.04197	0.01334
A_55_P2186205	NM_025432	Trappc2	0.68569	0.0021402		A_55_P1959560	NR_040469	5031425E22Rik	2.04208	0.0184081
A_55_P1954067	NM_001205234	Nrxn2	0.685963	0.0414322		A_52_P28792	NM_177663	Isg20l2	2.04304	0.0183819
A_55_P2011762			0.686186	0.00693695		A_51_P293781	NM_016863	Fkbp1b	2.04334	0.0278987
A_55_P2132853	NM_028096	2010300C02Rik	0.686386	0.0239863		A_51_P104897	NM_080553	Itpr3	2.0449	0.00507383
A_51_P298455	NM_175427	Fam163b	0.686694	0.0250744		A_51_P502152	NM_031196	Slc19a1	2.04668	0.0468523
A_55_P2059318	NM_001166597	Dgkz	0.686918	0.0241126		A_51_P112174	NM_026203	Ahi1	2.04758	0.0315357
A_55_P2102322	NM_029887	Yif1b	0.686973	0.0316752		A_51_P233308	NM_176962	Zfp944	2.05199	0.0179462
A_52_P685938	NM_172698	4732418C07Rik	0.687049	0.0388906		A_51_P381260	NM_008761	Fxyd5	2.05276	0.0146388
A_55_P2062324	XR_142440	LOC100048661	0.687624	0.0416		A_55_P2092384	NM_008841	Pik3r2	2.05319	0.0155636
A_30_P01025109	chr4:33375464-33377138_R		0.687986	0.020574		A_30_P01029652	chr3:78999865-79091185_R		2.05358	0.029417
A_52_P585448	NM_008974	Ptp4a2	0.689245	0.0481154		A_51_P247614	NR_028086	Ncrna00086	2.05865	0.0039242
A_52_P354298	NM_007459	Ap2a2	0.689258	0.0418381		A_51_P104897	NM_080553	Itpr3	2.06412	0.0014619
A_55_P1985079	NM_001033231	Fam195b	0.689365	0.0148519		A_55_P2161465	NR_033536	Gm10516	2.06671	0.020821
A_55_P2075191	NR_002874	Has2as	0.690068	0.00436407		A_55_P2148041			2.0692	0.0191758
A_55_P2068177	AK004547	Cdc5l	0.690191	0.00394718		A_51_P259631	NM_001077591	Tsks	2.07127	0.00214214
A_51_P163079	NM_133735	Ptcd1	0.690703	0.0491805		A_30_P01025160	chr1:167797581-167803031_F		2.07217	0.018761
A_55_P2211341	NM_011948	Map3k4	0.69088	0.0206884		A_30_P01025075	chr14:20893694-20903726_F		2.07227	0.0433593
A_55_P1977875	NM_176849	Arglu1	0.691363	0.0399863		A_51_P104897	NM_080553	Itpr3	2.07371	0.00147082
A_55_P2118309	NAP095734-001		0.691409	0.0191962		A_52_P589763	NM_027518	Gpr137c	2.07592	0.0391602
A_55_P1973560			0.691978	0.0430825		A_52_P235278	NM_153556	Pms1	2.07647	0.0101132
A_30_P01032639	chr2:28151215-28151611_F		0.692315	0.0411232		A_30_P01032112	chr13:76326228-76332632_R		2.08034	0.0117155
A_55_P2151609	NM_011436	Sorl1	0.692634	0.0225891		A_51_P125260	NM_177470	Acaa2	2.08107	0.0285877
A_55_P2162497	XM_975798	LOC674595	0.692648	0.0439095		A_51_P112174	NM_026203	Ahi1	2.08367	0.0456142
A_55_P2138257	NM_019912	Ube2d2	0.692716	0.0239196		A_52_P458870	NM_175194	Slc25a16	2.08382	0.00259875
A_30_P01032343	chr4:131736628-131737384_F		0.693091	0.0296754		A_55_P2097340	NM_145621	Camkv	2.08396	0.037622
A_30_P01030101	chr4:140609589-140614789_F		0.693098	0.00273698		A_52_P49250	NM_001003817	Erbb2	2.09037	0.00864782
A_30_P01029712	chr3:37543528-37546874_F		0.694686	0.00836772		A_55_P2093023	NM_026858	Xrcc6bp1	2.09051	0.0171718
A_52_P69857	NR_015560	2610028E06Rik	0.69512	0.0271395		A_55_P2019577	NR_027818	1500011B03Rik	2.09312	0.0177629
A_55_P2019327	AK081813	Per1	0.695616	0.0352048		A_30_P01026285	chr3:88009045-88036270_F		2.09442	0.00181213
A_30_P01019881	chr3:117995784-117996372_F		0.695743	0.0190175		A_51_P126835	NM_001025102	2700007P21Rik	2.09466	0.000334824
A_51_P106859	NM_138721	Lsm10	0.696196	0.0436084		A_51_P332676	NM_028404	Top1mt	2.09479	0.0380107
A_55_P2158821	ENSMUST00000097619	Gm1614	0.696242	0.0465219		A_55_P2137932	AK053394		2.095	0.0420798
A_55_P1997275	NM_133216	Xpnpep1	0.699517	0.0450574		A_30_P01025338	chr5:29779847-29784383_F		2.09883	0.0198907
A_55_P2045916			0.700208	0.00390068		A_52_P549927	NM_027472	5730455P16Rik	2.09998	0.0455687
A_51_P114177	NM_026947	Eci3	0.700777	0.0163019		A_55_P2384701	AK032964	6720482D04	2.10182	0.0456852
A_51_P114177	NM_026947	Eci3	0.700937	0.0197492		A_30_P01029541	chr17:13008796-13023201_F		2.10598	0.0306561
A_55_P2070657	NM_197991	2310044H10Rik	0.701133	0.0427524		A_30_P01022964	chr18:38776580-38841080_R		2.10624	0.0264937
A_55_P2150422	ENSMUST00000134610	Fgfr3	0.701191	0.00146525		A_55_P2213214	XR_105107	A030001D20Rik	2.10708	0.0337336
A_55_P1962419	NM_026201	Ccar1	0.701216	0.00784613		A_51_P341647	NM_007985	Fancc	2.11113	0.0319379
A_66_P127022	NM_001081446	Iqck	0.702641	0.00134433		A_51_P112174	NM_026203	Ahi1	2.11181	0.0371617
A_55_P2158181	NM_146825	Olfr39	0.702678	0.0426685		A_55_P1984601	NM_019806	Vapb	2.1129	0.0171912
A_51_P383194	NM_008804	Pde9a	0.702918	0.0283755		A_30_P01027118	chr7:69075022-69127242_R		2.11383	0.0442418
A_30_P01018703	chr11:120041124-120052299_R		0.703585	0.0117998		A_30_P01017995	chr1:134867906-134885481_F		2.11943	0.0277706
A_30_P01024656	chr17:26911397-26917047_F		0.703655	0.0451304		A_30_P01032870	chr17:36130717-36137617_R		2.12069	0.0385933
A_66_P130541	NM_011634	Traip	0.704705	0.00202328		A_51_P112174	NM_026203	Ahi1	2.12361	0.0432861
A_55_P1986208	NM_001111119	Ccnb1ip1	0.704914	0.0338379		A_30_P01025951	chr1:134867906-134885481_F		2.12919	0.0166061
A_55_P1978316	NM_001081127	Adamts14	0.704972	0.0372089		A_51_P125260	NM_177470	Acaa2	2.12965	0.0258911
A_66_P113708	NR_002846	Nespas	0.705163	0.00788869		A_55_P2240523	AK086741	D930049A15Rik	2.12993	0.0468216
A_55_P2078173			0.705243	0.0246657		A_55_P2183628	NM_001025106	Tmem201	2.13047	0.047628
A_51_P274504	NM_011573	Tex264	0.706073	0.000871367		A_51_P104897	NM_080553	Itpr3	2.13631	0.00179894
A_55_P1961461	NM_009761	Bnip3l	0.706199	0.032852		A_51_P104897	NM_080553	Itpr3	2.13885	0.00210643
A_55_P2047564	NM_001081064	Pdzd2	0.706513	0.0402543		A_30_P01020830	chr8:60141721-60142223_F		2.13971	0.00527966
A_55_P1972991	NM_011048	Pcsk6	0.706564	0.0117371		A_51_P125260	NM_177470	Acaa2	2.14293	0.0251403
A_51_P138538	NM_026892	Eif1b	0.706764	0.010568		A_51_P125260	NM_177470	Acaa2	2.14369	0.0221335
A_30_P01025402	chr10:83181374-83249918_F		0.707053	0.0242153		A_55_P2157478			2.1442	0.0477918
A_55_P2083904	NM_001033328	BC023829	0.707075	0.0160281		A_52_P674467	NM_001039354	Lin7a	2.14434	0.0395727
A_55_P2005753	NM_026968	Manbal	0.708391	0.0335343		A_55_P2007650	NM_176968	Nt5dc1	2.14542	0.00397728
A_55_P1992959	NM_173019	Pfkfb4	0.708432	0.0448248		A_52_P676198	NM_025912	2010011I20Rik	2.14591	0.0144998
A_55_P2022658	NM_007661	Cdk11b	0.708983	0.0105094		A_30_P01017714	chr8:72671462-72672533_F		2.14764	0.00198892
A_55_P2184541	NM_027986	Cdadc1	0.709086	0.0438444		A_55_P1994613	NM_010587	Itsn1	2.14883	0.0218065
A_52_P465121	AK156588	1500003O03Rik	0.709267	0.0359461		A_55_P2082005	NM_001165999	Lingo2	2.1593	0.0151373
A_55_P2185573	NM_020296	Rbms1	0.709273	0.0223524		A_30_P01033328	chr10:83185606-83225506_F		2.15967	0.0208707
A_55_P2110875	NR_033198	2700046G09Rik	0.709579	0.012736		A_30_P01025026	chr16:64786250-64814249_R		2.16174	0.0117065
A_55_P2003483	NM_138595	Gldc	0.710012	0.027902		A_30_P01020284	chr13:76326228-76332632_R		2.16204	0.0149442
A_51_P330044	NM_028979	Cyp2j9	0.7103	0.0393157		A_55_P2052062	NM_010818	Cd200	2.16587	0.0171984
A_55_P2138856	ENSMUST00000136749		0.710563	0.0182609		A_30_P01032796	chr8:74431707-74442440_R		2.173	0.000830845
A_55_P1967538	NM_015755	Hunk	0.711118	0.0348351		A_52_P49250	NM_001003817	Erbb2	2.17576	0.0437438
A_55_P2042121	NM_026646	Slc25a22	0.71115	0.0287459		A_52_P218976	NM_173369	Cyld	2.17787	0.00440132
A_55_P1960762			0.71123	0.0265536		A_55_P2067146			2.18282	0.00205199
A_51_P128147	NM_145606	Chmp1a	0.711872	0.00328535		A_51_P125260	NM_177470	Acaa2	2.18397	0.0209311
A_55_P2000683	NM_011868	Eci2	0.712598	0.00765679		A_55_P1985758	NM_026000	Psmd9	2.18413	0.0031872
A_55_P2002884	NM_001101433	Zcchc24	0.712751	0.0165148		A_55_P2020760	NM_016864	Atoh7	2.18513	0.0017938
A_55_P2155946	NM_198959	Hcrtr1	0.712976	0.0314206		A_55_P1968916	BC051956	Cbln1	2.19822	0.0205789
A_51_P244492	NM_008675	Nbl1	0.713174	0.0434056		A_52_P49250	NM_001003817	Erbb2	2.19877	0.00522329
A_30_P01030462	chr2:170029045-170034220_F		0.713325	0.0237746		A_52_P49250	NM_001003817	Erbb2	2.19957	0.0249511
A_51_P128147	NM_145606	Chmp1a	0.713952	0.00870857		A_30_P01029159	chr18:77965011-77972761_F		2.20017	0.039327
A_52_P161495	NM_009744	Bcl6	0.714113	0.028462		A_30_P01019896	chr19:57426515-57435165_F		2.20696	0.0280825
A_55_P2167893	NM_018805	Hs3st3b1	0.714394	0.0484051		A_51_P234692	NR_003513	Neat1	2.20866	0.0413485
A_52_P485971	NM_001001144	Scap	0.714667	0.014383		A_51_P493256	NM_001042407	Pex10	2.20871	0.0466286
A_51_P106859	NM_138721	Lsm10	0.71524	0.0397556		A_30_P01031670	chr1:134867906-134885481_F		2.21106	0.0166483
A_51_P163578	NM_172881	Ugt2b35	0.715887	0.0463705		A_55_P2185910	NM_172307	Mbtps2	2.2139	0.0458956
A_30_P01026671	chr9:56910620-56919667_F		0.716082	0.0260929		A_51_P104897	NM_080553	Itpr3	2.22018	0.00146084
A_30_P01019630	chr1:81657350-81765250_F		0.717075	0.00723633		A_51_P125260	NM_177470	Acaa2	2.2305	0.0195251
A_30_P01032722	chrX:7327721-7328024_R		0.71713	0.0313768		A_30_P01028183	chr12:16833551-16901804_R		2.23078	0.00614465
A_55_P2078204	NM_146061	Prr5	0.717252	0.0430631		A_51_P125260	NM_177470	Acaa2	2.23698	0.0199327
A_30_P01025582	chr5:112297381-112328281_R		0.717385	0.0135447		A_51_P521176	NM_025886	Rassf7	2.24008	0.0297056
A_55_P2165534	NM_001143956	Mettl11b	0.718524	0.014042		A_51_P112223	NM_010357	Gsta4	2.24065	0.0365064
A_55_P2054367	XR_140479	4930527J03Rik	0.718903	0.03982		A_51_P142896	NM_007652	Cd59a	2.24387	0.00849263
A_55_P2126644			0.718935	0.0261679		A_51_P104897	NM_080553	Itpr3	2.24721	0.00194723
A_30_P01017547	chr9:43921700-43939600_F		0.719335	0.0209153		A_55_P2178152	NM_028536	1700054N08Rik	2.25034	0.0497744
A_55_P2108216			0.719823	0.00430159		A_52_P49250	NM_001003817	Erbb2	2.25136	0.00595852
A_30_P01023004	chr6:121053274-121053553_R		0.719922	0.042776		A_52_P480266	NM_028476	Atat1	2.25206	0.00677926
A_30_P01019050	chr9:43926204-43928496_F		0.720787	0.017381		A_51_P277718	NM_007683	Cenpc1	2.25449	0.0137893
A_30_P01031232	chr14:22267795-22319045_R		0.720809	0.0416006		A_30_P01017498	chr14:55672705-55675212_F		2.26122	0.0104147
A_55_P2015585	NM_001101433	Zcchc24	0.720964	0.026446		A_30_P01032420	chr2:25782483-25783075_R		2.26266	0.00660491
A_51_P242603	NM_198011	E430018J23Rik	0.721005	0.0291666		A_55_P2115119	NM_027187	Rnaseh2a	2.27818	0.00599982
A_55_P2042713	NM_011822	Pigq	0.721478	0.0169509		A_55_P2343207	AK133103	A230061C15Rik	2.28358	0.0361978
A_51_P261107	NM_139144	Ogt	0.721492	0.0414846		A_52_P432580	BC082312	Arid5b	2.28371	0.0150485
A_55_P2118886			0.721503	0.0427892		A_51_P267544	NM_013522	Frg1	2.28615	0.00399184
A_51_P128147	NM_145606	Chmp1a	0.722575	0.0106962		A_55_P2125200	NM_001042670	Gm9897	2.29125	0.0489091
A_51_P106859	NM_138721	Lsm10	0.723051	0.0370874		A_55_P1952071	NM_153288	Npb	2.29372	0.0415448
A_55_P2161219	NM_001164805	Thsd7a	0.723113	0.0376733		A_55_P1968370	NM_001110337	Gprc5c	2.29733	0.0450224
A_55_P2056729	NM_008342	Igfbp2	0.723239	0.0160145		A_51_P125260	NM_177470	Acaa2	2.30053	0.0156225
A_51_P403536	NM_175641	Ltbp4	0.723358	0.0456558		A_55_P2093241	NM_198631	Zc3h4	2.30428	0.0469915
A_55_P2111033	NM_026115	Hat1	0.723386	0.0403455		A_51_P308549	NM_021422	Dnaja4	2.30578	0.0253396
A_66_P108345	NM_011890	Sgcb	0.723604	0.0258406		A_55_P2000269	NM_153139	Slc36a1	2.30596	0.0144916
A_52_P361534	NM_009521	Wnt3	0.723685	0.016668		A_30_P01029722	chr13:41337973-41379821_R		2.30783	0.00779145
A_55_P2016024	NM_008445	Kif3c	0.723765	0.0216121		A_55_P2028320	NM_139128	Coro6	2.31369	0.04997
A_51_P198434	NM_001001892	H2-K1	0.725371	0.0264243		A_52_P565940	NM_008739	Nsd1	2.31605	0.0245297
A_55_P2039190	ENSMUST00000074855	Gfra4	0.725927	0.0355774		A_55_P2077185			2.31693	0.000262436
A_51_P352562	NM_024177	Mrpl38	0.726032	0.0392879		A_55_P2171273	NM_172593	Mier3	2.31923	0.0215452
A_51_P114177	NM_026947	Eci3	0.726286	0.0156456		A_55_P2364315	AK051948	D030002E05Rik	2.32191	0.00963011
A_51_P260639	NM_028811	Elp3	0.727443	0.00137641		A_52_P264405	ENSMUST00000106680	Gstm6	2.32297	0.0103539
A_30_P01023074	chr3:95454378-95454600_F		0.727486	0.032658		A_30_P01027415	chr11:104304424-104329824_F		2.32959	0.0373695
A_30_P01029378	chr10:16603950-16794075_R		0.728505	0.0402621		A_51_P112223	NM_010357	Gsta4	2.3346	0.0286907
A_51_P266876	NM_001011740	Olfr225	0.728833	0.0379523		A_30_P01033059	chr13:74642700-74701900_F		2.33483	0.0449148
A_51_P466886	NM_019708	Scoc	0.729257	0.00412491		A_55_P2129786	NM_001164802	Slc38a10	2.33552	0.0378704
A_51_P128147	NM_145606	Chmp1a	0.729612	0.00362634		A_30_P01028789	chr4:145662641-145669641_F		2.33789	0.0378404
A_51_P308590	NM_134084	Ppif	0.730339	0.0158281		A_51_P250123	NM_028543	Zfp763	2.34168	0.00121237
A_55_P2095609	NM_010242	Fut4	0.731177	0.000576063		A_55_P2149801	ENSMUST00000147386	Abhd15	2.34694	0.0474412
A_51_P128147	NM_145606	Chmp1a	0.731619	0.00676173		A_51_P271370	NM_001042565	Wsb1	2.34931	0.00167633
A_30_P01018942	chr15:102100397-102105872_R		0.731829	0.0342866		A_51_P317191	NM_026189	Eepd1	2.35939	0.0459615
A_51_P128147	NM_145606	Chmp1a	0.731943	0.00854853		A_51_P125260	NM_177470	Acaa2	2.35957	0.0163406
A_52_P559808	NM_027144	Arhgef12	0.731989	0.00410553		A_30_P01023713	chr14:105987405-106063477_R		2.36259	0.0242838
A_51_P118603	NM_029896	Wdr82	0.732139	0.0334916		A_55_P2046793	NM_175313	Eogt	2.36269	0.0270282
A_30_P01024702	chr17:33995525-34028025_F		0.732673	0.0145838		A_51_P308814	NM_026654	Toe1	2.36433	0.0137989
A_51_P114177	NM_026947	Eci3	0.732906	0.0111687		A_51_P125260	NM_177470	Acaa2	2.36547	0.0159748
A_55_P1992910	NM_013755	Gyg	0.732975	0.029893		A_30_P01021116	chr11:104304424-104329824_R		2.36669	0.0106143
A_55_P2027288	AK083177	Gm8630	0.733161	0.0221199		A_55_P2144248	NM_146185	Zfp790	2.37039	0.00234068
A_30_P01023481	chr15:73227424-73257474_F		0.733488	0.0470218		A_55_P2012960	NM_024198	Gpx7	2.37412	0.0379095
A_55_P2159807	NM_145480	Rfc4	0.733617	0.0366662		A_55_P2156490	AK046897	Gm3146	2.37562	0.00704446
A_51_P257934	NM_033622	Tnfsf13b	0.733656	0.0455909		A_51_P516870	NM_008409	Itm2a	2.37652	0.0118862
A_30_P01018265	chr13:5506700-5519000_R		0.734114	0.0168734		A_52_P484118	NM_001029876	Urb2	2.38082	0.0497851
A_30_P01023728	chr1:166409457-166434750_R		0.734216	0.0169401		A_55_P2261772	AK082735	C230098O21Rik	2.3885	0.0221881
A_55_P1972617			0.734275	0.0301762		A_55_P2098340	NAP018153-001		2.39132	0.023492
A_51_P386880	NM_016737	Stip1	0.73457	0.0167686		A_55_P2160296	NM_001038612	Olfm1	2.39566	0.00940638
A_51_P118603	NM_029896	Wdr82	0.734768	0.0286063		A_30_P01030038	chr8:27129927-27137444_R		2.39628	0.0254087
A_55_P2395732	DV065341	2810427A07Rik	0.734825	0.0239126		A_51_P163444	NM_025821	Carhsp1	2.39712	0.0491915
A_51_P511142	NM_026458	Abca14	0.735085	0.0416897		A_51_P163444	NM_025821	Carhsp1	2.39713	0.0403784
A_51_P518298	NM_022423	Rnf187	0.735396	0.0134523		A_55_P2004457	NM_027322	Prrg1	2.39721	0.0414467
A_66_P140976	NM_025586	Rpl15	0.735597	0.0322279		A_66_P121249	NM_001017966	Ddi2	2.39926	0.0419694
A_55_P2162452	NM_011900	Mpdu1	0.735619	0.0185807		A_55_P2104689	ENSMUST00000167475		2.40296	0.000469478
A_51_P128147	NM_145606	Chmp1a	0.735875	0.015451		A_30_P01020408	chr2:25774411-25783757_F		2.41514	0.00510964
A_51_P118603	NM_029896	Wdr82	0.736213	0.0369455		A_55_P2398788	NM_009548	Rnf112	2.41721	0.0498396
A_55_P2419116	CA480049	Snhg9	0.73633	0.00211403		A_51_P131653	NM_029801	1700021C14Rik	2.41957	0.000954563
A_55_P1974700	NM_028707	Psd2	0.736614	0.0315931		A_55_P2075474	NM_029607	2310003C23Rik	2.4225	0.0341761
A_30_P01029522	chr14:101834175-102005450_F		0.736624	0.0426199		A_52_P175952	NM_172688	Map3k7	2.42313	0.0451112
A_55_P2016490	NM_178363	Ylpm1	0.736764	0.0256224		A_52_P126825	NM_020608	Cramp1l	2.42828	0.0438862
A_55_P2135261	NM_172730	C130022K22Rik	0.737481	0.0457225		A_30_P01025189	chr4:155585650-155608700_F		2.4294	0.00969172
A_51_P114177	NM_026947	Eci3	0.737728	0.0224443		A_55_P2006708	NM_009755	Bmp1	2.43058	0.0401285
A_30_P01025261	chrX:7554567-7572017_F		0.738268	0.00143016		A_30_P01022672	chr6:112552041-112560067_R		2.43653	0.0282745
A_51_P260504	NM_183019	Arhgef4	0.738639	0.00425768		A_30_P01027099	chr2:25782483-25783075_R		2.43904	0.00908287
A_55_P2093463	ENSMUST00000047700	Pon2	0.738732	0.0138428		A_55_P2133170	NM_138680	Luc7l2	2.4417	0.0192343
A_30_P01032704	chr1:71984564-71985074_R		0.739279	0.0272049		A_51_P223524	NM_001081319	C030046E11Rik	2.44354	0.0439066
A_51_P121466	NM_025609	Tab1	0.739332	0.0248769		A_52_P255250	NM_009543	Rnf103	2.44597	0.0122681
A_30_P01024216	chr14:115423660-115463160_F		0.739516	0.0492483		A_51_P221144	NM_173758	1300010F03Rik	2.44801	0.00759944
A_66_P136582	ENSMUST00000082150		0.739672	0.0288614		A_30_P01026380	chr14:65431652-65437902_F		2.46146	0.0444846
A_55_P1962439	AK134839		0.740131	0.036023		A_55_P2118799	NM_001168248	Rmi1	2.47341	0.00919044
A_51_P118603	NM_029896	Wdr82	0.741011	0.0414554		A_55_P2060567	NM_197982	Ddx39	2.47992	0.0435868
A_52_P123485	NM_025804	Tcf25	0.741976	0.0239262		A_51_P163444	NM_025821	Carhsp1	2.4851	0.0450973
A_55_P2013760	NM_001135151	Slc39a14	0.742073	0.0479845		A_51_P100997	NM_201363	Serpinb3c	2.48733	0.0492271
A_51_P487933	NM_010817	Psmd7	0.742099	0.0306516		A_30_P01021263	chr8:72671462-72672533_F		2.48951	0.0180567
A_55_P2011922	NM_001033262	March9	0.742151	0.00186748		A_30_P01020225	chr9:9024733-9041933_F		2.49316	0.00889623
A_51_P353095	NM_177319	Zfyve27	0.742193	0.0223839		A_55_P2142937			2.49969	0.0103755
A_55_P1972128	NM_010761	Ccndbp1	0.743078	0.0324711		A_30_P01033567	chr19:5771425-5848475_F		2.50111	0.0294818
A_51_P198434	NM_001001892	H2-K1	0.743084	0.0270098		A_30_P01028683	chr3:88009045-88036270_F		2.51653	0.0331081
A_51_P198434	NM_001001892	H2-K1	0.74326	0.0439217		A_55_P2051834	NM_001033534	Layn	2.5179	0.0475348
A_55_P2065751	NM_010676	Krtap8-2	0.743317	0.00292821		A_55_P2007170	NM_133254	Slc5a2	2.52712	0.0253774
A_55_P1984675	NM_025341	Abhd6	0.743399	0.0132941		A_55_P2017689	NM_147217	Gprc5c	2.5304	0.0322794
A_55_P2053943	NM_146534	Olfr1368	0.743482	0.0466363		A_66_P138567	NM_198170	Szt2	2.53475	0.0425535
A_30_P01025110	chr18:4415233-4415995_F		0.744674	0.006908		A_55_P1964154	NM_019734	Asah1	2.53716	0.0177434
A_66_P104118	NAP114231-1		0.744816	0.00874213		A_30_P01028199	chr11:19960515-19961093_R		2.53796	0.0304482
A_51_P118603	NM_029896	Wdr82	0.745839	0.0430212		A_51_P163444	NM_025821	Carhsp1	2.54014	0.0446763
A_30_P01030413	chr6:83368261-83407280_F		0.746603	0.00374999		A_55_P2021125			2.55795	0.0148626
A_55_P2006762	NM_025824	Bzw1	0.746805	0.0280411		A_52_P472799	NM_027475	Ecd	2.56689	0.0041926
A_55_P2156062	AK090155	Pick1	0.746814	0.013845		A_30_P01019181	chr3:88009045-88036270_F		2.57329	0.0478604
A_51_P240019	NM_013755	Gyg	0.747629	0.0327892		A_51_P492765	NM_028599	Wdr75	2.57821	0.0484384
A_51_P118603	NM_029896	Wdr82	0.747658	0.0412476		A_51_P199135	NM_009856	Cd83	2.58168	0.0481728
A_55_P2370394	NM_012024	Ppp2r5e	0.748097	0.0285705		A_55_P2101920	NM_001199210	4931408A02Rik	2.60857	0.00074619
A_66_P102903	NM_183171	Fez1	0.748283	0.000415305		A_55_P1952420	NM_001177659	Odf2	2.61638	0.0331204
A_51_P128147	NM_145606	Chmp1a	0.74836	0.0102136		A_52_P341449	NM_028352	Pgm3	2.62115	0.000622357
A_51_P118650	NM_031392	Wdr6	0.748448	0.0414843		A_30_P01029607	chr2:78767440-78768949_F		2.62254	0.0122467
A_55_P1957543	NM_001001714	Sohlh1	0.748936	0.016931		A_51_P284946	NM_028810	Rnd3	2.62478	0.00403828
A_52_P351816	NM_010578	Itgb1	0.749057	0.0445429		A_55_P2157260	NR_033225	Gm13375	2.6318	0.037306
A_55_P1998001	NM_001025384	DXBay18	0.74931	0.0032341		A_30_P01025042	chr16:93121505-93142255_F		2.63282	0.0322745
A_55_P1984178	NM_001039376	Pde4dip	0.749959	0.0313485		A_30_P01018231	chr12:16833551-16901804_R		2.63831	0.00176902
A_51_P193794	NM_008512	Lrp1	0.750205	9.41376e-05		A_30_P01024942	chr2:25782483-25783075_R		2.64369	0.00291141
A_55_P2014169	NM_146141	Ppa2	0.750338	0.00662259		A_51_P163444	NM_025821	Carhsp1	2.64573	0.0407289
A_51_P118603	NM_029896	Wdr82	0.750546	0.036594		A_55_P1967295	NM_008819	Pemt	2.65686	0.0494033
A_51_P307243	NM_011155	Ppp5c	0.750553	0.0357618		A_30_P01023710	chr6:112552041-112560067_R		2.65877	0.0345232
A_55_P2152926	NM_016776	Mybbp1a	0.750861	0.00884326		A_52_P579876	NM_178622	Suds3	2.66064	0.0198588
A_55_P1993522	ENSMUST00000087545	D5Ertd579e	0.751688	0.0492952		A_52_P1026830	NM_001081499	Tbc1d8b	2.66705	0.0267071
A_51_P151484	NM_009721	Atp1b1	0.751731	0.0449959		A_55_P2147220	NM_016895	Ak2	2.67717	0.0471407
A_66_P130582	NM_010881	Ncoa1	0.751757	0.0477251		A_30_P01023963	chr2:25774411-25783736_F		2.6945	0.0120575
A_51_P127915	NM_173742	Rnasek	0.751775	0.0483195		A_51_P232858	NM_025974	Rpl14	2.70796	0.00974477
A_51_P128147	NM_145606	Chmp1a	0.751881	0.0108207		A_55_P2080333			2.71362	0.0298672
A_55_P2007751			0.752201	0.00310579		A_55_P1953301	NM_146126	Sord	2.72641	0.00765533
A_51_P341296	NM_019872	Dmrtb1	0.752557	0.00410838		A_55_P1962937	NM_031254	Trem2	2.7325	0.0315254
A_55_P2060672	NM_010452	Hoxa3	0.752557	0.0429799		A_55_P2118843	NM_001146100	Hk1	2.74613	0.0466302
A_55_P2016346	NM_018749	Eif3d	0.753215	0.00911264		A_52_P497188	NM_027322	Prrg1	2.74697	0.00452404
A_51_P128147	NM_145606	Chmp1a	0.753763	0.00756655		A_51_P479914	NM_029094	Pik3cb	2.75256	0.00693169
A_30_P01019895	chr14:61240427-61325677_R		0.754384	0.0385693		A_55_P1991416	AK158451		2.75594	0.0436142
A_30_P01033631	chr12:3406750-3425850_F		0.754539	0.0306713		A_55_P2005783	NM_027835	Ifih1	2.75763	0.0440071
A_55_P1982162	ENSMUST00000064445	Spsb4	0.754547	0.0467309		A_51_P390276	NM_026186	Cwc25	2.77003	0.0425296
A_30_P01030161	chr7:133402766-133415516_R		0.754969	0.0315017		A_55_P2064862	NM_001252266	Ica1	2.77312	0.0314986
A_55_P2142873	NM_001045964	Mink1	0.755009	0.0337644		A_55_P2134852	NM_001037846	Cnot2	2.78936	0.0375662
A_30_P01029536	chr15:100906946-100907748_R		0.755079	0.0427386		A_30_P01031997	chr9:88437245-88465751_R		2.82254	0.0297241
A_55_P2102027	TC1705674		0.755147	0.0132329		A_55_P1970105	NM_013589	Ltbp2	2.82561	0.0217466
A_55_P2063871			0.755604	0.020638		A_55_P2078710	NM_029413	Morc4	2.83366	0.01344
A_30_P01021590	chr15:79276925-79286500_R		0.756131	0.0338169		A_51_P468505	NM_001007581	2810408M09Rik	2.83441	0.0120852
A_51_P118650	NM_031392	Wdr6	0.756237	0.0258402		A_55_P1960587	NM_010829	Msh3	2.84013	0.00442747
A_52_P584335	NM_008034	Folr1	0.756911	0.0370365		A_52_P328365	NM_001024645	Lrrc16b	2.84044	0.01404
A_55_P1976744	NAP068797-1		0.756934	0.0399804		A_52_P265002	NM_008839	Pik3ca	2.84827	0.0269564
A_30_P01029424	chr5:122982442-123000053_F		0.756976	0.0155933		A_51_P468505	NM_001007581	2810408M09Rik	2.85827	0.015977
A_55_P2179572	NM_021712	Slc18a3	0.757002	0.00723026		A_55_P1986356	AK141206	D630037F22Rik	2.85922	0.025413
A_55_P2015178	NM_015781	Nap1l1	0.757344	0.0434712		A_52_P73475	NM_175511	Fam78a	2.86439	0.0391055
A_51_P454666	NM_144509	Arl6ip4	0.7582	0.0289588		A_51_P468505	NM_001007581	2810408M09Rik	2.86922	0.0201259
A_55_P2113330	ENSMUST00000066959		0.759162	0.0237178		A_55_P1952714	NM_183285	Kctd2	2.87139	0.011282
A_55_P2112355	NAP103489-1		0.759618	0.0352884		A_66_P119418	NM_009826	Rb1cc1	2.87264	0.0157362
A_51_P198434	NM_001001892	H2-K1	0.760175	0.0405066		A_30_P01026087	chr14:105987405-106063477_R		2.88546	0.0357427
A_51_P118603	NM_029896	Wdr82	0.760417	0.0367162		A_55_P2152014	ENSMUST00000143306		2.90234	0.0273886
A_52_P555723	NM_018871	Ywhag	0.760742	0.0486227		A_55_P2051791	NM_145595	Cbr4	2.90365	0.0379195
A_30_P01027359	chr6:112552041-112560067_F		0.76081	0.0441299		A_66_P106212	NM_029279	Secisbp2	2.93648	0.0130224
A_51_P118603	NM_029896	Wdr82	0.76123	0.018609		A_55_P2002426	NM_021485	Rps6kb2	2.96066	0.0477737
A_55_P2178317	NR_027860	Gm9199	0.761478	0.0123458		A_55_P2147180	NM_212450	Ctdspl2	2.9616	0.0367065
A_30_P01022884	chr1:115829055-115854155_F		0.761575	0.0297303		A_55_P2251379	AA266430	AV313155	2.96624	0.022137
A_51_P198434	NM_001001892	H2-K1	0.761786	0.0323864		A_52_P110052	NM_010045	Darc	2.96706	0.0483457
A_55_P1994882	NM_172730	C130022K22Rik	0.761882	0.00643857		A_55_P2135788	NM_029984	Fam159b	2.97733	0.00416209
A_55_P2070326	NM_146280	Olfr281	0.76199	0.0301895		A_52_P152631	NM_153596	Tmem17	2.98232	0.0335623
A_30_P01029602	chr3:146515333-146557069_F		0.762019	0.0157628		A_52_P184368	NM_010954	Ncam2	2.98389	0.0240983
A_55_P2154797	NM_001134717	2810006K23Rik	0.763725	0.0440773		A_55_P1989921	NM_028153	Eml2	3.02332	0.0300566
A_51_P198434	NM_001001892	H2-K1	0.765575	0.0284405		A_51_P468505	NM_001007581	2810408M09Rik	3.04628	0.0118428
A_52_P628171	NM_001037177	Nfatc2	0.765972	0.0232426		A_30_P01031449	chr8:67213300-67271700_F		3.11657	0.0246996
A_51_P447785	NM_028089	Cyp2c55	0.76605	0.0179199		A_51_P165602	NM_010692	Lbx2	3.12467	0.049308
A_55_P2072915			0.766673	0.0105099		A_51_P159833	NM_053140	Pcdhb15	3.15567	0.00808763
A_52_P108845	NM_001081114	Clip3	0.766695	0.0463427		A_52_P552547	NR_037954	1110054M08Rik	3.15737	0.0477517
A_51_P198434	NM_001001892	H2-K1	0.766833	0.0493892		A_30_P01019145	chr2:25774411-25783757_F		3.16887	0.00621475
A_52_P80444	NM_010073	Dpm2	0.766888	0.0449091		A_30_P01019090	chr8:19678750-20038750_F		3.17543	0.0305558
A_55_P2080880	NM_019701	Clcnkb	0.767105	0.0487684		A_52_P577533	NM_173016	Vat1l	3.20552	0.0448872
A_51_P106859	NM_138721	Lsm10	0.76779	0.0410648		A_51_P260300	NM_010547	Ikbkg	3.21471	0.0135764
A_55_P2034032	NM_008353	Il12rb1	0.76785	0.00967895		A_55_P2181251	NM_001001982	A430105I19Rik	3.21953	0.0336092
A_30_P01033515	chr3:58730418-58742493_R		0.768012	0.00564174		A_30_P01025258	chr12:110870903-110891628_R		3.23437	0.0218994
A_51_P344947	NM_029576	Rab1b	0.768371	0.0383911		A_55_P2020781	ENSMUST00000106676	Prkar1a	3.2563	0.00753387
A_55_P1952957	NM_146755	Olfr551	0.768575	0.0376446		A_51_P366770	NM_001012625	Rims1	3.28542	0.0318109
A_30_P01023747	chr6:37732925-37784092_R		0.769742	0.012763		A_55_P2058348	NM_025864	Tmem206	3.31997	0.0276605
A_55_P2216988	CA496883	A830021M18Rik	0.770205	0.0448217		A_30_P01033459	chr11:120046656-120050065_F		3.3361	0.0153111
A_51_P198434	NM_001001892	H2-K1	0.770488	0.0235501		A_51_P401964	NM_146104	Aph1a	3.35029	0.00462709
A_55_P2091525			0.770731	0.0316227		A_55_P2012689	NM_011494	Stk16	3.37375	0.00585024
A_55_P2315057	NM_172818	Ttll8	0.771254	1.97806e-06		A_30_P01023218	chr18:38836368-38935650_F		3.37524	0.0305095
A_55_P2001198	ENSMUST00000114126	Stx18	0.771794	0.03031		A_51_P167876	NM_011638	Tfrc	3.39673	0.00634694
A_30_P01028566	chr11:120041124-120052299_F		0.771969	0.0240831		A_30_P01027209	chr16:43623581-43642715_F		3.40642	0.0490435
A_52_P68714	ENSMUST00000072982		0.772413	0.00596839		A_66_P131788	NM_145393	Ythdf2	3.4153	0.0244982
A_55_P2443568	NM_145400	Ube4a	0.772753	0.0426244		A_51_P352303	NM_011983	Homer2	3.44939	0.0194369
A_30_P01021929	chr9:118291593-118324230_F		0.773004	0.0380918		A_55_P1990179	NM_198618	Dlgap3	3.45715	0.00268592
A_51_P261351	NM_026246	Mrpl49	0.773733	0.020741		A_30_P01019445	chr18:35967933-35986564_F		3.45903	0.0183644
A_55_P2076772	NM_022310	Hspa5	0.773821	0.0244142		A_51_P468505	NM_001007581	2810408M09Rik	3.46334	0.00532152
A_30_P01029851	chr1:182181289-182181849_F		0.77396	0.00204653		A_51_P468505	NM_001007581	2810408M09Rik	3.47647	0.0054451
A_30_P01021215	chr12:111617728-111665403_R		0.774154	0.00952876		A_51_P192130	NM_009288	Stk10	3.51932	0.0480376
A_55_P2041521	NM_001029987	Doxl2	0.774604	0.0164936		A_66_P102047	NM_146252	Tbc1d13	3.52055	0.0324928
A_30_P01018760	chr15:79764481-79809909_R		0.774893	0.000690212		A_52_P406995	NM_172490	Sepsecs	3.54206	0.0208651
A_66_P139167	NM_001163300	Safb	0.775539	0.0416447		A_51_P489413	NM_025881	Luc7l	3.54498	0.0399764
A_55_P2144110	NM_001045964	Mink1	0.776053	0.0176396		A_51_P464387	NM_030704	Hspb8	3.5534	0.0311739
A_55_P2201831	NR_045975	4930519D14Rik	0.776059	0.0351073		A_55_P2098305	NM_026504	Coq5	3.55831	0.0199735
A_30_P01020306	chr14:22267795-22319045_F		0.7766	0.00730756		A_66_P129852	NM_008044	Fxn	3.56329	0.00335538
A_55_P2157537	XR_141279	Gm10866	0.777322	0.0310718		A_55_P1978028	NM_021286	Sez6	3.5861	0.0498735
A_30_P01021469	chr7:134620707-134626739_F		0.777869	0.00718033		A_52_P501875	NM_001077684	4930578N16Rik	3.59684	0.00197491
A_55_P1963906	NM_146079	Guca1b	0.778096	0.0228211		A_55_P2454521	NM_145223	Alms1	3.60522	0.0204665
A_51_P437144	NM_026556	Dynll2	0.77843	0.0285659		A_51_P163797	NM_001081061	Bdp1	3.61849	0.0385433
A_51_P140731	NM_013715	Cops5	0.778643	0.0148039		A_30_P01026192	chr17:86560289-86565864_R		3.63456	0.0303127
A_30_P01024783	chr10:8606683-8665783_R		0.77951	0.040132		A_55_P2023294	NM_001033543	Il20rb	3.74841	0.0163789
A_66_P127262	TC1640761		0.779696	0.00826119		A_30_P01028873	chr8:72671462-72672533_F		3.81404	0.00250229
A_51_P118650	NM_031392	Wdr6	0.779789	0.0342862		A_51_P477738	NM_031874	Rab3d	3.81961	0.00853095
A_30_P01023443	chr10:118385588-118439338_R		0.780102	0.031427		A_55_P2113981	AK129462	St6gal2	3.83253	0.0485926
A_55_P2093211	NM_026205	Rnf151	0.780165	0.0361926		A_55_P1984023	NM_145429	Arrb2	3.85552	0.0180089
A_30_P01029168	chr13:94200051-94200598_R		0.780628	0.048508		A_52_P309337	NM_019648	Metap2	3.86039	0.0153708
A_52_P16232	NM_019439	Gabbr1	0.780655	0.0438931		A_66_P110992	NM_146222	BC024479	3.87326	0.03185
A_55_P2052185	NM_025605	2400001E08Rik	0.780756	0.0449138		A_55_P2034903	NM_018821	Socs6	3.88183	0.014349
A_30_P01021962	chrX:121520904-121524132_F		0.781212	0.0154779		A_30_P01021096	chr3:21964899-21974524_F		3.89401	0.00929427
A_52_P138926	NM_009508	Slc32a1	0.781709	0.0103964		A_55_P2173623	NM_001081415	Samd1	3.9273	0.0304417
A_30_P01020143	chr5:25168628-25185353_R		0.782099	0.00520225		A_30_P01031265	chr18:32389816-32394927_R		3.97125	0.00665646
A_51_P130666	NM_134079	Adk	0.782113	0.0117935		A_55_P2138326	ENSMUST00000133462	Cnr1	3.99665	0.0206137
A_51_P273508	NM_025985	Ube2g1	0.782194	0.0359468		A_55_P2071829	NM_001081242	Tln2	4.00326	0.0200205
A_55_P2113837	NM_019636	Tbc1d1	0.782768	0.0428465		A_55_P1979814	NM_011510	Abcc8	4.03118	0.0467901
A_30_P01029146	chr2:165780133-165800663_R		0.782941	0.0024208		A_55_P2129826	NM_178641	Inpp5f	4.11009	0.0192519
A_55_P1953266	NM_001007573	Maneal	0.783321	0.0402214		A_30_P01019080	chr8:60141721-60142223_F		4.12909	0.0355471
A_30_P01028109	chr2:150091945-150119782_F		0.783431	0.0079581		A_55_P2033250	NM_010191	Fdft1	4.15064	0.00225573
A_55_P2030077	NM_008336	Ifnab	0.783646	0.0149253		A_51_P380401	NM_024248	Cars2	4.21563	0.0195365
A_51_P198411	NM_008163	Grb2	0.783974	0.0486913		A_51_P221677	NM_178110	Trim62	4.22695	0.0069951
A_51_P500344	NM_145569	Mat2a	0.784246	0.0335112		A_30_P01025545	chr16:64786250-64814249_R		4.29458	0.0060218
A_30_P01021468	chr2:112014068-112049540_F		0.784748	0.0242744		A_55_P1956687	NM_001163753	Rab37	4.38496	0.0480333
A_51_P520468	NM_133256	Gsx2	0.784754	0.0480787		A_55_P1987131	NM_177727	Lsm14b	4.45137	0.0337211
A_30_P01028309	chr13:94182877-94203935_R		0.785067	0.0371369		A_66_P125226	TC1653260		4.48796	0.0286923
A_55_P2144210	NM_001199188	Snx5	0.785071	0.0374017		A_51_P202074	NM_146171	Ncapd2	4.59662	0.0248591
A_30_P01020512	chr10:62262341-62269593_F		0.785214	0.0327857		A_55_P2030491	ENSMUST00000138484	Srsf2	4.60004	0.0106218
A_51_P459944	NM_011545	Tcf21	0.785851	0.0393361		A_55_P1993263	NM_009767	Chic1	4.60592	0.00369438
A_30_P01033073	chr1:133839368-133839762_F		0.785876	0.043883		A_55_P2136526	NM_001033276	Mll2	4.65202	0.00571954
A_30_P01019554	chr3:37612203-37612619_F		0.787597	0.046495		A_30_P01017975	chr4:131738732-131739264_F		4.65807	0.0448643
A_52_P458697	NM_019814	Higd1a	0.788047	0.0477403		A_30_P01022960	chr15:82036791-82037660_R		4.81686	0.0475145
A_55_P2051479	NAP017915-001		0.788885	0.0330934		A_52_P456243	NR_033431	2900079G21Rik	4.82979	0.031306
A_55_P1969771	NM_198669	Prb1	0.789359	0.0108227		A_51_P475728	NM_175163	Zfp689	4.89878	0.0165048
A_51_P269084	NM_175329	Chchd10	0.789874	0.040363		A_51_P116407	NM_013753	X99384	4.98721	0.035335
A_55_P2148340	TC1758295		0.790152	0.0484807		A_52_P640386	NM_133857	Usp53	5.37849	0.0175162
A_55_P1960664			0.790676	0.00513201		A_30_P01018449	chr7:144563845-144603732_R		5.41556	0.000803381
A_55_P2003541	NM_176930	Nrcam	0.790812	0.0128194		A_55_P2153016	NM_026613	Ccdc34	5.42594	0.000460591
A_30_P01021673	chr13:74971657-75025450_R		0.790938	0.0215353		A_55_P2158306	NM_177261	Kndc1	5.51874	0.00875469
A_55_P1983558	NM_010744	Tmed1	0.791364	0.0499792		A_52_P559545	NM_207298	Cercam	5.59503	0.0248378
A_55_P2046807	NM_009242	Sparc	0.791576	0.0327461		A_30_P01030300	chr17:86560289-86565864_F		5.7668	0.0385035
A_51_P113026	NM_009965	Cryba1	0.79161	0.0338461		A_52_P641849	NM_027143	Khnyn	5.88329	0.000742656
A_55_P2063795	NM_057171	Bag6	0.79206	0.0357959		A_51_P396811	NM_026520	Fam122a	5.90045	0.00405211
A_66_P125741	NM_001037907	Ripply2	0.792308	0.0198619		A_30_P01031284	chr11:120041124-120052299_R		5.91044	0.0429342
A_55_P2226356	BU936515	1700095A13Rik	0.792857	0.0256694		A_30_P01033357	chr3:21964899-21974885_F		6.32772	0.0117387
A_55_P2169010	NM_022996	Ndfip1	0.794094	0.0427702		A_55_P2013019	NM_172989	Lpar1	6.35184	0.0206661
A_55_P1969352	NM_026269	Get4	0.794508	0.0390324		A_30_P01033375	chr1:167797702-167798519_R		6.38454	0.0458497
A_55_P2097434	AF031663	Strm	0.794947	0.013525		A_66_P137439	ENSMUST00000028734		6.58345	0.0198775
A_51_P386612	NM_027153	Pir	0.795397	0.00184876		A_30_P01026998	chr1:134867906-134885481_F		6.59177	0.000169856
A_66_P129730	NM_007952	Pdia3	0.795617	0.0276506		A_52_P639101	NM_145471	Lrrc14	6.65373	0.0152115
A_30_P01022092	chr17:56791549-56803877_R		0.796096	0.0339449		A_52_P617636	NM_010636	Klf12	6.77098	0.000632613
A_51_P181523	NM_144525	Tmem214	0.797503	0.0231684		A_55_P1987590	NM_133236	Glcci1	6.90304	0.0423909
A_30_P01018440	chr15:82037381-82048125_F		0.797721	0.0262363		A_66_P122160	NR_002867	Pax6os1	7.01326	0.0218708
A_55_P2158030	NM_023140	Glrx3	0.798759	0.0359974		A_55_P2158962	NM_178118	Dixdc1	7.77849	0.0136223
A_51_P145220	NM_008691	Nefm	0.798921	0.0424299		A_30_P01031901	chr8:67349275-67360000_F		9.27834	0.0239351
A_51_P126177	NM_026160	Map1lc3b	0.798928	0.010443
A_55_P1973950	NR_033444	Krt74	0.80028	0.0450769
A_30_P01030151	chr6:90915489-90940052_F		0.801015	0.0269967
A_55_P2063156	NM_029343	Spata9	0.801085	0.0275931
A_55_P2167032	NM_178596	Gjd3	0.802474	0.00260946
A_51_P262208	NM_008404	Itgb2	0.803166	0.0174318
A_55_P1981681	NM_018802	Syt8	0.803176	0.0440884
A_55_P2169410	ENSMUST00000024896	4930583I09Rik	0.803356	0.0341836
A_51_P114177	NM_026947	Eci3	0.803357	0.0399296
A_55_P2138744	NR_027377	Gm17769	0.803951	0.0375978
A_30_P01025905	chr7:6210340-6229115_F		0.804352	0.0272192
A_30_P01027055	chr17:27877526-27878437_F		0.805069	0.0389751
A_55_P1991911			0.805207	0.0016559
A_66_P122828	NM_030047	4930458L03Rik	0.805567	0.00558854
A_55_P1972720	NM_013872	Pmm1	0.807306	0.00387289
A_55_P2023200	NM_019977	Miox	0.807616	0.0123367
A_30_P01028790	chr14:78924115-78938125_F		0.807848	0.0135599
A_51_P483280	NM_011170	Prnp	0.808609	0.0325009
A_30_P01025477	chr5:149801336-149806799_R		0.808754	0.007698
A_55_P2280868	AK085337	0610005C13Rik	0.808775	0.0374662
A_51_P126177	NM_026160	Map1lc3b	0.808779	0.0133346
A_51_P126177	NM_026160	Map1lc3b	0.808896	0.0396952
A_30_P01021784	chr10:6081900-6105500_F		0.809147	0.0416835
A_30_P01020750	chr2:151773018-151776377_R		0.809198	0.0490618
A_51_P126177	NM_026160	Map1lc3b	0.809216	0.0145655
A_55_P2123826	ENSMUST00000061507	Nfe2l3	0.809375	0.0457602
A_55_P2187220	NM_183166	Gm4884	0.809393	0.0302648
A_55_P1968977	NM_172734	Stk38l	0.810553	0.0325461
A_30_P01018027	chr14:115423660-115463160_R		0.810564	0.0031696
A_66_P108770	NM_024188	Oxct1	0.810931	0.026567
A_55_P2029549	NM_025314	Dtd1	0.811222	0.0250658
A_66_P127411	NM_009338	Acat2	0.811398	0.0488634
A_55_P2118268	NM_001001565	Chpf	0.811962	0.0169825
A_30_P01027639	chr15:61919018-61935580_F		0.812832	0.0357289
A_52_P462125	NR_002888	Smarca5-ps	0.813163	0.0141929
A_30_P01018354	chr4:130039725-130069550_R		0.813753	0.0476154
A_30_P01029411	chr16:90008636-90015586_R		0.814383	0.0347007
A_55_P2101123	NM_029049	Ptchd3	0.814642	0.00475924
A_30_P01019705	chr5:34696192-34722842_R		0.814817	0.0354797
A_51_P454217	NM_019408	Nfkb2	0.815308	0.00454442
A_55_P2114318			0.815878	0.0146739
A_55_P2001023	NM_175305	Lrrc19	0.81672	0.00512544
A_51_P114910	NM_007793	Cstb	0.816814	0.0350711
A_55_P2041693			0.816954	0.0424424
A_51_P126177	NM_026160	Map1lc3b	0.817004	0.0240492
A_55_P2045036			0.817228	0.0275093
A_51_P103850	NM_010181	Fbn2	0.81723	0.033196
A_55_P2363170	BY714637	4930406D18Rik	0.817505	0.0285743
A_52_P306351	NM_001177850	Asph	0.817603	0.033282
A_30_P01033226	chr1:38886199-38892924_F		0.817703	0.0106489
A_55_P2128373	NM_012002	Cops6	0.818182	0.0213776
A_55_P2167521	AK079512		0.818209	0.0401854
A_30_P01025518	chr16:31321192-31333486_R		0.818513	0.0484733
A_55_P2073557	NM_009512	Slc27a5	0.818852	0.00229129
A_55_P2072035	NM_009382	Thy1	0.819341	0.0426772
A_30_P01019023	chr5:22905597-22939154_R		0.819342	0.0488657
A_51_P114177	NM_026947	Eci3	0.819577	0.0414252
A_30_P01032682	chr11:117792051-117811334_R		0.819884	0.030778
A_55_P2081829	BC009100	Rps4x	0.821171	0.0337373
A_30_P01019817	chr5:121669792-121732542_R		0.821475	0.0355575
A_51_P483280	NM_011170	Prnp	0.821533	0.0455205
A_55_P2097840			0.821656	0.0440962
A_30_P01026555	chr4:62367014-62386800_F		0.822346	0.045383
A_30_P01021053	chr14:22267795-22319045_R		0.822779	0.0359033
A_51_P292073	NM_026897	Haghl	0.822835	4.81503e-05
A_52_P541157	NM_007594	Calu	0.823373	0.0373742
A_52_P410685	NM_033073	Krt7	0.823566	0.0379428
A_30_P01023959	chr11:55315017-55322092_F		0.824153	0.0129798
A_55_P2025143	NM_172664	Tlk1	0.824212	0.0207652
A_55_P2002723	NM_001127363	Inpp5a	0.824528	0.0365742
A_55_P2136765	NM_197979	Uqcr10	0.82512	0.0127974
A_55_P1986426	NR_001462	G6b	0.825151	0.0334182
A_55_P2169514	NM_022657	Fgf23	0.825166	0.0101297
A_55_P2096165			0.825288	0.0368723
A_51_P433824	NM_009415	Tpi1	0.825419	0.0449957
A_51_P483280	NM_011170	Prnp	0.826351	0.0418284
A_30_P01029869	chr17:84470764-84486339_R		0.826368	0.0285004
A_30_P01025490	chr2:31714946-31716972_F		0.826437	0.0485373
A_55_P2154460			0.827631	0.0490087
A_55_P2114626			0.827918	0.0145203
A_51_P126177	NM_026160	Map1lc3b	0.828284	0.0185534
A_55_P1961863	NM_033592	Pcdhga9	0.829941	0.0172722
A_51_P225224	NM_019564	Htra1	0.830133	0.0440766
A_52_P724940	NM_025551	Ndufa12	0.830742	0.0228536
A_66_P139703	NM_009523	Wnt4	0.831157	0.0394346
A_51_P135037	NM_016703	Preb	0.831657	0.0275988
A_55_P2080460			0.831931	0.0423504
A_55_P2166513	NM_023907	Foxi1	0.831993	0.0168339
A_55_P2248556	AK220426	6530402F18Rik	0.8324	0.00338318
A_30_P01017620	chr3:27760757-27761151_F		0.83295	0.0211473
A_55_P2182159	NM_011739	Ywhaq	0.833	0.016292
A_55_P2158741	NM_010927	Nos2	0.833853	0.0234358
A_55_P2081373	NM_147221	Glis1	0.833902	0.0298563
A_55_P2041738	NM_008358	Il15ra	0.834693	0.0457417
A_30_P01032364	chr4:136856064-136877219_R		0.834851	0.0377952
A_55_P2036898	ENSMUST00000098895	Gm15292	0.835542	0.0377934
A_55_P2338709	AK006158	1700020G03Rik	0.835711	0.00946047
A_55_P2037912	NM_010005	Cyp2d10	0.835917	0.0358089
A_51_P126177	NM_026160	Map1lc3b	0.836104	0.0446247
A_30_P01018181	chrX:148803114-148851243_F		0.83699	0.0211109
A_55_P1961645	NM_009503	Vcp	0.837207	0.00137027
A_55_P1980621	TC1605758		0.837529	0.00392691
A_55_P2157236	ENSMUST00000101007		0.837602	0.0214316
A_30_P01032500	chr2:77655293-77657696_R		0.837816	0.00592562
A_55_P2157632	NM_029841	2510039O18Rik	0.838076	0.0361932
A_30_P01019825	chr15:79764481-79809909_F		0.838119	0.0343862
A_30_P01028058	chr9:66825889-66853614_F		0.838945	0.0320541
A_55_P2111698	NM_001104624	Vmn2r13	0.839136	0.0100559
A_30_P01031708	chr12:12768528-12849976_R		0.839445	0.0225615
A_51_P494992	NM_019732	Runx3	0.839956	0.00470552
A_55_P2076174			0.840117	0.0276704
A_55_P2090441	ENSMUST00000147034		0.841126	0.000131522
A_51_P273609	NM_146125	Itpka	0.841175	0.0311418
A_30_P01028102	chr5:137392195-137426421_F		0.841242	0.00205215
A_51_P104687	NM_008117	Gh	0.841424	0.0331993
A_30_P01030956	chr13:12792150-12869825_R		0.842371	0.0115818
A_66_P108011	ENSMUST00000103363		0.842746	0.0266732
A_51_P368394	NM_019964	Dnajb8	0.843656	0.0392974
A_55_P1977934	NM_001082960	Itgam	0.844549	0.0139288
A_30_P01030029	chr13:44217172-44224947_F		0.845262	0.00991317
A_51_P126177	NM_026160	Map1lc3b	0.845279	0.0174842
A_55_P2092350			0.845311	0.012478
A_55_P2003133	NM_031375	Ngrn	0.845466	0.0082676
A_55_P2060854			0.845582	0.0190801
A_30_P01020434	chr6:142915873-142938323_F		0.846248	0.0115869
A_30_P01027025	chr8:122963590-122964126_F		0.847185	0.0232289
A_55_P2051849	NM_011428	Snap25	0.847224	0.0259555
A_30_P01022013	chr3:37543523-37613073_R		0.849589	0.0497918
A_55_P2146780	NM_025321	Sdhc	0.850261	0.0273877
A_55_P2074080	XR_140478	Gm2710	0.850357	0.00275013
A_55_P1968883	TC1720001		0.850776	0.0178902
A_30_P01018420	chr3:87757295-87774970_F		0.850807	0.0368654
A_66_P126931	NR_040686	8430423G03Rik	0.851028	0.0216082
A_55_P2061737	NM_021278	Tmsb4x	0.851483	0.0115626
A_30_P01018632	chr8:124713947-124714299_F		0.851556	0.0407416
A_55_P2003492			0.85173	0.0278514
A_55_P2003266	NM_183187	Fam107a	0.851867	0.029786
A_51_P470724	NM_026030	Eif2s2	0.85253	0.0181945
A_55_P1965620	NM_001008705	Bud31	0.853621	0.039652
A_30_P01019536	chr18:83530624-83534486_R		0.853806	0.0093889
A_55_P2021659	NM_029020	Abcb8	0.853996	0.0481635
A_55_P2068708	ENSMUST00000078401	Gm6280	0.854078	0.0468451
A_30_P01022192	chr4:13369325-13456750_F		0.854133	0.0379537
A_30_P01021061	chr5:137392195-137426421_R		0.854308	0.0419617
A_55_P2102951			0.854533	0.0382104
A_55_P1953063	NM_008303	Hspe1	0.854716	0.0164002
A_51_P401958	NM_011528	Taldo1	0.856518	0.0354712
A_55_P2039878	NM_010327	Gp1bb	0.857623	0.0259699
A_30_P01031624	chr11:3538125-3554450_F		0.857715	0.0466813
A_55_P2002190			0.857746	0.0297858
A_51_P403693	NM_025692	Uba5	0.857865	0.0119852
A_55_P1993121			0.85792	0.0209554
A_55_P2069787			0.858768	0.0123833
A_55_P2144593	AK144273	Gm10869	0.859057	0.0383264
A_55_P2164714	NM_001243837	C7	0.859357	0.0444242
A_30_P01030383	chr14:22267795-22319045_F		0.859474	0.0136422
A_55_P2047375			0.859661	0.0211384
A_55_P2106063	ENSMUST00000136976	Ndufs2	0.860549	0.030877
A_55_P1979650	NM_011309	S100a1	0.860805	0.00238285
A_30_P01033672	chr11:35810031-35810205_F		0.862836	0.0374804
A_55_P2382262			0.863871	0.0446392
A_52_P81693	ENSMUST00000100870	LOC100502592	0.864163	0.0021173
A_30_P01020759	chr13:103101941-103102362_F		0.864801	0.000823119
A_30_P01021482	chr13:28653375-28975325_R		0.865294	0.00929709
A_66_P120380	NM_177820	Apol10b	0.86699	0.0388687
A_55_P2159390	NAP114235-1		0.867844	0.0339944
A_55_P2152305	NM_027862	Atp5h	0.867855	0.0211116
A_55_P1994027	NM_009633	Adra2b	0.868002	0.030919
A_30_P01019578	chr11:22510175-22522025_R		0.868927	0.0131202
A_30_P01024642	chr17:33995525-34028025_F		0.870568	0.0189077
A_52_P24631	NM_018745	Azin1	0.870923	0.0480791
A_55_P2059586	NM_008030	Fmo3	0.871145	0.0474356
A_30_P01027993	chr1:156646667-156731168_F		0.871778	0.0244836
A_55_P2091963			0.87263	0.0309127
A_55_P1960743	NM_029659	Styxl1	0.874451	0.035236
A_55_P2131274	NM_001005425	Zfp663	0.875402	0.0434637
A_55_P2102365	NM_172561	Spag7	0.876011	0.0271313
A_55_P1988260	TC1630414		0.876233	0.0473242
A_55_P2022139	NM_008989	Pura	0.876594	0.0321074
A_55_P2002622	NM_001004139	Zfp619	0.876798	0.0159292
A_55_P2182423			0.877741	0.01635
A_30_P01028088	chr15:73455424-73477275_F		0.879485	0.04812
A_52_P467726	NM_010942	Nsg1	0.882148	0.0388992
A_55_P2152304	NM_027862	Atp5h	0.882511	0.0494695
A_52_P121960	TC1627788		0.882641	0.0326515
A_55_P2113768			0.882655	0.0118228
A_52_P593268	NM_030145	Lsm6	0.882663	0.0492204
A_55_P2002567	ENSMUST00000077747	Gm9234	0.883206	0.0399798
A_30_P01025864	chr9:30793551-30817648_R		0.883338	0.0367889
A_55_P2093483	NAP062858-1		0.88334	0.0438067
A_30_P01025131	chrX:18744367-18853992_R		0.883647	0.0214826
A_55_P2068673	NM_025285	Stmn2	0.88453	0.0484385
A_55_P2004119			0.884865	0.0223043
A_55_P1952312			0.885724	0.0120411
A_30_P01020727	chr12:82500406-82501102_F		0.885997	0.00252887
A_51_P426283	NM_133347	Dhx30	0.886998	0.0425459
A_30_P01020106	chr2:27628702-27628903_R		0.887638	0.0423551
A_55_P2110743	NM_199477	Mettl7a2	0.888382	0.0321799
A_55_P2131481			0.888783	0.0411795
A_55_P2078544	NM_025445	Arfgap3	0.89223	0.0141426
A_30_P01018152	chr5:14988715-14989311_F		0.892417	0.0401346
A_55_P2013501	NM_010439	Hmgb1	0.893651	0.0485185
A_51_P461452	NM_026275	Ube2r2	0.893702	0.0477372
A_55_P2108143	NAP069259-1		0.895473	0.0262936
A_55_P1970324			0.89597	0.0334512
A_30_P01027866	chr1:74114371-74115267_R		0.898255	0.0413475
A_55_P2032708	NM_010439	Hmgb1	0.901444	0.0386937
A_30_P01031615	chr6:117829576-117834247_F		0.902189	0.0198685
A_30_P01020318	chr11:120094176-120097622_R		0.903027	0.0322215
A_30_P01018139	chr17:6324860-6326762_F		0.903419	0.0331084
A_30_P01022499	chr11:116936834-116948799_R		0.903461	0.0239446
A_30_P01025158	chr16:21794418-21809113_F		0.903842	0.0206699
A_55_P2052210	NM_008112	Gdi2	0.904509	0.00151463
A_55_P2083426			0.904525	0.0322734
A_51_P517495	NM_007750	Cox8a	0.904708	0.0257291
A_30_P01025447	chr4:88604248-88645948_R		0.905369	0.0445009
A_55_P2063166	NM_177767	Ogfod1	0.905866	0.0438557
A_55_P2032905			0.908356	0.0106164
A_66_P138046	NR_033539	Gm12298	0.910035	0.0315793
A_55_P2142116			0.910345	0.0441225
A_55_P1966518	NM_175730	Hoxc5	0.911303	0.0316112
A_55_P1976224	NM_021273	Ckb	0.913867	0.0409831
A_55_P2040878	NM_001040691	Ung	0.914823	0.00444349
A_55_P1975354	NM_001164153	Tcf3	0.916017	0.0438463
A_30_P01026630	chr14:8596455-8609805_F		0.916447	0.0385669
A_30_P01031351	chr15:102947390-102971082_R		0.921168	0.0263904
A_30_P01017634	chr5:139230332-139230823_R		0.923785	0.023401
A_30_P01030795	chr17:88890039-88905680_R		0.927738	0.00133852
A_55_P2169659	ENSMUST00000112253	Vwf	0.927912	0.0232345
A_55_P2112424	NM_001177720	Madd	0.928259	0.0331364
A_55_P2022916			0.946904	0.0167023
A_55_P2054728	NM_178886	Ldlrad3	0.946922	0.0462131
A_55_P2169721	NM_009092	Rps17	0.951413	0.0367954
A_55_P2046253	NM_025753	Tmem239	0.963918	0.0475876
A_30_P01026395	chr2:155298877-155303251_F		0.964048	0.0187618

## Sheet: KI-HMGB1 vs KI (Tukey's test)
Supplementary Table S1
Changed genes in Atxn1-KI; HMGB1-Tg from Atxn1-KI (p-values were corrected by Tukey's test)
			decreased						increased
ProbeID	Primary Accession	Gene Symbol	KI-HMGB1/KI Ratio	KI-HMGB1/KI p-value		ProbeID	Primary Accession	Gene Symbol	KI-HMGB1/KI Ratio	KI-HMGB1/KI p-value
A_51_P133920	NM_172823	Lmln	0.036	0.00518851		A_55_P1967105	NM_173071	Bai2	1.074	0.0341916
A_55_P2182433	NM_025770	Atg10	0.046	0.0309971		A_55_P1956728	NAP059691-1	---	1.108	0.0408643
A_52_P403020	NM_011916	Xrn1	0.101	0.0131288		A_30_P01025172	chr12:73838608-73862621_F	---	1.135	0.00248236
A_51_P507974	NM_025686	Brf2	0.124	0.000426046		A_55_P2063937	---	---	1.146	0.0407344
A_30_P01029841	chr5:121768672-121772658_F	---	0.147	0.0401913		A_55_P2080562	NM_175164	Arhgap26	1.173	0.043049
A_55_P2141251	NM_177670	Tmem69	0.158	0.0158146		A_55_P1957419	NM_019561	Ensa	1.174	0.0187773
A_51_P452779	NM_133198	Pygl	0.161	0.00422797		A_55_P1968295	NM_028733	Pacsin3	1.177	0.00651269
A_55_P2071888	AK134677	Slc45a1	0.162	0.0171657		A_55_P2019118	CB590909	---	1.19	0.0420119
A_51_P314418	NM_007550	Blm	0.184	0.0387602		A_55_P2006345	NM_198616	Ccdc85b	1.193	0.0230327
A_55_P2161695	NM_023645	Kdelc1	0.209	0.00798758		A_55_P2131577	NAP103572-1	---	1.193	0.0423571
A_52_P642167	NM_009230	Soat1	0.217	0.0210773		A_55_P2103422	NM_011188	Psmc2	1.207	0.0349515
A_55_P2151986	NM_001038664	Gngt2	0.219	0.0392506		A_66_P138005	ENSMUST00000103371	---	1.213	0.00292821
A_55_P2034731	NM_177644	Rasal2	0.221	0.0427052		A_55_P2057826	NM_001011782	Olfr543	1.284	0.0113793
A_30_P01031280	chr13:34240528-34240965_R	---	0.227	0.0254878		A_55_P2035205	NM_026472	Mki67ip	1.293	0.0361126
A_52_P336768	TC1615392	---	0.23	0.00625412		A_55_P2113160	NM_010762	Mal	1.297	0.0209381
A_30_P01028125	chrX:20555593-20591971_R	---	0.235	0.0350468		A_55_P2125982	NM_198250	Lrrc4b	1.299	0.0211914
A_30_P01021178	chr11:55315017-55322092_R	---	0.238	0.0296007		A_30_P01023347	chr16:91187988-91188416_R	---	1.304	0.0183504
A_52_P500979	NM_013628	Pcsk1	0.24	0.00557614		A_30_P01018301	chr11:48603904-48611829_F	---	1.309	0.0356402
A_52_P610188	NM_001113208	Ncam2	0.241	0.0130717		A_55_P1957650	---	---	1.309	0.0144815
A_66_P135391	NM_008342	Igfbp2	0.272	0.0183513		A_51_P188271	NM_054042	Cd248	1.335	0.0164925
A_55_P1958996	NM_001004367	Cxxc4	0.282	0.0411933		A_52_P456271	NM_025335	Tmem167	1.336	0.0354912
A_52_P359958	NM_145525	Osbpl6	0.29	0.00849776		A_55_P1953503	NM_198250	Lrrc4b	1.337	0.0108102
A_52_P27332	NM_012023	Ppp2r5c	0.293	0.00670696		A_30_P01018685	chr2:156654675-156665430_R	---	1.339	0.0301189
A_55_P1999760	NM_001162974	Lrrc51	0.297	0.0179452		A_66_P116077	NR_040493	2410088K16Rik	1.35	0.0496982
A_52_P67212	NR_015605	2900052N01Rik	0.3	0.00739579		A_55_P2172196	NM_177588	Thnsl1	1.351	0.0436783
A_52_P650473	NAP027894-1	---	0.305	0.00467583		A_51_P116088	NM_024233	Rexo2	1.357	0.0337526
A_55_P2031100	NM_016661	Ahcy	0.308	0.0147021		A_30_P01032198	chr1:139713316-139913366_F	---	1.368	0.0217183
A_51_P369628	NM_133949	Ptov1	0.311	0.0497673		A_51_P116088	NM_024233	Rexo2	1.368	0.049764
A_55_P2013888	NM_001109749	Cntn4	0.313	0.0351834		A_55_P2022024	NM_001011800	Olfr212	1.373	0.0342032
A_51_P317317	NM_172116	Pddc1	0.315	0.013012		A_55_P2010106	---	---	1.38	0.0237026
A_30_P01018852	chr6:13801450-13853450_F	---	0.317	0.0394639		A_51_P116088	NM_024233	Rexo2	1.38	0.0415482
A_30_P01019079	chr15:102100397-102105872_F	---	0.325	0.0284361		A_30_P01027440	chr7:112934153-112943178_R	---	1.388	0.033142
A_55_P2065244	NM_134077	Rbm26	0.332	0.0156		A_55_P2409306	AK035840	9030624J02Rik	1.389	0.0141784
A_52_P131458	NM_027238	Ttc39b	0.336	0.0408946		A_55_P2099448	NM_009194	Slc12a2	1.397	0.0444663
A_51_P295192	NM_010907	Nfkbia	0.339	0.00297874		A_30_P01021409	chr5:33773382-33776739_R	---	1.402	0.0295861
A_51_P324303	NM_153789	Mylip	0.345	0.0474154		A_52_P289685	NM_028358	Ssbp1	1.404	0.0296397
A_55_P2137253	NM_152818	Osbp2	0.346	0.00511178		A_51_P111952	NM_033080	Nudt19	1.409	0.0468881
A_55_P1962359	NM_053168	Trim11	0.346	0.000515181		A_55_P2166049	NM_030738	Vmn1r65	1.415	0.0431636
A_30_P01027800	chr7:30645026-30667034_R	---	0.348	0.0175167		A_30_P01027850	chr17:86560289-86565864_R	---	1.426	0.00721182
A_52_P94845	NM_025449	Nicn1	0.35	0.0404976		A_52_P591310	NM_008275	Hoxd13	1.431	0.0484359
A_55_P2167501	NM_153807	Acsf2	0.357	0.041314		A_55_P2012221	NM_026139	Armcx2	1.437	0.0414677
A_30_P01028825	chr5:123582742-123588202_F	---	0.358	0.0244744		A_55_P2154595	NM_017404	Mrpl39	1.438	0.00551849
A_55_P2031248	NM_001256118	Sun1	0.359	0.00256828		A_55_P2049211	NR_003517	Pisd-ps1	1.446	0.00837122
A_51_P215097	NM_078477	Klf16	0.36	0.0114333		A_30_P01030873	chr2:72818943-72826893_R	---	1.449	0.00550491
A_51_P331661	NM_027873	Ubiad1	0.36	0.0353199		A_55_P2128969	NM_024479	Wbscr27	1.459	0.0312445
A_30_P01032241	chr6:36765550-36793825_F	---	0.364	0.0273563		A_52_P326354	NM_010155	Erf	1.46	0.0138403
A_55_P2452259	NM_001113383	Gls	0.369	0.0212366		A_55_P2167512	AV213678	---	1.465	0.0264558
A_55_P2348293	AK005642	1700003I16Rik	0.383	0.0203171		A_51_P348548	NM_012029	Ecsit	1.473	0.0431577
A_55_P1961423	NM_001077353	Gsta3	0.383	0.0273326		A_30_P01028490	chr9:43542196-43544496_R	---	1.474	0.0450359
A_55_P2111018	---	---	0.386	0.0480441		A_30_P01019925	chr4:141100989-141106639_R	---	1.484	0.025824
A_51_P353856	NM_026861	Ubac2	0.39	0.0144523		A_30_P01030811	chr2:174917150-174935618_R	---	1.486	0.017717
A_55_P1969820	NM_153139	Slc36a1	0.391	0.0399067		A_51_P295449	NM_134100	Mfsd5	1.488	0.0204173
A_30_P01027230	chr12:55844075-55898175_R	---	0.392	0.00842993		A_65_P16753	NM_009052	Bex1	1.493	0.0171738
A_55_P2182795	NM_021280	Plcg1	0.394	0.0269068		A_51_P111952	NM_033080	Nudt19	1.493	0.0249675
A_52_P133436	NM_183034	Plekhm1	0.394	0.0329691		A_55_P1980501	NM_027318	Znhit1	1.496	0.0138969
A_55_P2216456	NM_177323	Rint1	0.397	0.0402541		A_55_P1967958	BY726064	Gm2743	1.499	0.0156526
A_55_P2000903	NM_001007575	Zfp58	0.397	0.0272253		A_30_P01027256	chr13:53100475-53113850_R	---	1.509	0.0376899
A_55_P1992149	NM_001164671	Dnaja1	0.402	0.00155591		A_30_P01030609	chr5:124667541-124700029_R	---	1.509	0.0375726
A_51_P455266	NM_009066	Ring1	0.402	0.00188898		A_30_P01028785	chr6:11996975-12037300_R	---	1.521	0.0491795
A_30_P01020343	chr6:36765550-36793825_R	---	0.403	0.00598653		A_55_P1972923	NM_181730	Polr1d	1.527	0.0215969
A_55_P2168466	NM_027861	Brox	0.403	0.0137243		A_30_P01028909	chr1:138570107-138632310_F	---	1.531	0.0117383
A_30_P01026247	chr7:99879368-99889978_F	---	0.404	0.0102237		A_30_P01021115	chr5:22801058-22939737_F	---	1.536	0.002001
A_30_P01025150	chr5:74487385-74497428_R	---	0.408	0.0241035		A_30_P01024993	chr1:167218236-167218418_F	---	1.539	0.0149682
A_30_P01026727	chr6:36765550-36793825_R	---	0.41	0.00435067		A_66_P126293	NM_016780	Itgb3	1.554	0.0171461
A_52_P599317	NM_001077202	Hs6st2	0.411	0.0232646		A_55_P2068152	NM_027532	3200002M19Rik	1.556	0.0357466
A_52_P582907	NM_026174	Entpd4	0.423	0.0147244		A_52_P24951	NM_001005419	Ado	1.557	0.0240957
A_55_P2077635	---	---	0.423	0.0153277		A_30_P01027968	chr6:136440100-136450050_F	---	1.561	0.0351035
A_30_P01024521	chr6:36765550-36793825_F	---	0.426	0.0243824		A_52_P227065	ENSMUST00000161974	---	1.566	0.0429013
A_51_P475228	NM_133972	Armc6	0.426	0.0156353		A_30_P01019015	chr13:49488457-49493732_R	---	1.57	0.0201776
A_55_P2420814	AK047704	C030014L02	0.429	0.0166556		A_55_P2183750	NM_008679	Ncoa3	1.574	0.0179709
A_55_P2064831	AK135004	Gm10561	0.433	0.0127546		A_30_P01021422	chr5:53931541-53945241_R	---	1.581	0.0486594
A_30_P01029854	chr1:93744621-93825321_R	---	0.438	0.0267555		A_55_P2010931	NM_007725	Cnn2	1.583	0.00776524
A_55_P2039354	---	---	0.441	0.0167481		A_52_P515826	NM_001080931	Med13	1.583	0.0237057
A_51_P414243	NM_153540	Gtdc2	0.443	0.0121544		A_55_P2009064	NM_008947	Psmc1	1.593	0.041219
A_55_P2127884	NM_146193	Btbd1	0.446	0.0419986		A_55_P2013011	---	---	1.603	0.00578498
A_55_P2122066	NM_001163415	Ppp2r3d	0.447	0.0113343		A_55_P2018825	BC172047	---	1.604	0.0134789
A_51_P105408	NM_024178	Alg14	0.45	0.0472334		A_51_P441387	NM_177645	Kansl1l	1.607	0.0344037
A_51_P105408	NM_024178	Alg14	0.45	0.0276944		A_66_P128918	NM_019975	Hacl1	1.612	0.03796
A_51_P196925	NM_009142	Cx3cl1	0.45	0.00619816		A_30_P01024070	chr17:95255725-95272425_R	---	1.613	0.0228107
A_55_P2175742	ENSMUST00000136144	Prdm10	0.451	0.0194917		A_55_P2195859	AK087464	E130218I03Rik	1.618	0.0312216
A_30_P01028474	chr7:99882675-99883730_R	---	0.452	0.0328372		A_55_P2054157	NM_008300	Hspa4	1.619	0.0345978
A_55_P2109559	NM_001013616	Trim6	0.454	0.0147849		A_52_P86073	NM_001039084	Mrpl1	1.624	0.0373552
A_52_P160005	NM_211138	Pcyt1b	0.465	0.0364649		A_55_P2051859	NM_030035	Golgb1	1.626	0.0307461
A_55_P2073579	NM_025395	Chchd5	0.467	0.0334909		A_66_P139876	NM_133900	Psph	1.645	0.00667
A_51_P460774	NM_001102611	Smyd4	0.468	0.011922		A_55_P2200029	AK033078	Dleu2	1.646	0.0286494
A_51_P110759	NM_009199	Slc1a1	0.472	0.0385875		A_30_P01033350	chr4:59093718-59108018_F	---	1.648	0.0187361
A_52_P175304	NM_013771	Yme1l1	0.474	0.0108643		A_55_P2147046	NM_001034097	BC096441	1.653	0.00351094
A_55_P2097989	NM_198631	Zc3h4	0.474	0.0229876		A_52_P488305	NM_023668	Ndel1	1.655	0.0292306
A_55_P2012779	NM_027445	Rnf167	0.48	0.0205244		A_55_P1979705	NM_025287	Spop	1.656	0.00651207
A_30_P01028268	chr3:37568488-37568964_F	---	0.481	0.0288738		A_51_P443443	NR_028359	5830417I10Rik	1.664	0.0248172
A_55_P2119458	NM_001145877	Slc25a44	0.486	0.00979463		A_30_P01025178	chr4:155585650-155608700_F	---	1.667	0.0135038
A_55_P2028798	NM_020282	Nqo2	0.487	0.0361447		A_55_P1953327	ENSMUST00000086675	---	1.679	0.0277747
A_51_P110759	NM_009199	Slc1a1	0.487	0.0354338		A_30_P01032374	chr15:75865380-75876541_F	---	1.68	0.000672465
A_51_P349691	NM_133979	Ano10	0.49	0.043302		A_55_P2107972	NM_001164041	Smad5	1.682	0.0434313
A_51_P176086	NM_146187	Ffar2	0.49	0.0210259		A_30_P01023476	chr18:84735774-84760824_R	---	1.683	0.0396939
A_55_P2026930	NM_033134	Inpp5e	0.491	0.0465633		A_30_P01033416	chr15:90156889-90184564_R	---	1.683	0.0285084
A_55_P2035495	NM_019778	Zbtb20	0.491	0.0380542		A_30_P01026922	chr9:56379670-56429822_R	---	1.699	0.0409568
A_51_P143446	NM_207149	Olfr1010	0.493	0.00332034		A_55_P2001048	NM_009073	Rom1	1.702	0.0301238
A_52_P134556	NM_027353	Cd2bp2	0.495	0.0262109		A_51_P478311	NM_133787	Nmd3	1.742	0.00585701
A_55_P2040795	ENSMUST00000093527	---	0.499	0.0247908		A_51_P320888	NM_001033242	Cln5	1.748	0.0320119
A_55_P2001123	NM_001256493	2210404O09Rik	0.504	0.0157441		A_55_P2150392	NM_153166	Cpne5	1.756	0.0138168
A_55_P1962736	NM_019787	Sec23b	0.509	0.0277418		A_55_P1983095	NM_009616	Adam19	1.759	0.0263041
A_30_P01033119	chr2:157361470-157379813_F	---	0.515	0.00320807		A_51_P461828	NM_013684	Tbp	1.772	0.0201634
A_66_P116412	NM_010229	Flt3	0.515	0.0419098		A_51_P105927	NM_001033158	Rasl12	1.781	0.0450838
A_55_P1990231	NM_181319	Tbx22	0.515	0.0420553		A_51_P285446	NM_010715	Lig1	1.783	0.00593089
A_30_P01024883	chr11:102878974-102888924_R	---	0.525	0.0317437		A_30_P01025340	chr4:123361002-123364781_R	---	1.801	0.00658566
A_52_P102002	NM_027323	Srrd	0.528	0.0267129		A_30_P01021236	chr2:155664540-155665222_R	---	1.81	0.0253349
A_30_P01028200	chr10:82074600-82085425_F	---	0.533	0.0298131		A_55_P2064523	ENSMUST00000097740	---	1.815	0.0318652
A_55_P1969742	TC1724141	---	0.534	0.00789426		A_51_P105927	NM_001033158	Rasl12	1.817	0.0419204
A_51_P250058	NM_010137	Epas1	0.535	0.0304493		A_65_P15215	NM_001177658	Mrpl15	1.833	0.0480388
A_55_P2113920	NAP115053-1	---	0.538	0.0472603		A_66_P124011	NM_011464	Spint2	1.838	0.0466012
A_52_P243054	NM_001024205	Nufip2	0.539	0.048229		A_51_P323531	NM_028169	Fam71e1	1.85	0.0482256
A_55_P1993453	NM_133991	Ftsj1	0.543	0.0345143		A_51_P104897	NM_080553	Itpr3	1.859	0.00141375
A_55_P1994992	TC1672211	---	0.546	0.024444		A_30_P01017863	chr17:95255725-95272425_F	---	1.862	0.00529046
A_55_P2052465	NAP029844-1	---	0.546	0.020287		A_51_P461828	NM_013684	Tbp	1.862	0.0366577
A_30_P01028663	chr8:123571640-123607481_F	---	0.548	0.0185617		A_55_P2116350	---	---	1.863	0.0185395
A_51_P141390	NM_008569	Anapc1	0.551	0.0214862		A_51_P105927	NM_001033158	Rasl12	1.873	0.0398964
A_51_P436719	NM_011431	Eftud2	0.559	0.0480275		A_51_P105927	NM_001033158	Rasl12	1.886	0.0281022
A_55_P2045891	NM_175937	Cpeb2	0.565	0.0366157		A_55_P2069885	NM_009057	Slc50a1	1.886	0.0122456
A_55_P1967539	NM_015755	Hunk	0.565	0.015876		A_51_P461828	NM_013684	Tbp	1.887	0.0393787
A_52_P49457	NM_001164225	Fbxl16	0.567	0.033463		A_51_P225592	NM_001001491	Tpm4	1.892	0.0437961
A_52_P198019	NM_027376	Fuz	0.569	0.0162296		A_55_P2090708	NM_133998	1810008A18Rik	1.899	0.0198839
A_51_P215438	NM_011172	Prodh	0.569	0.0216998		A_30_P01020975	chr8:72663625-72673010_F	---	1.9	0.00495061
A_51_P133369	NM_016717	Scly	0.569	0.0173091		A_51_P461828	NM_013684	Tbp	1.9	0.045634
A_51_P333159	BC019119	Rpa1	0.571	0.0374514		A_51_P105927	NM_001033158	Rasl12	1.903	0.0411463
A_55_P2097626	---	---	0.571	0.0385867		A_51_P461828	NM_013684	Tbp	1.908	0.0316041
A_52_P265544	NM_177077	Exoc6b	0.574	0.0461947		A_51_P105927	NM_001033158	Rasl12	1.915	0.0394486
A_52_P208222	NM_001025568	Pde1c	0.575	0.0263065		A_55_P2042934	ENSMUST00000113904	Zcchc4	1.918	0.0435424
A_55_P2011525	NM_178709	Rnf214	0.579	0.0118632		A_51_P105927	NM_001033158	Rasl12	1.92	0.0304882
A_52_P684057	NM_178374	Snupn	0.579	0.00238274		A_30_P01024780	chr17:85418489-85427364_R	---	1.922	0.0451013
A_30_P01029045	chr17:9943615-9967953_R	---	0.582	0.00267369		A_30_P01023156	chr11:95561419-95574068_R	---	1.928	0.0294095
A_30_P01033469	chr17:88993214-89025839_F	---	0.583	0.047937		A_51_P104897	NM_080553	Itpr3	1.935	0.00756877
A_52_P145415	ENSMUST00000030443	Ptch2	0.586	0.0321588		A_55_P2007384	NM_009161	Sgca	1.935	0.0240912
A_55_P1977563	NM_175154	Galk2	0.587	0.0189402		A_51_P175771	NM_022009	Flii	1.943	0.00539178
A_55_P2405784	AK141429	BC023202	0.588	0.0408247		A_30_P01025241	chr13:41337973-41379821_R	---	1.973	0.0448027
A_30_P01023935	chr11:95483973-95490751_F	---	0.591	0.0206476		A_51_P105927	NM_001033158	Rasl12	1.98	0.0373902
A_55_P2105416	NR_003624	Gm10319	0.596	0.0216932		A_51_P378858	NM_025770	Atg10	1.981	0.00275759
A_51_P121818	NM_016781	Prkag1	0.601	0.00201792		A_51_P437135	NM_010014	Dab1	1.995	0.0327017
A_51_P121818	NM_016781	Prkag1	0.608	0.00275875		A_51_P461828	NM_013684	Tbp	2.001	0.0247185
A_55_P1963957	NAP069436-1	---	0.61	0.0139321		A_52_P123738	NM_001164237	Rnf41	2.03	0.0389074
A_51_P121818	NM_016781	Prkag1	0.61	0.0030316		A_55_P2041045	NM_134002	Csnk1g2	2.039	0.00697862
A_51_P121818	NM_016781	Prkag1	0.61	0.00281369		A_55_P2144975	NM_001162918	Ccdc90b	2.042	0.0338779
A_51_P121818	NM_016781	Prkag1	0.614	0.00604739		A_51_P104897	NM_080553	Itpr3	2.042	0.00269607
A_55_P1960436	NM_001159424	Il12a	0.616	0.0339587		A_51_P104897	NM_080553	Itpr3	2.045	0.00729054
A_51_P121818	NM_016781	Prkag1	0.616	0.00467717		A_51_P233308	NM_176962	Zfp944	2.052	0.0446292
A_66_P116678	NM_009098	Rps8	0.616	0.0437918		A_51_P104897	NM_080553	Itpr3	2.064	0.00118621
A_55_P1975430	NM_009176	St3gal3	0.616	0.0327306		A_55_P2148041	---	---	2.069	0.0341716
A_55_P2062464	U25652	Col12a1	0.617	0.0113545		A_51_P259631	NM_001077591	Tsks	2.071	0.0023971
A_66_P101394	NR_033549	Gm11190	0.617	0.0177162		A_30_P01025160	chr1:167797581-167803031_F	---	2.072	0.0290745
A_55_P2085288	NM_028765	Acoxl	0.618	0.0312789		A_51_P104897	NM_080553	Itpr3	2.074	0.00144769
A_55_P2038534	AK135767	Gm6999	0.619	0.0431094		A_52_P458870	NM_175194	Slc25a16	2.084	0.0246616
A_51_P121818	NM_016781	Prkag1	0.619	0.00232552		A_52_P49250	NM_001003817	Erbb2	2.09	0.0102691
A_51_P267740	NM_026934	Zc3h15	0.619	0.00225169		A_55_P2093023	NM_026858	Xrcc6bp1	2.091	0.0300249
A_51_P121818	NM_016781	Prkag1	0.62	0.00495899		A_55_P2019577	NR_027818	1500011B03Rik	2.093	0.037075
A_65_P01783	NM_025895	Med28	0.621	0.0341168		A_30_P01025338	chr5:29779847-29784383_F	---	2.099	0.0265507
A_51_P121818	NM_016781	Prkag1	0.621	0.0015343		A_30_P01022964	chr18:38776580-38841080_R	---	2.106	0.0494859
A_55_P1984815	NM_198214	Snph	0.621	0.0245536		A_51_P125260	NM_177470	Acaa2	2.13	0.0473524
A_55_P2117187	NM_146969	Olfr1243	0.623	0.0237312		A_51_P104897	NM_080553	Itpr3	2.136	0.00259943
A_55_P2013177	NM_172724	Baat1	0.624	0.0340799		A_51_P104897	NM_080553	Itpr3	2.139	0.00150588
A_51_P498023	NM_023912	Scyl1	0.624	0.0256243		A_30_P01020830	chr8:60141721-60142223_F	---	2.14	0.0127644
A_55_P2077213	NM_007682	Cenpb	0.628	0.0231709		A_51_P125260	NM_177470	Acaa2	2.143	0.0478939
A_55_P2092526	NM_001164075	Tgif1	0.63	0.0149916		A_51_P125260	NM_177470	Acaa2	2.144	0.03943
A_55_P2109827	NM_001164071	Tank	0.634	0.0171766		A_30_P01017714	chr8:72671462-72672533_F	---	2.148	0.00130885
A_52_P920129	NM_010305	Gnai1	0.636	0.0362499		A_55_P1994613	NM_010587	Itsn1	2.149	0.0297279
A_55_P2063163	NM_023538	Agk	0.637	0.0150086		A_55_P2052062	NM_010818	Cd200	2.166	0.0305786
A_51_P343309	NM_009908	Cmas	0.639	0.0460258		A_52_P218976	NM_173369	Cyld	2.178	0.00899412
A_51_P121818	NM_016781	Prkag1	0.643	0.00644617		A_55_P2067146	---	---	2.183	0.0139559
A_55_P2104492	---	---	0.643	0.0356041		A_51_P125260	NM_177470	Acaa2	2.184	0.0345896
A_55_P2307496	AK041010	---	0.644	0.0449005		A_55_P1985758	NM_026000	Psmd9	2.184	0.00176604
A_66_P107068	XM_003688827	LOC100861685	0.647	0.0448237		A_55_P1968916	BC051956	Cbln1	2.198	0.0311045
A_51_P234233	NM_001009545	Adam6b	0.65	0.0331574		A_52_P49250	NM_001003817	Erbb2	2.199	0.0134025
A_55_P2046064	NM_178258	Il22ra2	0.653	0.0376405		A_51_P104897	NM_080553	Itpr3	2.22	0.00121914
A_52_P347942	NM_146472	Olfr1384	0.653	0.0293328		A_30_P01028183	chr12:16833551-16901804_R	---	2.231	0.0453096
A_52_P112888	NM_133826	Atp6v1h	0.654	0.0478172		A_51_P125260	NM_177470	Acaa2	2.231	0.0334651
A_30_P01029596	chr14:14660983-14746992_R	---	0.657	0.00181472		A_51_P125260	NM_177470	Acaa2	2.237	0.0352496
A_66_P108178	NM_173756	Lin52	0.66	0.0371669		A_51_P142896	NM_007652	Cd59a	2.244	0.022058
A_55_P2076792	NM_013472	Anxa6	0.661	0.00954189		A_51_P104897	NM_080553	Itpr3	2.247	0.00135065
A_51_P114177	NM_026947	Eci3	0.661	0.0436111		A_52_P49250	NM_001003817	Erbb2	2.251	0.00908943
A_51_P210474	NM_026310	Mrpl18	0.663	0.0233708		A_51_P267544	NM_013522	Frg1	2.286	0.0111296
A_51_P503736	NM_027622	Tex19.2	0.664	0.0426534		A_51_P125260	NM_177470	Acaa2	2.301	0.0249177
A_55_P2077613	NM_153560	Fam102a	0.665	0.014756		A_55_P2077185	---	---	2.317	0.00541169
A_51_P411345	NM_177448	Mogat2	0.668	0.0414519		A_55_P2364315	AK051948	D030002E05Rik	2.322	0.0304376
A_65_P01418	NM_029361	Wnk2	0.67	0.0448398		A_51_P125260	NM_177470	Acaa2	2.36	0.0230524
A_51_P507942	NM_029097	Atp13a2	0.674	0.0104976		A_51_P308814	NM_026654	Toe1	2.364	0.0229842
A_55_P1967613	BY268211	---	0.677	0.0196711		A_51_P125260	NM_177470	Acaa2	2.365	0.0235732
A_30_P01028139	chr3:95754599-95754917_R	---	0.683	0.0242188		A_55_P2144248	NM_146185	Zfp790	2.37	0.00806137
A_55_P1992164	TC1636769	---	0.684	0.0295066		A_55_P2156490	AK046897	Gm3146	2.376	0.00582306
A_55_P2068177	AK004547	Cdc5l	0.69	0.0334123		A_55_P2261772	AK082735	C230098O21Rik	2.388	0.0448939
A_30_P01030101	chr4:140609589-140614789_F	---	0.693	0.0233457		A_30_P01030038	chr8:27129927-27137444_R	---	2.396	0.0363206
A_51_P114177	NM_026947	Eci3	0.701	0.0329142		A_55_P2104689	ENSMUST00000167475	---	2.403	0.0024065
A_30_P01018703	chr11:120041124-120052299_R	---	0.704	0.0292879		A_30_P01020408	chr2:25774411-25783757_F	---	2.415	0.008621
A_66_P113708	NR_002846	Nespas	0.705	0.0279915		A_52_P255250	NM_009543	Rnf103	2.446	0.0134573
A_30_P01025402	chr10:83181374-83249918_F	---	0.707	0.0441792		A_55_P2118799	NM_001168248	Rmi1	2.473	0.0109446
A_55_P1960762	---	---	0.711	0.0399084		A_30_P01021263	chr8:72671462-72672533_F	---	2.49	0.0211213
A_55_P2000683	NM_011868	Eci2	0.713	0.00850763		A_55_P2142937	---	---	2.5	0.0185744
A_30_P01019630	chr1:81657350-81765250_F	---	0.717	0.0195564		A_30_P01033567	chr19:5771425-5848475_F	---	2.501	0.0435803
A_55_P2108216	---	---	0.72	0.0116979		A_55_P1964154	NM_019734	Asah1	2.537	0.0370246
A_30_P01019050	chr9:43926204-43928496_F	---	0.721	0.0345416		A_30_P01028199	chr11:19960515-19961093_R	---	2.538	0.0490917
A_51_P260639	NM_028811	Elp3	0.727	0.0357874		A_52_P472799	NM_027475	Ecd	2.567	0.0229994
A_51_P466886	NM_019708	Scoc	0.729	0.0239216		A_52_P341449	NM_028352	Pgm3	2.621	0.000194776
A_52_P559808	NM_027144	Arhgef12	0.732	0.0380776		A_51_P284946	NM_028810	Rnd3	2.625	0.0153258
A_51_P518298	NM_022423	Rnf187	0.735	0.0303468		A_30_P01018231	chr12:16833551-16901804_R	---	2.638	0.00877368
A_51_P386880	NM_016737	Stip1	0.735	0.0344957		A_30_P01023963	chr2:25774411-25783736_F	---	2.695	0.022066
A_30_P01032704	chr1:71984564-71985074_R	---	0.739	0.0447884		A_55_P1953301	NM_146126	Sord	2.726	0.00709691
A_55_P2093463	ENSMUST00000047700	Pon2	0.739	0.018361		A_52_P497188	NM_027322	Prrg1	2.747	0.00516332
A_55_P2011922	NM_001033262	March9	0.742	0.00382499		A_51_P479914	NM_029094	Pik3cb	2.753	0.0340218
A_52_P123485	NM_025804	Tcf25	0.742	0.0363665		A_55_P1986356	AK141206	D630037F22Rik	2.859	0.03848
A_30_P01025110	chr18:4415233-4415995_F	---	0.745	0.0143116		A_55_P1952714	NM_183285	Kctd2	2.871	0.0177551
A_30_P01030413	chr6:83368261-83407280_F	---	0.747	0.00909822		A_55_P2152014	ENSMUST00000143306	---	2.902	0.0479501
A_55_P2156062	AK090155	Pick1	0.747	0.0376686		A_66_P106212	NM_029279	Secisbp2	2.936	0.0176703
A_51_P193794	NM_008512	Lrp1	0.75	0.0420139		A_55_P2135788	NM_029984	Fam159b	2.977	0.00554667
A_55_P2014169	NM_146141	Ppa2	0.75	0.0195838		A_55_P1989921	NM_028153	Eml2	3.023	0.0490727
A_55_P2152926	NM_016776	Mybbp1a	0.751	0.0300678		A_51_P159833	NM_053140	Pcdhb15	3.156	0.0186521
A_51_P341296	NM_019872	Dmrtb1	0.753	0.00730639		A_30_P01019145	chr2:25774411-25783757_F	---	3.169	0.0134749
A_51_P118650	NM_031392	Wdr6	0.756	0.042713		A_51_P260300	NM_010547	Ikbkg	3.215	0.0487119
A_55_P2179572	NM_021712	Slc18a3	0.757	0.0189381		A_30_P01025258	chr12:110870903-110891628_R	---	3.234	0.0434987
A_51_P118603	NM_029896	Wdr82	0.761	0.0337704		A_30_P01033459	chr11:120046656-120050065_F	---	3.336	0.0376937
A_30_P01029602	chr3:146515333-146557069_F	---	0.762	0.0467022		A_55_P2012689	NM_011494	Stk16	3.374	0.00416628
A_55_P1994882	NM_172730	C130022K22Rik	0.762	0.00563758		A_51_P167876	NM_011638	Tfrc	3.397	0.0314962
A_55_P2315057	NM_172818	Ttll8	0.771	0.00288406		A_51_P352303	NM_011983	Homer2	3.449	0.0383856
A_30_P01018760	chr15:79764481-79809909_R	---	0.775	0.00668891		A_55_P2098305	NM_026504	Coq5	3.558	0.0309642
A_66_P127262	TC1640761	---	0.78	0.0323438		A_66_P129852	NM_008044	Fxn	3.563	0.0035927
A_30_P01020143	chr5:25168628-25185353_R	---	0.782	0.0308171		A_52_P501875	NM_001077684	4930578N16Rik	3.597	0.0132907
A_30_P01028109	chr2:150091945-150119782_F	---	0.783	0.0125632		A_55_P2023294	NM_001033543	Il20rb	3.748	0.0399708
A_30_P01029146	chr2:165780133-165800663_R	---	0.783	0.0304094		A_30_P01028873	chr8:72671462-72672533_F	---	3.814	0.00145444
A_55_P2003541	NM_176930	Nrcam	0.791	0.044056		A_51_P477738	NM_031874	Rab3d	3.82	0.010367
A_55_P2226356	BU936515	1700095A13Rik	0.793	0.0355155		A_52_P309337	NM_019648	Metap2	3.86	0.0288889
A_55_P2097434	AF031663	Strm	0.795	0.0296203		A_55_P2034903	NM_018821	Socs6	3.882	0.0152512
A_51_P262208	NM_008404	Itgb2	0.803	0.0217521		A_30_P01031265	chr18:32389816-32394927_R	---	3.971	0.027631
A_66_P122828	NM_030047	4930458L03Rik	0.806	0.0171638		A_55_P2138326	ENSMUST00000133462	Cnr1	3.997	0.0300948
A_55_P1972720	NM_013872	Pmm1	0.807	0.0120904		A_55_P2071829	NM_001081242	Tln2	4.003	0.0377031
A_55_P2023200	NM_019977	Miox	0.808	0.0499629		A_55_P2129826	NM_178641	Inpp5f	4.11	0.0267985
A_30_P01025477	chr5:149801336-149806799_R	---	0.809	0.0330988		A_55_P2033250	NM_010191	Fdft1	4.151	0.00185113
A_55_P2101123	NM_029049	Ptchd3	0.815	0.0127005		A_51_P221677	NM_178110	Trim62	4.227	0.0237885
A_55_P2001023	NM_175305	Lrrc19	0.817	0.00366635		A_51_P202074	NM_146171	Ncapd2	4.597	0.0410428
A_30_P01033226	chr1:38886199-38892924_F	---	0.818	0.0418048		A_55_P2030491	ENSMUST00000138484	Srsf2	4.6	0.0328931
A_55_P2166513	NM_023907	Foxi1	0.832	0.0306063		A_55_P1993263	NM_009767	Chic1	4.606	0.00398683
A_51_P494992	NM_019732	Runx3	0.84	0.0310862		A_55_P2136526	NM_001033276	Mll2	4.652	0.0363541
A_55_P2090441	ENSMUST00000147034	---	0.841	0.0316902		A_52_P456243	NR_033431	2900079G21Rik	4.83	0.0494297
A_30_P01027025	chr8:122963590-122964126_F	---	0.847	0.0341319		A_51_P475728	NM_175163	Zfp689	4.899	0.0207856
A_66_P126931	NR_040686	8430423G03Rik	0.851	0.0495874		A_52_P640386	NM_133857	Usp53	5.378	0.0393524
A_55_P1993121	---	---	0.858	0.0350575		A_30_P01018449	chr7:144563845-144603732_R	---	5.416	0.003756
A_55_P2047375	---	---	0.86	0.0452046		A_55_P2153016	NM_026613	Ccdc34	5.426	0.000320916
A_52_P81693	ENSMUST00000100870	LOC100502592	0.864	0.00579537		A_52_P641849	NM_027143	Khnyn	5.883	0.00124247
A_55_P1994027	NM_009633	Adra2b	0.868	0.0491817		A_51_P396811	NM_026520	Fam122a	5.9	0.00306655
A_30_P01019578	chr11:22510175-22522025_R	---	0.869	0.0294595		A_66_P137439	ENSMUST00000028734	---	6.583	0.0271977
A_55_P2182423	---	---	0.878	0.0204193		A_30_P01026998	chr1:134867906-134885481_F	---	6.592	0.000799591
A_55_P2032905	---	---	0.908	0.0315788		A_66_P122160	NR_002867	Pax6os1	7.013	0.0360641
						A_55_P2158962	NM_178118	Dixdc1	7.778	0.0464109

## Sheet: Rescued (t-test)
Supplementary Table S1
Rescued genes in Atxn1-KI; HMGB1-Tg from Atxn1-KI
	decreased in Atxn1-KI from WT and decreased in Atxn1-KI;HMGB1-Tg from Atxn1-KI
	decreased in Atxn1-KI from WT and increased in Atxn1-KI;HMGB1-Tg from Atxn1-KI
	increased in Atxn1-KI from WT and decreased in Atxn1-KI;HMGB1-Tg from Atxn1-KI
	increased in Atxn1-KI from WT and increased in Atxn1-KI;HMGB1-Tg from Atxn1-KI
ProbeID	Primary Accession	Gene Symbol	KI/WT Ratio	KI/WT p-value	KI-HMGB1/KI Ratio	KI-HMGB1/KI p-value		ProbeID	Primary Accession	Gene Symbol	KI/WT Ratio	KI/WT p-value	KI-HMGB1/KI Ratio	KI-HMGB1/KI p-value		ProbeID	Primary Accession	Gene Symbol	KI/WT Ratio	KI/WT p-value	KI-HMGB1/KI Ratio	KI-HMGB1/KI p-value		ProbeID	Primary Accession	Gene Symbol	KI/WT Ratio	KI/WT p-value	KI-HMGB1/KI Ratio	KI-HMGB1/KI p-value
A_52_P89335	NM_146260	Tmie	0.39946	0.00144315	0.495524	0.00270541		A_55_P1987590	NM_133236	Glcci1	0.135365	0.0302148	6.90304	0.0423909		A_55_P1994027	NM_009633	Adra2b	1.10202	0.0185213	0.868002	0.030919		A_55_P2103422	NM_011188	Psmc2	1.14932	0.0371099	1.20697	0.0178335
A_55_P2112717	NM_203507	Rwdd4a	0.619079	0.0329619	0.419	0.0399502		A_51_P401964	NM_146104	Aph1a	0.179142	0.0264592	3.35029	0.00462709		A_55_P2101123	NM_029049	Ptchd3	1.10729	0.0450335	0.814642	0.00475924		A_55_P2200029	AK033078	Dleu2	1.28924	0.0364669	1.64602	0.0218957
A_55_P2184541	NM_027986	Cdadc1	0.731886	0.0389828	0.709086	0.0438444		A_51_P468505	NM_001007581	2810408M09Rik	0.186447	0.031504	3.46334	0.00532152		A_55_P1952957	NM_146755	Olfr551	1.12639	0.011457	0.768575	0.0376446		A_51_P243900	NM_016743	Nell2	1.35804	0.012469	1.10751	0.0362343
A_55_P2184541	NM_027986	Cdadc1	0.731886	0.0389828	0.709086	0.0438444		A_30_P01030300	chr17:86560289-86565864_F		0.187198	0.00578267	5.7668	0.0385035		A_55_P2097434	AF031663	Strm	1.13652	0.049615	0.794947	0.013525		A_55_P1979705	NM_025287	Spop	1.38067	0.0411704	1.65586	0.0025673
A_55_P2226356	BU936515	1700095A13Rik	0.781224	0.000471119	0.792857	0.0256694		A_51_P468505	NM_001007581	2810408M09Rik	0.199607	0.0352024	3.47647	0.0054451		A_66_P122828	NM_030047	4930458L03Rik	1.15719	0.0382066	0.805567	0.00558854		A_51_P105927	NM_001033158	Rasl12	1.67267	0.026668	1.98	0.0218948
A_55_P2169721	NM_009092	Rps17	0.833701	0.00509388	0.951413	0.0367954		A_51_P116407	NM_013753	X99384	0.204692	0.0133075	4.98721	0.035335		A_30_P01033226	chr1:38886199-38892924_F		1.16613	0.022488	0.817703	0.0106489		A_30_P01028081	chr13:67802775-67829550_F		1.76464	0.0185505	1.46726	0.0465541
A_55_P2169721	NM_009092	Rps17	0.833701	0.00509388	0.951413	0.0367954		A_51_P468505	NM_001007581	2810408M09Rik	0.225632	0.0485784	3.04628	0.0118428		A_30_P01020750	chr2:151773018-151776377_R		1.17532	0.0485899	0.809198	0.0490618		A_51_P105927	NM_001033158	Rasl12	1.81479	0.00914287	1.90287	0.0250599
A_55_P2001023	NM_175305	Lrrc19	0.887465	0.0175659	0.81672	0.00512544		A_51_P477738	NM_031874	Rab3d	0.226762	0.000497169	3.81961	0.00853095		A_55_P2123826	ENSMUST00000061507	Nfe2l3	1.18128	0.0367418	0.809375	0.0457602		A_51_P105927	NM_001033158	Rasl12	1.85591	0.0117037	1.91488	0.0237781
A_55_P2001023	NM_175305	Lrrc19	0.887465	0.0175659	0.81672	0.00512544		A_51_P221144	NM_173758	1300010F03Rik	0.229262	0.0321714	2.44801	0.00759944		A_51_P341296	NM_019872	Dmrtb1	1.18363	0.0278127	0.752557	0.00410838		A_51_P105927	NM_001033158	Rasl12	1.87631	0.0154157	1.81738	0.0226581
								A_51_P468505	NM_001007581	2810408M09Rik	0.231477	0.0461316	2.83441	0.0120852		A_55_P2032905			1.18813	0.00307128	0.908356	0.0106164		A_51_P105927	NM_001033158	Rasl12	1.90066	0.00822201	1.90699	0.030241
								A_30_P01028789	chr4:145662641-145669641_F		0.23747	0.0312346	2.33789	0.0378404		A_55_P1961461	NM_009761	Bnip3l	1.19128	0.048283	0.706199	0.032852		A_51_P105927	NM_001033158	Rasl12	1.94569	0.00591076	1.8861	0.0183093
								A_51_P380401	NM_024248	Cars2	0.242726	0.0367252	4.21563	0.0195365		A_55_P2169410	ENSMUST00000024896	4930583I09Rik	1.19693	0.0371271	0.803356	0.0341836		A_51_P105927	NM_001033158	Rasl12	1.95069	0.013267	1.75576	0.0393759
								A_51_P468505	NM_001007581	2810408M09Rik	0.244245	0.0312407	2.85827	0.015977		A_52_P123485	NM_025804	Tcf25	1.20815	0.021827	0.741976	0.0239262		A_51_P105927	NM_001033158	Rasl12	1.9729	0.00591856	1.87272	0.0256782
								A_51_P468505	NM_001007581	2810408M09Rik	0.246924	0.0400311	2.86922	0.0201259		A_30_P01019536	chr18:83530624-83534486_R		1.2159	0.0254111	0.853806	0.0093889		A_30_P01020975	chr8:72663625-72673010_F		1.97748	0.0325846	1.90031	0.00594271
								A_55_P2160296	NM_001038612	Olfm1	0.249987	0.0044984	2.39566	0.00940638		A_55_P2315057	NM_172818	Ttll8	1.21755	0.0107547	0.771254	1.97806e-06		A_51_P105927	NM_001033158	Rasl12	2.06402	0.00407045	1.78093	0.027268
								A_51_P390276	NM_026186	Cwc25	0.253635	0.0205412	2.77003	0.0425296		A_52_P81693	ENSMUST00000100870	LOC100502592	1.21876	0.00202914	0.864163	0.0021173		A_30_P01017714	chr8:72671462-72672533_F		2.07142	0.0335952	2.14764	0.00198892
								A_30_P01023018	chr4:146156575-146175425_R		0.25828	0.018114	1.91568	0.0269741		A_30_P01024642	chr17:33995525-34028025_F		1.22585	0.0456293	0.870568	0.0189077		A_51_P105927	NM_001033158	Rasl12	2.10138	0.0128576	1.91955	0.0182983
								A_55_P1952714	NM_183285	Kctd2	0.267785	0.000363733	2.87139	0.011282		A_51_P368394	NM_019964	Dnajb8	1.22819	0.0330322	0.843656	0.0392974		A_51_P425737	NM_025935	Tbc1d7	2.20353	0.0445498	1.60686	0.0177468
								A_55_P2195859	AK087464	E130218I03Rik	0.279634	6.72914e-05	1.6184	0.00637591		A_30_P01023935	chr11:95483973-95490751_F		1.23127	0.0418885	0.590698	0.0157004		A_52_P346033	NM_026876	1190005F20Rik	2.3777	0.00892951	1.3795	0.0406176
								A_52_P126825	NM_020608	Cramp1l	0.290579	0.0356201	2.42828	0.0438862		A_51_P262208	NM_008404	Itgb2	1.23127	0.00850039	0.803166	0.0174318		A_51_P341664	NM_133228	Zfp87	3.41704	0.0423833	1.67074	0.0435697
								A_52_P1026830	NM_001081499	Tbc1d8b	0.302255	0.00219746	2.66705	0.0267071		A_55_P2069192	AK012019	N6amt1	1.23307	0.0433037	0.531097	0.0319127		A_51_P163444	NM_025821	Carhsp1	4.20919	0.0359208	2.39713	0.0403784
								A_52_P478256	NM_178614	Samm50	0.308694	0.038699	1.89476	0.0173595		A_30_P01025864	chr9:30793551-30817648_R		1.23317	0.0258888	0.883338	0.0367889
								A_52_P640386	NM_133857	Usp53	0.309637	0.0323889	5.37849	0.0175162		A_30_P01029596	chr14:14660983-14746992_R		1.23413	0.0224735	0.657184	0.000700125
								A_55_P1993263	NM_009767	Chic1	0.312436	0.00951039	4.60592	0.00369438		A_55_P2000683	NM_011868	Eci2	1.23658	0.0212032	0.712598	0.00765679
								A_51_P396811	NM_026520	Fam122a	0.314722	0.00908251	5.90045	0.00405211		A_55_P2146780	NM_025321	Sdhc	1.2367	0.0347206	0.850261	0.0273877
								A_52_P589763	NM_027518	Gpr137c	0.31583	0.00194267	2.07592	0.0391602		A_66_P131091	NM_001024616	B230208H17Rik	1.24589	0.0413127	0.641168	0.0301271
								A_51_P477941	NM_013907	Fbxw4	0.317358	0.00921177	1.99619	0.0170797		A_51_P437144	NM_026556	Dynll2	1.24658	0.023272	0.77843	0.0285659
								A_51_P464387	NM_030704	Hspb8	0.318766	0.0288222	3.5534	0.0311739		A_51_P487933	NM_010817	Psmd7	1.24757	0.00465319	0.742099	0.0306516
								A_55_P2021125			0.320215	0.023668	2.55795	0.0148626		A_51_P267740	NM_026934	Zc3h15	1.24918	0.0141502	0.61874	0.00276128
								A_55_P2118799	NM_001168248	Rmi1	0.32333	0.00169356	2.47341	0.00919044		A_30_P01027639	chr15:61919018-61935580_F		1.25011	0.026978	0.812832	0.0357289
								A_55_P2071829	NM_001081242	Tln2	0.326329	0.0155028	4.00326	0.0200205		A_51_P121818	NM_016781	Prkag1	1.25045	0.000496895	0.619245	0.00363223
								A_51_P131653	NM_029801	1700021C14Rik	0.326462	0.0211749	2.41957	0.000954563		A_51_P459944	NM_011545	Tcf21	1.25222	0.0319596	0.785851	0.0393361
								A_55_P2075429	NM_001014974	Ttll4	0.334274	0.0191817	1.83976	0.00877055		A_51_P121818	NM_016781	Prkag1	1.25435	0.001044	0.616171	0.00611475
								A_30_P01026192	chr17:86560289-86565864_R		0.33806	0.0387366	3.63456	0.0303127		A_51_P121818	NM_016781	Prkag1	1.25477	0.00392581	0.61968	0.00506556
								A_30_P01031284	chr11:120041124-120052299_R		0.342063	0.0316523	5.91044	0.0429342		A_51_P386880	NM_016737	Stip1	1.25558	0.0121325	0.73457	0.0167686
								A_51_P232858	NM_025974	Rpl14	0.342624	0.0216559	2.70796	0.00974477		A_51_P121818	NM_016781	Prkag1	1.25602	0.000307774	0.607879	0.00413582
								A_51_P221677	NM_178110	Trim62	0.356004	0.0408146	4.22695	0.0069951		A_66_P113708	NR_002846	Nespas	1.26218	0.0241898	0.705163	0.00788869
								A_30_P01032870	chr17:36130717-36137617_R		0.363048	0.0290282	2.12069	0.0385933		A_51_P121818	NM_016781	Prkag1	1.2652	0.00576399	0.601307	0.00227733
								A_66_P129852	NM_008044	Fxn	0.366357	0.00275758	3.56329	0.00335538		A_51_P121818	NM_016781	Prkag1	1.26542	0.000404266	0.642682	0.0077452
								A_55_P2152014	ENSMUST00000143306		0.373304	0.0399128	2.90234	0.0273886		A_30_P01032704	chr1:71984564-71985074_R		1.26883	0.0449587	0.739279	0.0272049
								A_51_P167876	NM_011638	Tfrc	0.379546	0.0338986	3.39673	0.00634694		A_66_P107068	XM_003688827	LOC100861685	1.27134	0.0350103	0.646999	0.0226045
								A_30_P01021461	chr2:119697845-119719245_F		0.395112	0.0125082	1.95766	0.0330452		A_55_P2041738	NM_008358	Il15ra	1.27323	0.0343979	0.834693	0.0457417
								A_51_P293781	NM_016863	Fkbp1b	0.396113	0.0367433	2.04334	0.0278987		A_51_P121818	NM_016781	Prkag1	1.27529	0.00114885	0.614401	0.00658008
								A_55_P2055875	NM_001205070	Josd2	0.400673	0.0301462	1.77899	0.000965986		A_55_P2118309	NAP095734-001		1.27739	0.0476672	0.691409	0.0191962
								A_52_P456243	NR_033431	2900079G21Rik	0.415159	0.0278469	4.82979	0.031306		A_55_P2108216			1.27911	0.0152977	0.719823	0.00430159
								A_52_P472799	NM_027475	Ecd	0.416733	0.0233127	2.56689	0.0041926		A_55_P1963906	NM_146079	Guca1b	1.28778	0.0217533	0.778096	0.0228211
								A_52_P309337	NM_019648	Metap2	0.421843	0.0428193	3.86039	0.0153708		A_30_P01029045	chr17:9943615-9967953_R		1.28795	0.0254971	0.582445	0.00277095
								A_51_P437135	NM_010014	Dab1	0.430858	0.00283228	1.99535	0.0166131		A_55_P2063156	NM_029343	Spata9	1.29054	0.0155663	0.801085	0.0275931
								A_51_P378858	NM_025770	Atg10	0.440247	0.00138886	1.98105	0.000144099		A_51_P121818	NM_016781	Prkag1	1.29168	0.000462016	0.621037	0.00257189
								A_51_P502152	NM_031196	Slc19a1	0.442616	0.0407757	2.04668	0.0468523		A_55_P2092526	NM_001164075	Tgif1	1.29321	0.0316789	0.629902	0.00289926
								A_51_P247614	NR_028086	Ncrna00086	0.449024	0.0209249	2.05865	0.0039242		A_55_P2062464	U25652	Col12a1	1.29392	0.0272574	0.616892	0.0115543
								A_55_P2129826	NM_178641	Inpp5f	0.451759	0.0412496	4.11009	0.0192519		A_51_P411345	NM_177448	Mogat2	1.29617	0.00836609	0.667814	0.0256733
								A_51_P479914	NM_029094	Pik3cb	0.452339	0.0397657	2.75256	0.00693169		A_51_P121818	NM_016781	Prkag1	1.30451	0.000692742	0.610243	0.00395465
								A_30_P01033375	chr1:167797702-167798519_R		0.453244	0.0389413	6.38454	0.0458497		A_52_P49457	NM_001164225	Fbxl16	1.30646	0.046099	0.567488	0.0222187
								A_55_P2012960	NM_024198	Gpx7	0.461309	0.0102292	2.37412	0.0379095		A_30_P01023443	chr10:118385588-118439338_R		1.30805	0.0296937	0.780102	0.031427
								A_30_P01033459	chr11:120046656-120050065_F		0.462162	0.0391307	3.3361	0.0153111		A_51_P121818	NM_016781	Prkag1	1.31002	0.000850011	0.610449	0.00381339
								A_51_P233308	NM_176962	Zfp944	0.465443	0.012172	2.05199	0.0179462		A_30_P01024783	chr10:8606683-8665783_R		1.31569	0.0437852	0.77951	0.040132
								A_30_P01018804	chr3:38320928-38341869_F		0.468721	0.0484683	1.36924	0.0446176		A_51_P135037	NM_016703	Preb	1.32002	0.0110647	0.831657	0.0275988
								A_51_P473576	NM_009687	Apex1	0.477526	0.0412272	1.7413	0.0261838		A_55_P1975430	NM_009176	St3gal3	1.32238	0.0368184	0.615873	0.0205564
								A_51_P516870	NM_008409	Itm2a	0.485165	0.0331106	2.37652	0.0118862		A_52_P112888	NM_133826	Atp6v1h	1.33063	0.0384402	0.654257	0.0266554
								A_30_P01018231	chr12:16833551-16901804_R		0.486096	0.0352353	2.63831	0.00176902		A_55_P2095609	NM_010242	Fut4	1.33098	0.0465641	0.731177	0.000576063
								A_55_P2018825	BC172047		0.489843	0.000586678	1.60401	0.00943657		A_55_P1960693	NM_001101656	Gm11710	1.33168	0.0345545	0.669164	0.0335899
								A_52_P676198	NM_025912	2010011I20Rik	0.490985	0.0450215	2.14591	0.0144998		A_55_P2158821	ENSMUST00000097619	Gm1614	1.35186	0.031006	0.696242	0.0465219
								A_55_P2054663	NM_053091	Cox4i2	0.500731	0.00984869	1.65655	0.0105422		A_30_P01033119	chr2:157361470-157379813_F		1.35907	0.0205494	0.514977	0.00481946
								A_30_P01025258	chr12:110870903-110891628_R		0.508054	0.0404234	3.23437	0.0218994		A_30_P01021929	chr9:118291593-118324230_F		1.36204	0.00512472	0.773004	0.0380918
								A_52_P255250	NM_009543	Rnf103	0.525533	0.0404168	2.44597	0.0122681		A_55_P2105416	NR_003624	Gm10319	1.37006	0.0172618	0.59573	0.0131109
								A_51_P461828	NM_013684	Tbp	0.527039	0.0274836	2.00105	4.26546e-05		A_55_P1969742	TC1724141		1.37185	0.0428277	0.534152	0.00336101
								A_66_P124011	NM_011464	Spint2	0.528012	0.00837856	1.83842	0.0210084		A_30_P01029851	chr1:182181289-182181849_F		1.37997	0.0179852	0.77396	0.00204653
								A_51_P339713	NM_207207	Mrps26	0.532108	0.0318459	1.97763	0.0434787		A_55_P2021659	NM_029020	Abcb8	1.38072	0.0346785	0.853996	0.0481635
								A_51_P461828	NM_013684	Tbp	0.534381	0.0310885	1.89987	0.000524341		A_55_P2029846	NM_001113283	BC031353	1.38612	0.0250856	0.502139	0.0468451
								A_30_P01031588	chr1:134167181-134181457_R		0.535736	0.00537711	1.58396	0.0302063		A_30_P01029536	chr15:100906946-100907748_R		1.3879	0.00616996	0.755079	0.0427386
								A_51_P295449	NM_134100	Mfsd5	0.538663	0.00102497	1.48775	0.0107057		A_66_P108178	NM_173756	Lin52	1.39529	0.03779	0.660097	0.00432985
								A_30_P01033629	chr13:64044376-64045368_R		0.538706	0.0186863	1.65168	0.00645133		A_51_P353856	NM_026861	Ubac2	1.40645	0.0491254	0.390422	0.00814308
								A_55_P2033250	NM_010191	Fdft1	0.540366	0.0302511	4.15064	0.00225573		A_55_P2076792	NM_013472	Anxa6	1.40996	0.00555398	0.661498	0.00855569
								A_55_P1964154	NM_019734	Asah1	0.544527	0.0299187	2.53716	0.0177434		A_55_P2005753	NM_026968	Manbal	1.4138	0.0152655	0.708391	0.0335343
								A_30_P01024140	chr7:66562376-66579519_F		0.553304	0.0110621	1.50506	0.021852		A_51_P403536	NM_175641	Ltbp4	1.42017	0.0296068	0.723358	0.0456558
								A_51_P233788	NM_023178	Dmap1	0.553555	0.0459211	1.46119	0.0203024		A_55_P2046064	NM_178258	Il22ra2	1.42456	0.00642818	0.652547	0.0251178
								A_51_P259631	NM_001077591	Tsks	0.553696	0.00828252	2.07127	0.00214214		A_51_P333159	BC019119	Rpa1	1.42463	0.0143058	0.570963	0.0179575
								A_55_P2054157	NM_008300	Hspa4	0.556434	0.00149407	1.61852	0.0177097		A_51_P343309	NM_009908	Cmas	1.42476	0.0454312	0.638926	0.0110626
								A_51_P254986	NM_011353	Serf1	0.556808	0.0102639	1.62843	0.00819712		A_30_P01027832	chr18:6144775-6202232_F		1.42812	0.0433632	0.654816	0.0481532
								A_55_P2104689	ENSMUST00000167475		0.567205	0.0175628	2.40296	0.000469478		A_55_P1978316	NM_001081127	Adamts14	1.43707	0.0383689	0.704972	0.0372089
								A_55_P1953301	NM_146126	Sord	0.570651	0.019957	2.72641	0.00765533		A_51_P181523	NM_144525	Tmem214	1.43749	0.00802967	0.797503	0.0231684
								A_55_P1996683	NM_008406	Itih1	0.571146	0.0311846	1.79599	0.00927943		A_30_P01032373	chr6:100165695-100166101_R		1.44499	0.0476366	0.671178	0.0441428
								A_52_P497188	NM_027322	Prrg1	0.571259	0.0392136	2.74697	0.00452404		A_30_P01019881	chr3:117995784-117996372_F		1.44614	0.0408323	0.695743	0.0190175
								A_30_P01022964	chr18:38776580-38841080_R		0.576808	0.0120649	2.10624	0.0264937		A_55_P1994882	NM_172730	C130022K22Rik	1.44686	0.00012575	0.761882	0.00643857
								A_52_P86073	NM_001039084	Mrpl1	0.577292	0.00938171	1.62371	0.0240197		A_55_P2135261	NM_172730	C130022K22Rik	1.4578	0.0187367	0.737481	0.0457225
								A_51_P492765	NM_028599	Wdr75	0.577487	0.0146452	2.57821	0.0484384		A_52_P336768	TC1615392		1.47102	0.04969	0.229621	0.00678734
								A_55_P2090708	NM_133998	1810008A18Rik	0.578162	0.024822	1.89913	0.0155878		A_51_P320980	NM_053198	Sfxn4	1.47314	0.0267714	0.651483	0.0462666
								A_51_P123795	NM_177684	Zfp637	0.580606	0.00772991	1.30539	0.0259748		A_55_P2093463	ENSMUST00000047700	Pon2	1.47752	0.00161799	0.738732	0.0138428
								A_30_P01032214	chr6:11996975-12037300_F		0.581534	0.00570294	1.44773	0.0308205		A_55_P2102322	NM_029887	Yif1b	1.48009	0.0392569	0.686973	0.0316752
								A_30_P01028785	chr6:11996975-12037300_R		0.584127	0.00186562	1.52124	0.0238423		A_51_P280437	NM_133649	Slc12a6	1.48407	0.0261941	0.659448	0.0262963
								A_66_P119421	NM_011034	Prdx1	0.584731	0.0123484	1.9866	0.04206		A_30_P01032850	chr18:6144775-6202105_F		1.48465	0.0229114	0.649929	0.0341477
								A_51_P461828	NM_013684	Tbp	0.584963	0.0287592	1.60979	0.00709765		A_30_P01024521	chr6:36765550-36793825_F		1.48487	0.0493567	0.425837	0.00656253
								A_30_P01017863	chr17:95255725-95272425_F		0.586083	0.00369431	1.86199	0.00506233		A_30_P01019630	chr1:81657350-81765250_F		1.48499	0.0056332	0.717075	0.00723633
								A_51_P182296	NM_026070	Ccdc53	0.58792	0.0380686	1.47466	0.0432412		A_55_P2187220	NM_183166	Gm4884	1.48946	0.03723	0.809393	0.0302648
								A_51_P461828	NM_013684	Tbp	0.588671	0.0464714	1.88708	0.00119894		A_30_P01017732	chr18:6144775-6202105_F		1.49349	0.042386	0.620824	0.0327276
								A_55_P2129786	NM_001164802	Slc38a10	0.589929	0.0413732	2.33552	0.0378704		A_55_P2152926	NM_016776	Mybbp1a	1.49587	0.00655801	0.750861	0.00884326
								A_51_P461828	NM_013684	Tbp	0.602181	0.0383149	1.86235	0.00358987		A_51_P307243	NM_011155	Ppp5c	1.50497	0.0135586	0.750553	0.0357618
								A_55_P2019577	NR_027818	1500011B03Rik	0.605486	0.0253665	2.09312	0.0177629		A_30_P01031708	chr12:12768528-12849976_R		1.51809	0.0049757	0.839445	0.0225615
								A_55_P1985758	NM_026000	Psmd9	0.605747	0.0189184	2.18413	0.0031872		A_55_P2063871			1.52324	0.0477499	0.755604	0.020638
								A_55_P1987605	NM_001081035	Nav3	0.613773	0.0412536	2.02698	0.020239		A_55_P2077613	NM_153560	Fam102a	1.52348	0.00128518	0.66462	0.0111223
								A_51_P443443	NR_028359	5830417I10Rik	0.61648	0.019796	1.66415	0.00243055		A_55_P2175742	ENSMUST00000136144	Prdm10	1.52362	0.015395	0.450786	0.00949632
								A_55_P2093418	NM_172700	Zmpste24	0.620453	0.0422809	1.80762	0.0146565		A_51_P133369	NM_016717	Scly	1.52419	0.0119284	0.569136	0.0064026
								A_30_P01024070	chr17:95255725-95272425_R		0.628869	0.00868223	1.61252	0.0100493		A_55_P1984815	NM_198214	Snph	1.52452	0.0224161	0.620902	0.0131104
								A_52_P24951	NM_001005419	Ado	0.630742	0.00172587	1.55661	0.01756		A_30_P01023004	chr6:121053274-121053553_R		1.53558	0.0315571	0.719922	0.042776
								A_55_P2057994	NM_001243586	Mif4gd	0.630955	0.0286055	1.47493	0.042052		A_55_P2113920	NAP115053-1		1.53982	0.036436	0.537656	0.0170161
								A_51_P322542	NM_027444	Bbx	0.634764	0.0356032	1.6045	0.0262278		A_55_P2092350			1.5481	0.00154835	0.845311	0.012478
								A_51_P462102	NM_133911	Gpr125	0.643532	0.0232859	1.81616	0.0454999		A_51_P507942	NM_029097	Atp13a2	1.55196	0.00360863	0.673965	0.00683281
								A_55_P1968916	BC051956	Cbln1	0.644612	0.00917421	2.19822	0.0205789		A_55_P2119458	NM_001145877	Slc25a44	1.55974	0.0292227	0.485953	0.00645107
								A_55_P2150392	NM_153166	Cpne5	0.645633	0.00319317	1.7559	0.0109136		A_30_P01020343	chr6:36765550-36793825_R		1.5655	0.00134275	0.402821	0.0065107
								A_55_P1997977	NM_172601	Rab2b	0.65742	0.0242095	1.65221	0.041761		A_52_P482251	NM_001010937	Gjb6	1.56958	0.0131662	0.626938	0.0402968
								A_55_P2133032	NM_001190914	Kirrel3	0.669983	0.0435424	1.39077	0.00803218		A_52_P175304	NM_013771	Yme1l1	1.57139	0.0322388	0.474416	4.7016e-05
								A_30_P01029496	chr14:44284425-44300475_R		0.672608	0.0052261	1.67683	0.039959		A_51_P460774	NM_001102611	Smyd4	1.57209	0.0121914	0.467988	0.0121827
								A_52_P341449	NM_028352	Pgm3	0.673104	0.000779031	2.62115	0.000622357		A_55_P2077816	NM_178277	Hmgxb3	1.57808	0.0317189	0.684246	0.0498724
								A_30_P01021236	chr2:155664540-155665222_R		0.677987	0.0271566	1.80993	0.0104541		A_52_P300730	NM_010441	Hmga2	1.58166	0.0413076	0.593657	0.0393155
								A_55_P2148912	NM_026416	S100a16	0.684984	0.00667046	1.41076	0.0388419		A_30_P01026247	chr7:99879368-99889978_F		1.58445	0.0401412	0.404325	0.00399357
								A_55_P1969523	NM_133354	Sumo2	0.689169	0.0295847	1.36193	0.0283037		A_51_P215097	NM_078477	Klf16	1.5879	0.039147	0.359918	0.007189
								A_30_P01025992	chr6:83541250-83560425_F		0.695135	0.0253652	1.53682	0.0205635		A_66_P101394	NR_033549	Gm11190	1.59924	0.0150449	0.616915	0.0100842
								A_51_P359293	NM_026534	Ubxn2b	0.704597	0.0201754	1.26314	0.0147463		A_55_P1992149	NM_001164671	Dnaja1	1.59943	0.0018969	0.40158	0.00270582
								A_55_P2154595	NM_017404	Mrpl39	0.706736	0.00827993	1.43839	0.000385072		A_55_P2305319	NM_021447	Trim54	1.60434	0.0293774	0.61188	0.047547
								A_30_P01033350	chr4:59093718-59108018_F		0.707422	0.0093786	1.64809	0.012842		A_55_P2063163	NM_023538	Agk	1.62588	0.0115556	0.636969	0.0137592
								A_55_P2068154	NM_027532	3200002M19Rik	0.723051	0.0144854	1.61159	0.0345735		A_52_P684057	NM_178374	Snupn	1.62633	3.65741e-05	0.579268	0.00377599
								A_30_P01030609	chr5:124667541-124700029_R		0.723564	0.0241237	1.50903	0.0259263		A_52_P500979	NM_013628	Pcsk1	1.63285	0.0488234	0.240088	0.00343477
								A_55_P2010106			0.724293	0.0138265	1.38004	0.0194836		A_52_P77093	NM_028166	1600014C10Rik	1.63341	0.0407533	0.653145	0.0467278
								A_55_P1994052	NM_001039939	Asxl1	0.726069	0.019135	1.26133	0.0180921		A_55_P1992164	TC1636769		1.64161	0.00175706	0.684073	0.0159059
								A_55_P1971594	NM_019478	Pqbp1	0.726535	0.0021206	1.58401	0.0317064		A_55_P2157537	XR_141279	Gm10866	1.6542	0.00282613	0.777322	0.0310718
								A_30_P01027850	chr17:86560289-86565864_R		0.735208	0.000604034	1.42588	0.00669847		A_52_P313068	NM_178670	8030462N17Rik	1.6575	0.0241082	0.448378	0.0188435
								A_30_P01033455	chr6:83541250-83560425_F		0.73856	0.028923	1.2869	0.019315		A_55_P1983999	NM_134095	Pppde2	1.65768	0.0248046	0.669011	0.0495099
								A_55_P1972923	NM_181730	Polr1d	0.745392	0.00332245	1.52724	0.0163933		A_52_P208222	NM_001025568	Pde1c	1.66981	0.0114455	0.574727	0.0209031
								A_55_P2012221	NM_026139	Armcx2	0.746611	0.00147247	1.43656	0.0276982		A_30_P01028200	chr10:82074600-82085425_F		1.6758	0.011028	0.532578	0.0124334
								A_30_P01028490	chr9:43542196-43544496_R		0.749437	0.0496311	1.47366	0.0187883		A_51_P250058	NM_010137	Epas1	1.68376	0.0323785	0.534582	0.00926812
								A_30_P01021115	chr5:22801058-22939737_F		0.751773	0.0137533	1.53577	0.000574671		A_55_P2012779	NM_027445	Rnf167	1.6845	0.0285627	0.479665	0.0175271
								A_66_P138567	NM_198170	Szt2	0.755326	0.0411206	2.53475	0.0425535		A_52_P77332	NM_022655	Ireb2	1.69062	0.0234345	0.500749	0.0494762
								A_55_P2049211	NR_003517	Pisd-ps1	0.756559	0.0257836	1.44558	0.00332166		A_30_P01026727	chr6:36765550-36793825_R		1.70153	0.0131598	0.40987	0.00312878
								A_55_P2022024	NM_001011800	Olfr212	0.761945	0.0352811	1.37273	0.00291045		A_66_P133520	NM_133248	Glmn	1.714	0.0413397	0.570652	0.043545
								A_55_P2035205	NM_026472	Mki67ip	0.763015	0.0069134	1.29347	0.0131333		A_52_P305182	NM_199310	Ccdc32	1.71679	0.0166265	0.593468	0.0244552
								A_55_P1952076	NM_153288	Npb	0.764812	0.0304681	1.28414	0.0204774		A_51_P414243	NM_153540	Gtdc2	1.72205	0.00577465	0.443149	0.0112503
								A_55_P2060962	NM_178056	Tm2d3	0.765161	0.0475857	1.27646	0.00479154		A_55_P2095271	NM_153805	Pkn3	1.72264	0.0471737	0.529968	0.0225783
								A_52_P289685	NM_028358	Ssbp1	0.766868	0.0407621	1.40432	0.00224225		A_52_P582907	NM_026174	Entpd4	1.73007	0.0275311	0.422657	0.00801892
								A_55_P2167512	AV213678		0.777445	0.00464889	1.46541	0.0187723		A_30_P01022357	chr7:108253956-108254385_F		1.73412	0.0396154	0.563045	0.0272248
								A_30_P01027931	chr18:65738804-65739801_F		0.784007	0.0353064	1.98446	0.036327		A_30_P01024883	chr11:102878974-102888924_R		1.73993	0.0118982	0.525044	0.0195568
								A_30_P01025241	chr13:41337973-41379821_R		0.789463	0.0191288	1.97267	0.0305188		A_55_P1953194	ENSMUST00000066470	Uchl3	1.74119	0.0372715	0.602871	0.0458763
								A_55_P2147046	NM_001034097	BC096441	0.7914	0.0108573	1.65288	0.00310893		A_51_P385030	NM_013679	Svs6	1.75057	0.010691	0.597487	0.018764
								A_52_P134083	NM_180962	Cyhr1	0.798239	0.0240346	1.29609	0.0187236		A_51_P295967	NM_001042768	Proc	1.76289	0.00616665	0.684285	0.0381487
								A_52_P456271	NM_025335	Tmem167	0.801624	0.0377022	1.33612	0.0243914		A_55_P2045891	NM_175937	Cpeb2	1.76841	0.0220998	0.565289	0.010208
								A_65_P16753	NM_009052	Bex1	0.802407	0.0226216	1.49312	0.00880788		A_55_P1990231	NM_181319	Tbx22	1.77338	0.0320416	0.514828	0.0222149
								A_55_P1969522	NAP112061-1		0.806771	0.0291151	1.15964	0.0419607		A_55_P2121662	NM_011952	Mapk3	1.78149	0.00935421	0.596065	0.0296302
								A_51_P381321	NM_199080	Ddx17	0.809879	0.0324776	1.19852	0.0194247		A_66_P114054	NM_001111288	Sco2	1.7911	0.0471987	0.494461	0.0261545
								A_55_P2085225	DV052864		0.821796	0.0266944	1.18156	0.0184241		A_51_P436719	NM_011431	Eftud2	1.80461	0.0210943	0.558801	0.00961598
								A_51_P111952	NM_033080	Nudt19	0.824387	0.0421667	1.49316	0.0166422		A_51_P249537	NM_173741	Wdr24	1.80564	0.00889073	0.582985	0.0343776
								A_66_P116077	NR_040493	2410088K16Rik	0.824865	0.0408816	1.35048	0.0220266		A_55_P2137253	NM_152818	Osbp2	1.81054	0.0194985	0.346455	0.00406431
								A_55_P2137910	NAP114346-1		0.827306	0.0396	1.28603	0.0392935		A_65_P11306	NM_001205095	Gm4944	1.81741	0.0105625	0.623283	0.0113351
								A_55_P2009201	NAP018308-001		0.836143	0.0192372	1.216	0.0317066		A_30_P01025402	chr10:83181374-83249918_F		1.82315	0.000495855	0.707053	0.0242153
								A_51_P210877	NM_001024622	Pcnp	0.856274	0.0134624	1.20411	0.0287052		A_30_P01028140	chr2:28151215-28151611_F		1.8299	0.0233232	0.598409	0.040897
								A_55_P1956728	NAP059691-1		0.866368	0.00583918	1.10829	0.0109139		A_55_P2045007	NM_001252643	Hrh1	1.83677	0.00867208	0.54856	0.0313654
								A_55_P2130965			0.869463	0.0303048	1.24496	0.0380739		A_51_P105408	NM_024178	Alg14	1.85719	0.0409002	0.4683	0.0164421
								A_55_P1957650			0.87791	0.0264364	1.30879	0.00919364		A_51_P215438	NM_011172	Prodh	1.85748	0.00980555	0.568692	0.0153968
								A_55_P1957419	NM_019561	Ensa	0.888619	0.0156151	1.17433	0.00686688		A_55_P2031248	NM_001256118	Sun1	1.87509	0.00963237	0.359268	0.00398359
								A_55_P1968295	NM_028733	Pacsin3	0.898772	0.022402	1.17713	0.00487266		A_30_P01028474	chr7:99882675-99883730_R		1.87901	0.0214947	0.452302	0.0185826
								A_55_P2412329	AK157006	4930581F22Rik	0.91399	0.004661	1.3253	0.0489566		A_52_P561650	NM_147776	Vwa1	1.88509	0.0432345	0.516221	0.0408632
																A_51_P105408	NM_024178	Alg14	1.89545	0.0499221	0.472283	0.0197751
																A_51_P414653	NM_032398	Plvap	1.89722	0.0406215	0.575689	0.010937
																A_66_P135391	NM_008342	Igfbp2	1.89992	0.048656	0.272303	0.0064377
																A_51_P349691	NM_133979	Ano10	1.92072	0.0340474	0.489642	0.0109993
																A_52_P27332	NM_012023	Ppp2r5c	1.92497	0.020851	0.293303	0.00722131
																A_55_P2012819	NM_021305	Sec61a2	1.93176	0.0265914	0.568791	0.0203066
																A_51_P105408	NM_024178	Alg14	1.94994	0.0474164	0.52186	0.0354662
																A_30_P01032241	chr6:36765550-36793825_F		1.95468	0.0107086	0.363516	0.0143627
																A_51_P177984	NM_207217	Itfg3	1.96006	0.00744233	0.623772	0.0267516
																A_51_P196925	NM_009142	Cx3cl1	1.96597	0.00790374	0.449579	0.00317806
																A_55_P2135271	NM_080461	Zfp358	1.96974	0.0124707	0.65588	0.0388674
																A_51_P141390	NM_008569	Anapc1	1.9706	0.00887359	0.550679	0.00206671
																A_55_P1963957	NAP069436-1		1.98804	0.00221704	0.61007	0.00913235
																A_51_P105408	NM_024178	Alg14	1.99027	0.0262269	0.498045	0.0260186
																A_51_P105408	NM_024178	Alg14	2.02611	0.0421023	0.489823	0.0319639
																A_52_P251615	NM_198249	Arhgef40	2.03684	0.0367174	0.443203	0.0113566
																A_55_P2003483	NM_138595	Gldc	2.039	0.00888312	0.710012	0.027902
																A_51_P317317	NM_172116	Pddc1	2.03974	0.0300264	0.315341	0.00622319
																A_55_P2013888	NM_001109749	Cntn4	2.07385	0.0407302	0.313093	0.0181822
																A_52_P145415	ENSMUST00000030443	Ptch2	2.08253	0.00674218	0.585571	0.010749
																A_30_P01027800	chr7:30645026-30667034_R		2.09623	0.0169832	0.347509	0.00655497
																A_55_P1962359	NM_053168	Trim11	2.09731	0.00292029	0.346031	0.00108249
																A_55_P2214700	AK082690	LOC552907	2.1143	0.0473121	0.391659	0.0397343
																A_55_P1992959	NM_173019	Pfkfb4	2.11933	0.00708044	0.708432	0.0448248
																A_51_P145220	NM_008691	Nefm	2.12128	0.00240615	0.798921	0.0424299
																A_55_P2000903	NM_001007575	Zfp58	2.14208	0.0280209	0.397357	0.01479
																A_55_P1999760	NM_001162974	Lrrc51	2.1523	0.0322478	0.296919	0.0158804
																A_51_P105408	NM_024178	Alg14	2.16031	0.0228597	0.45038	0.0152166
																A_30_P01026029	chr8:74474913-74494232_F		2.16318	0.00332656	0.532627	0.0316071
																A_52_P94845	NM_025449	Nicn1	2.16371	0.0353603	0.349602	0.0249114
																A_51_P138760	NM_008992	Abcd4	2.17197	0.0327694	0.465954	0.0274629
																A_51_P105408	NM_024178	Alg14	2.18316	0.0457124	0.40832	0.0325914
																A_55_P2126368	NM_001029856	Atad5	2.20027	0.0386982	0.43993	0.0396181
																A_52_P198019	NM_027376	Fuz	2.21522	0.00542822	0.569367	0.00758235
																A_30_P01019079	chr15:102100397-102105872_F		2.23428	0.0357373	0.325473	0.0196575
																A_52_P243054	NM_001024205	Nufip2	2.28582	0.00063937	0.539	0.0275275
																A_55_P2035495	NM_019778	Zbtb20	2.28985	0.000565653	0.490952	0.0267703
																A_51_P475228	NM_133972	Armc6	2.29643	0.0072392	0.426384	0.00301182
																A_52_P600318	NM_022813	Scamp2	2.3101	0.0138371	0.5866	0.0398432
																A_55_P2090535	NM_146153	Thrap3	2.32669	0.0396389	0.475328	0.0463112
																A_55_P2071888	AK134677	Slc45a1	2.34128	0.0354961	0.162196	0.0135742
																A_52_P102002	NM_027323	Srrd	2.35128	0.00801979	0.52811	0.0130973
																A_52_P592909	NM_026384	Dgat2	2.38064	0.0366047	0.370121	0.0256228
																A_51_P110759	NM_009199	Slc1a1	2.49447	0.0268515	0.461702	0.0256393
																A_51_P110759	NM_009199	Slc1a1	2.50329	0.0212649	0.488178	0.0284772
																A_52_P615312	NM_173757	Mrps27	2.50903	0.0423256	0.391196	0.0468618
																A_51_P110759	NM_009199	Slc1a1	2.53693	0.0134448	0.486943	0.0116501
																A_55_P2097626			2.55452	0.00723073	0.570841	0.0264931
																A_51_P110759	NM_009199	Slc1a1	2.58403	0.0378668	0.498035	0.0448565
																A_52_P610188	NM_001113208	Ncam2	2.70418	0.0157681	0.240639	0.010879
																A_51_P110759	NM_009199	Slc1a1	2.75956	0.0370338	0.450584	0.043808
																A_55_P2216456	NM_177323	Rint1	2.79779	0.0182802	0.397431	0.00212726
																A_55_P1969820	NM_153139	Slc36a1	2.83606	0.0174937	0.391009	0.0169148
																A_51_P110759	NM_009199	Slc1a1	2.85013	0.0138961	0.512643	0.0222983
																A_51_P110759	NM_009199	Slc1a1	2.87475	0.0238424	0.466994	0.0345794
																A_51_P110759	NM_009199	Slc1a1	2.92551	0.0217977	0.460849	0.0264389
																A_51_P110759	NM_009199	Slc1a1	2.94429	0.0252188	0.467789	0.0311578
																A_51_P110759	NM_009199	Slc1a1	2.94715	0.0117407	0.472395	0.0170826
																A_52_P160005	NM_211138	Pcyt1b	3.01937	0.0115018	0.464696	0.0260997
																A_30_P01024422	chr11:102878974-102888924_F		3.14679	0.0223993	0.352663	0.0323227
																A_55_P2018027	NM_181577	Ccdc85a	3.22571	0.0383019	0.293919	0.036202
																A_55_P2044414	NM_001142963	Gm10778	3.40746	0.0306205	0.307125	0.0478273
																A_51_P324303	NM_153789	Mylip	3.49853	0.0159669	0.345432	0.0303786
																A_55_P2026790	NM_001015507	Vprbp	3.65352	0.0484132	0.210372	0.0391268
																A_52_P194851	NM_001162906	2410089E03Rik	3.70305	0.0148992	0.433194	0.0391629
																A_55_P1958996	NM_001004367	Cxxc4	3.71515	0.0117288	0.281916	0.0288883
																A_51_P468464	NM_201352	Gdpd5	3.75778	0.0362543	0.246323	0.0342843
																A_55_P2066269	NM_001040106	Aak1	3.88775	0.0061863	0.434381	0.0368537
																A_30_P01021178	chr11:55315017-55322092_R		3.91257	0.0242043	0.238489	0.0215802
																A_55_P2107499	NM_173739	Galntl4	3.9884	0.0361648	0.219593	0.0390127
																A_30_P01023014	chr6:53808521-53817132_F		4.00749	0.0138536	0.392342	0.0311387
																A_30_P01018852	chr6:13801450-13853450_F		4.31425	0.0128795	0.317457	0.0262272
																A_51_P352594	NM_001001326	St5	4.31635	0.0247275	0.312885	0.0393737
																A_55_P2109827	NM_001164071	Tank	4.35076	0.000182297	0.634098	0.0151354
																A_52_P642167	NM_009230	Soat1	4.47285	0.0159829	0.217284	0.0178457
																A_52_P67212	NR_015605	2900052N01Rik	4.8568	1.39291e-05	0.30009	0.00839086
																A_55_P1961423	NM_001077353	Gsta3	6.09839	5.81199e-05	0.38344	0.0209368
																A_51_P314418	NM_007550	Blm	6.3521	0.02144	0.18353	0.0271039
																A_51_P507974	NM_025686	Brf2	9.30257	0.000894446	0.12407	0.00117707

## Sheet: Rescued (Tukey's test)
Supplementary Table S1
Rescued genes in Atxn1-KI; HMGB1-Tg from Atxn1-KI (p-values were corrected by Tukey's test)
	decreased in Atxn1-KI from WT and decreased in Atxn1-KI;HMGB1-Tg from Atxn1-KI
	decreased in Atxn1-KI from WT and increased in Atxn1-KI;HMGB1-Tg from Atxn1-KI
	increased in Atxn1-KI from WT and decreased in Atxn1-KI;HMGB1-Tg from Atxn1-KI
ProbeID	Primary Accession	Gene Symbol	KI/WT Ratio	KI/WT p-value	KI-HMGB1/KI Ratio	KI-HMGB1/KI p-value		ProbeID	Primary Accession	Gene Symbol	KI/WT Ratio	KI/WT p-value	KI-HMGB1/KI Ratio	KI-HMGB1/KI p-value		ProbeID	Primary Accession	Gene Symbol	KI/WT Ratio	KI/WT p-value	KI-HMGB1/KI Ratio	KI-HMGB1/KI p-value
A_55_P2001023	NM_175305	Lrrc19	0.887	0.0209089	0.817	0.00366635		A_51_P477738	NM_031874	Rab3d	0.227	0.00412138	3.82	0.010367		A_55_P2032905	---	---	1.188	0.00239419	0.908	0.0315788
A_55_P2226356	BU936515	1700095A13Rik	0.781	0.0101064	0.793	0.0355155		A_55_P1952714	NM_183285	Kctd2	0.268	0.00286131	2.871	0.0177551		A_55_P2315057	NM_172818	Ttll8	1.218	0.00970282	0.771	0.00288406
								A_55_P2195859	AK087464	E130218I03Rik	0.28	1.70159e-05	1.618	0.0312216		A_52_P81693	ENSMUST00000100870	LOC100502592	1.219	0.00137829	0.864	0.00579537
								A_55_P1993263	NM_009767	Chic1	0.312	0.0376289	4.606	0.00398683		A_51_P262208	NM_008404	Itgb2	1.231	0.0262862	0.803	0.0217521
								A_55_P2118799	NM_001168248	Rmi1	0.323	0.00190124	2.473	0.0109446		A_30_P01029596	chr14:14660983-14746992_R	---	1.234	0.030644	0.657	0.00181472
								A_66_P129852	NM_008044	Fxn	0.366	0.0228479	3.563	0.0035927		A_55_P2000683	NM_011868	Eci2	1.237	0.0490775	0.713	0.00850763
								A_52_P472799	NM_027475	Ecd	0.417	0.0367086	2.567	0.0229994		A_51_P267740	NM_026934	Zc3h15	1.249	0.044566	0.619	0.00225169
								A_51_P437135	NM_010014	Dab1	0.431	0.00939525	1.995	0.0327017		A_51_P121818	NM_016781	Prkag1	1.25	0.0447204	0.619	0.00232552
								A_51_P378858	NM_025770	Atg10	0.44	0.00069453	1.981	0.00275759		A_51_P121818	NM_016781	Prkag1	1.265	0.0403059	0.601	0.00201792
								A_51_P233308	NM_176962	Zfp944	0.465	0.0313793	2.052	0.0446292		A_55_P2108216	---	---	1.279	0.0349549	0.72	0.0116979
								A_55_P2018825	BC172047	---	0.49	0.000864138	1.604	0.0134789		A_30_P01029045	chr17:9943615-9967953_R	---	1.288	0.0473677	0.582	0.00267369
								A_51_P461828	NM_013684	Tbp	0.527	0.0386653	2.001	0.0247185		A_51_P121818	NM_016781	Prkag1	1.292	0.0192872	0.621	0.0015343
								A_66_P124011	NM_011464	Spint2	0.528	0.0362568	1.838	0.0466012		A_51_P121818	NM_016781	Prkag1	1.305	0.0308961	0.61	0.00281369
								A_51_P295449	NM_134100	Mfsd5	0.539	0.00129307	1.488	0.0204173		A_51_P121818	NM_016781	Prkag1	1.31	0.0309268	0.61	0.0030316
								A_51_P259631	NM_001077591	Tsks	0.554	0.00989978	2.071	0.0023971		A_30_P01033119	chr2:157361470-157379813_F	---	1.359	0.0489475	0.515	0.00320807
								A_55_P2054157	NM_008300	Hspa4	0.556	0.0114851	1.619	0.0345978		A_55_P2076792	NM_013472	Anxa6	1.41	0.0190781	0.661	0.00954189
								A_55_P2104689	ENSMUST00000167475	---	0.567	0.0400972	2.403	0.0024065		A_55_P1994882	NM_172730	C130022K22Rik	1.447	0.0014869	0.762	0.00563758
								A_52_P86073	NM_001039084	Mrpl1	0.577	0.0190486	1.624	0.0373552		A_55_P2093463	ENSMUST00000047700	Pon2	1.478	0.0068462	0.739	0.018361
								A_55_P2090708	NM_133998	1810008A18Rik	0.578	0.0468534	1.899	0.0198839		A_30_P01019630	chr1:81657350-81765250_F	---	1.485	0.0102005	0.717	0.0195564
								A_30_P01028785	chr6:11996975-12037300_R	---	0.584	0.0132957	1.521	0.0491795		A_55_P2152926	NM_016776	Mybbp1a	1.496	0.00841097	0.751	0.0300678
								A_30_P01017863	chr17:95255725-95272425_F	---	0.586	0.0136402	1.862	0.00529046		A_55_P2077613	NM_153560	Fam102a	1.523	0.013219	0.665	0.014756
								A_55_P1985758	NM_026000	Psmd9	0.606	0.0306428	2.184	0.00176604		A_51_P133369	NM_016717	Scly	1.524	0.0440185	0.569	0.0173091
								A_51_P443443	NR_028359	5830417I10Rik	0.616	0.0325576	1.664	0.0248172		A_55_P1984815	NM_198214	Snph	1.525	0.0365992	0.621	0.0245536
								A_30_P01024070	chr17:95255725-95272425_R	---	0.629	0.02676	1.613	0.0228107		A_51_P507942	NM_029097	Atp13a2	1.552	0.00693739	0.674	0.0104976
								A_52_P24951	NM_001005419	Ado	0.631	0.0193469	1.557	0.0240957		A_55_P2119458	NM_001145877	Slc25a44	1.56	0.045876	0.486	0.00979463
								A_55_P2154595	NM_017404	Mrpl39	0.707	0.00721685	1.438	0.00551849		A_66_P101394	NR_033549	Gm11190	1.599	0.0191861	0.617	0.0177162
								A_55_P2010106	---	---	0.724	0.024187	1.38	0.0237026		A_55_P1992149	NM_001164671	Dnaja1	1.599	0.0156649	0.402	0.00155591
								A_30_P01027850	chr17:86560289-86565864_R	---	0.735	0.015751	1.426	0.00721182		A_55_P2063163	NM_023538	Agk	1.626	0.0114869	0.637	0.0150086
								A_30_P01021115	chr5:22801058-22939737_F	---	0.752	0.0208277	1.536	0.002001		A_52_P684057	NM_178374	Snupn	1.626	0.00374752	0.579	0.00238274
								A_55_P2049211	NR_003517	Pisd-ps1	0.757	0.0352337	1.446	0.00837122		A_55_P1992164	TC1636769	---	1.642	0.0116224	0.684	0.0295066
								A_55_P2035205	NM_026472	Mki67ip	0.763	0.0286542	1.293	0.0361126		A_52_P208222	NM_001025568	Pde1c	1.67	0.0334991	0.575	0.0263065
								A_55_P1956728	NAP059691-1	---	0.866	0.00873216	1.108	0.0408643		A_30_P01026727	chr6:36765550-36793825_R	---	1.702	0.0232068	0.41	0.00435067
								A_55_P1968295	NM_028733	Pacsin3	0.899	0.0472923	1.177	0.00651269		A_51_P414243	NM_153540	Gtdc2	1.722	0.0408946	0.443	0.0121544
																A_30_P01024883	chr11:102878974-102888924_R	---	1.74	0.0491118	0.525	0.0317437
																A_55_P2045891	NM_175937	Cpeb2	1.768	0.0366966	0.565	0.0366157
																A_51_P436719	NM_011431	Eftud2	1.805	0.0461226	0.559	0.0480275
																A_55_P2137253	NM_152818	Osbp2	1.811	0.0289724	0.346	0.00511178
																A_30_P01025402	chr10:83181374-83249918_F	---	1.823	0.00660853	0.707	0.0441792
																A_51_P215438	NM_011172	Prodh	1.857	0.0160942	0.569	0.0216998
																A_55_P2031248	NM_001256118	Sun1	1.875	0.0121728	0.359	0.00256828
																A_52_P27332	NM_012023	Ppp2r5c	1.925	0.0372821	0.293	0.00670696
																A_51_P196925	NM_009142	Cx3cl1	1.966	0.0106718	0.45	0.00619816
																A_51_P141390	NM_008569	Anapc1	1.971	0.0143191	0.551	0.0214862
																A_55_P1963957	NAP069436-1	---	1.988	0.00436736	0.61	0.0139321
																A_51_P317317	NM_172116	Pddc1	2.04	0.0452736	0.315	0.013012
																A_52_P145415	ENSMUST00000030443	Ptch2	2.083	0.0119781	0.586	0.0321588
																A_30_P01027800	chr7:30645026-30667034_R	---	2.096	0.0438911	0.348	0.0175167
																A_55_P1962359	NM_053168	Trim11	2.097	0.00171939	0.346	0.000515181
																A_55_P2000903	NM_001007575	Zfp58	2.142	0.0444472	0.397	0.0272253
																A_51_P105408	NM_024178	Alg14	2.16	0.0304739	0.45	0.0276944
																A_52_P198019	NM_027376	Fuz	2.215	0.00517728	0.569	0.0162296
																A_52_P243054	NM_001024205	Nufip2	2.286	0.0213922	0.539	0.048229
																A_55_P2035495	NM_019778	Zbtb20	2.29	0.0251278	0.491	0.0380542
																A_51_P475228	NM_133972	Armc6	2.296	0.0167977	0.426	0.0156353
																A_52_P102002	NM_027323	Srrd	2.351	0.0111618	0.528	0.0267129
																A_51_P110759	NM_009199	Slc1a1	2.537	0.0175483	0.487	0.0354338
																A_55_P2097626	---	---	2.555	0.00841574	0.571	0.0385867
																A_52_P610188	NM_001113208	Ncam2	2.704	0.0294107	0.241	0.0130717
																A_55_P2216456	NM_177323	Rint1	2.798	0.0310694	0.397	0.0402541
																A_55_P1969820	NM_153139	Slc36a1	2.836	0.0312012	0.391	0.0399067
																A_51_P110759	NM_009199	Slc1a1	2.947	0.0148173	0.472	0.0385875
																A_52_P160005	NM_211138	Pcyt1b	3.019	0.0140053	0.465	0.0364649
																A_51_P324303	NM_153789	Mylip	3.499	0.0336523	0.345	0.0474154
																A_55_P1958996	NM_001004367	Cxxc4	3.715	0.0385369	0.282	0.0411933
																A_30_P01021178	chr11:55315017-55322092_R	---	3.913	0.0325567	0.238	0.0296007
																A_30_P01018852	chr6:13801450-13853450_F	---	4.314	0.024305	0.317	0.0394639
																A_55_P2109827	NM_001164071	Tank	4.351	0.000389064	0.634	0.0171766
																A_52_P642167	NM_009230	Soat1	4.473	0.0218256	0.217	0.0210773
																A_52_P67212	NR_015605	2900052N01Rik	4.857	0.00396527	0.3	0.00739579
																A_55_P1961423	NM_001077353	Gsta3	6.098	0.00687073	0.383	0.0273326
																A_51_P314418	NM_007550	Blm	6.352	0.0341741	0.184	0.0387602
																A_51_P507974	NM_025686	Brf2	9.303	0.000384044	0.124	0.000426046
