# Supplementary material for: HMGB1 facilitates repair of mitochondrial DNA damage and extends the lifespan of mutant ataxin-1 knock-in mice
Source: EMBO Mol Med. 2014 Dec 15;7(1):78–101. doi: 10.15252/emmm.201404392 (PMC4309669; doi:10.15252/emmm.201404392)
Supplement: Supplementary file 11 [file emmm0007-0078-sd11.xlsx]

## Sheet: PANTHER category (t-test)
Supplementary Table S2
					p < 0.01
					p < 0.05
PANTHER Category (Biological Process)	WT (databse)	Rescued genes in Atx1-KI; Hmgb1	Expected rescued genes in Atx1-KI; Hmgb1	Rescued genes in Atx1-KI; Hmgb1 (over/under)	P-value (Student's t-test)
metabolic process	8878	130	102.59	+	0.00558
cellular process	6897	60	79.69	-	0.218
transport	3044	41	35.17	+	1
immune system process	2932	32	33.88	-	1
developmental process	3305	26	38.19	-	1
system process	2976	24	34.39	-	1
apoptosis	1191	17	13.76	+	1
reproduction	1261	5	14.57	-	0.47
generation of precursor metabolites and energy	389	3	4.49	-	1
localization	158	2	1.83	+	1
regulation of biological process	86	1	0.99	+	1
homeostatic process	194	1	2.24	-	1
PANTHER Category (Biological Process)	WT (databse)	Rescued genes in Atx1-KI; Hmgb1	Expected rescued genes in Atx1-KI; Hmgb1	Rescued genes in Atx1-KI; Hmgb1 (over/under)	P-value
primary metabolic process	8551	126	98.81	+	0.00866
protein metabolic process	3622	57	41.85	+	0.0146477
acyl-CoA metabolic process	31	2	0.36	+	0.0495901
G-protein coupled receptor protein signaling pathway	1488	6	17.19	-	0.201
gamete generation	1121	4	12.95	-	0.505
cell surface receptor linked signal transduction	2686	18	31.04	-	0.716
anion transport	145	0	1.68	-	1
porphyrin metabolic process	37	0	0.43	-	1
I-kappaB kinase/NF-kappaB cascade	168	0	1.94	-	1
tRNA aminoacylation for protein translation	41	0	0.47	-	1
transcription, RNA-dependent	22	0	0.25	-	1
mRNA capping	5	0	0.06	-	1
asymmetric protein localization	76	0	0.88	-	1
protein localization	76	0	0.88	-	1
termination of RNA polymerase II transcription	21	0	0.24	-	1
pyrimidine base metabolic process	92	0	1.06	-	1
RNA elongation from RNA polymerase II promoter	43	0	0.5	-	1
regulation of liquid surface tension	49	0	0.57	-	1
cytokinesis	210	0	2.43	-	1
vitamin catabolic process	1	0	0.01	-	1
response to pheromone	363	0	4.19	-	1
sensory perception of pain	60	0	0.69	-	1
segment specification	241	0	2.78	-	1
transmembrane receptor protein serine/threonine kinase signaling pathway	100	0	1.16	-	1
sensory perception of smell	35	0	0.4	-	1
sensory perception of chemical stimulus	46	0	0.53	-	1
neuronal action potential propagation	78	0	0.9	-	1
regulation of phosphate metabolic process	3	0	0.03	-	1
protein amino acid lipidation	28	0	0.32	-	1
catabolic process	1	0	0.01	-	1
pentose-phosphate shunt	10	0	0.12	-	1
gluconeogenesis	69	0	0.8	-	1
cellular glucose homeostasis	94	0	1.09	-	1
regulation of amino acid metabolic process	10	0	0.12	-	1
ferredoxin metabolic process	12	0	0.14	-	1
protein amino acid acetylation	46	0	0.53	-	1
protein amino acid ADP-ribosylation	12	0	0.14	-	1
bile acid metabolic process	1	0	0.01	-	1
pinocytosis	9	0	0.1	-	1
sex determination	18	0	0.21	-	1
endoderm development	32	0	0.37	-	1
DNA catabolic process	10	0	0.12	-	1
female gamete generation	315	0	3.64	-	1
nitrogen utilization	2	0	0.02	-	1
nuclear transport	101	0	1.17	-	1
disaccharide metabolic process	7	0	0.08	-	1
antigen processing and presentation of peptide or polysaccharide antigen via MHC class II	60	0	0.69	-	1
fertilization	140	0	1.62	-	1
neuromuscular synaptic transmission	134	0	1.55	-	1
antigen processing and presentation	132	0	1.53	-	1
gut mesoderm development	124	0	1.43	-	1
sensory perception of taste	44	0	0.51	-	1
polyphosphate catabolic process	3	0	0.03	-	1
unsaturated fatty acid biosynthetic process	5	0	0.06	-	1
fatty acid biosynthetic process	61	0	0.7	-	1
nitric oxide mediated signal transduction	52	0	0.6	-	1
JAK-STAT cascade	237	1	2.74	-	1
JNK cascade	148	1	1.71	-	1
response to interferon-gamma	135	1	1.56	-	1
mRNA transcription	24	1	0.28	+	1
lysosomal transport	43	1	0.5	+	1
nitric oxide biosynthetic process	16	1	0.18	+	1
nitrogen compound metabolic process	79	1	0.91	+	1
protein targeting	194	1	2.24	-	1
vitamin metabolic process	86	1	0.99	+	1
RNA catabolic process	76	1	0.88	+	1
complement activation	102	1	1.18	-	1
vitamin biosynthetic process	44	1	0.51	+	1
hemopoiesis	181	1	2.09	-	1
defense response to bacterium	176	1	2.03	-	1
purine base metabolic process	125	1	1.44	-	1
regulation of vasoconstriction	86	1	0.99	+	1
regulation of nucleobase, nucleoside, nucleotide and nucleic acid metabolic process	30	1	0.35	+	1
glycolysis	94	1	1.09	-	1
blood circulation	254	1	2.93	-	1
natural killer cell activation	131	1	1.51	-	1
vitamin transport	91	1	1.05	-	1
cellular calcium ion homeostasis	51	1	0.59	+	1
embryonic development	511	1	5.9	-	1
protein amino acid methylation	12	1	0.14	+	1
oxidative phosphorylation	77	1	0.89	+	1
DNA recombination	78	1	0.9	+	1
phagocytosis	120	1	1.39	-	1
regulation of carbohydrate metabolic process	79	1	0.91	+	1
extracellular transport	146	1	1.69	-	1
meiosis	219	1	2.53	-	1
B cell mediated immunity	309	1	3.57	-	1
heart development	309	1	3.57	-	1
mitochondrial transport	28	1	0.32	+	1
fatty acid beta-oxidation	50	1	0.58	+	1
sulfur metabolic process	113	1	1.31	-	1
anterior/posterior axis specification	86	1	0.99	+	1
phosphate transport	106	2	1.22	+	1
mRNA polyadenylation	99	2	1.14	+	1
oxygen and reactive oxygen species metabolic process	67	2	0.77	+	1
RNA localization	82	2	0.95	+	1
cellular amino acid biosynthetic process	157	2	1.81	+	1
respiratory electron transport chain	361	2	4.17	-	1
carbohydrate transport	199	2	2.3	-	1
sensory perception of sound	120	2	1.39	+	1
cellular amino acid catabolic process	93	2	1.07	+	1
receptor-mediated endocytosis	228	2	2.63	-	1
tricarboxylic acid cycle	31	2	0.36	+	1
mRNA 3'-end processing	101	2	1.17	+	1
nuclear mRNA splicing, via spliceosome	373	2	4.31	-	1
monosaccharide metabolic process	254	2	2.93	-	1
cyclic nucleotide metabolic process	138	2	1.59	+	1
nerve-nerve synaptic transmission	147	2	1.7	+	1
nucleobase, nucleoside, nucleotide and nucleic acid transport	123	2	1.42	+	1
tRNA metabolic process	67	2	0.77	+	1
chromosome segregation	211	3	2.44	+	1
transcription initiation from RNA polymerase II promoter	82	3	0.95	+	1
peroxisomal transport	41	3	0.47	+	1
rRNA metabolic process	138	3	1.59	+	1
cytokine-mediated signaling pathway	410	3	4.74	-	1
coenzyme metabolic process	107	3	1.24	+	1
mammary gland development	175	3	2.02	+	1
angiogenesis	384	3	4.44	-	1
general transcription from RNA polymerase II promoter	72	3	0.83	+	1
protein amino acid glycosylation	205	3	2.37	+	1
DNA repair	217	3	2.51	+	1
cholesterol metabolic process	131	3	1.51	+	1
spermatogenesis	644	3	7.44	-	1
phospholipid metabolic process	236	3	2.73	+	1
dorsal/ventral axis specification	181	3	2.09	+	1
cellular defense response	600	4	6.93	-	1
pattern specification process	502	4	5.8	-	1
transmembrane receptor protein tyrosine kinase signaling pathway	388	4	4.48	-	1
establishment or maintenance of chromatin architecture	325	4	3.76	+	1
response to toxin	123	4	1.42	+	1
skeletal system development	452	4	5.22	-	1
macrophage activation	387	4	4.47	-	1
steroid metabolic process	321	4	3.71	+	1
amino acid transport	113	4	1.31	+	1
protein complex assembly	97	4	1.12	+	1
muscle organ development	543	4	6.27	-	1
glycogen metabolic process	169	4	1.95	+	1
blood coagulation	345	5	3.99	+	1
immune response	781	5	9.02	-	1
visual perception	553	5	6.39	-	1
endocytosis	575	5	6.64	-	1
induction of apoptosis	451	5	5.21	-	1
lipid transport	282	5	3.26	+	1
DNA replication	258	5	2.98	+	1
organelle organization	353	5	4.08	+	1
MAPKKK cascade	494	5	5.71	-	1
fatty acid metabolic process	284	5	3.28	+	1
negative regulation of apoptosis	335	5	3.87	+	1
mRNA processing	456	5	5.27	-	1
cell-cell adhesion	856	6	9.89	-	1
synaptic vesicle exocytosis	207	6	2.39	+	1
protein folding	206	6	2.38	+	1
calcium-mediated signaling	303	6	3.5	+	1
neurotransmitter secretion	361	6	4.17	+	1
phosphate metabolic process	282	6	3.26	+	1
cation transport	635	7	7.34	-	1
translation	617	7	7.13	-	1
muscle contraction	737	7	8.52	-	1
cell-matrix adhesion	208	7	2.4	+	1
protein amino acid phosphorylation	730	7	8.44	-	1
polysaccharide metabolic process	340	7	3.93	+	1
ion transport	749	8	8.65	-	1
cellular component morphogenesis	1128	8	13.03	-	1
sensory perception	1278	8	14.77	-	1
cellular amino acid metabolic process	432	8	4.99	+	1
DNA metabolic process	502	8	5.8	+	1
mitosis	616	8	7.12	+	1
cell motion	1107	9	12.79	-	1
synaptic transmission	835	9	9.65	-	1
exocytosis	392	10	4.53	+	1
nervous system development	1521	11	17.58	-	1
RNA metabolic process	684	11	7.9	+	1
cell-cell signaling	1529	12	17.67	-	1
ectoderm development	1722	13	19.9	-	1
response to stress	707	13	8.17	+	1
mesoderm development	1687	15	19.49	-	1
protein modification process	1398	15	16.15	-	1
vesicle-mediated transport	1246	16	14.4	+	1
carbohydrate metabolic process	1052	16	12.16	+	1
lipid metabolic process	1180	18	13.63	+	1
intracellular signaling cascade	1716	18	19.83	-	1
system development	2336	19	26.99	-	1
regulation of transcription from RNA polymerase II promoter	1800	22	20.8	+	1
proteolysis	1355	23	15.66	+	1
intracellular protein transport	1704	24	19.69	+	1
neurological system process	2664	24	30.78	-	1
transcription from RNA polymerase II promoter	2387	32	27.58	+	1
transcription	2409	32	27.84	+	1
signal transduction	4776	44	55.19	-	1
nucleobase, nucleoside, nucleotide and nucleic acid metabolic process	4056	48	46.87	+	1

## Sheet: Metabolic process (t)
Supplementary Table S2
Rescued genes mapped to "Metabolic process"
Gene ID	Mapped IDs	Gene Name Gene symbol	PANTHER Family/ Subfamily	GO Molecular function	Go Biological Process	GO cellular Component	PANTHER Protein Class	Pathway
MOUSE|MGI=MGI=1929213|UniProtKB=Q8K0L9	Zbtb20	Zinc finger and BTB domain-containing protein 20;ZBT20;ortholog	ZINC FINGER AND BTB DOMAIN-CONTAINING PROTEIN 20 (PTHR11389:SF351)	transcription factor activity;transcription factor activity	regulation of transcription from RNA polymerase II promoter		zinc finger transcription factor;DNA binding protein
MOUSE|MGI=MGI=2179942|UniProtKB=E9PX39	Adamts14	Protein Adamts14;E9PX39;ortholog	ADAMTS-14 (PTHR13723:SF24)	metallopeptidase activity;protein binding;serine-type endopeptidase inhibitor activity	signal transduction;cell-matrix adhesion;cell-cell adhesion;proteolysis;signal transduction;cell-matrix adhesion;cell-cell adhesion	extracellular matrix	metalloprotease;metalloprotease;extracellular matrix glycoprotein;serine protease inhibitor
MOUSE|MGI=MGI=1917758|UniProtKB=Q8VBW5	Bbx	HMG box transcription factor BBX;BBX;ortholog	HMG BOX TRANSCRIPTION FACTOR BBX (PTHR13059:SF1)	DNA binding	regulation of transcription from RNA polymerase II promoter		DNA binding protein
MOUSE|MGI=MGI=101838|UniProtKB=P29037	Tbp	TATA-box-binding protein;TBP;ortholog	TATA-BOX-BINDING PROTEIN (PTHR10126:SF6)	transcription factor activity;transcription factor activity	transcription initiation from RNA polymerase II promoter		transcription factor;nucleic acid binding	Huntington disease->Tata binding protein;;General transcription by RNA polymerase I->SL1;;Transcription regulation by bZIP transcription factor->Tata binding protein;;General transcription by RNA polymerase I->Tata binding protein;;;;;
MOUSE|MGI=MGI=1914365|UniProtKB=Q9CR57	Rpl14	60S ribosomal protein L14;RL14;ortholog	SUBFAMILY NOT NAMED (PTHR11127:SF0)	structural constituent of ribosome;nucleic acid binding	translation		ribosomal protein
MOUSE|MGI=MGI=1919747|UniProtKB=Q3TIV5	Zc3h15	Zinc finger CCCH domain-containing protein 15;ZC3HF;ortholog	SUBFAMILY NOT NAMED (PTHR12681:SF0)	transcription factor activity;transcription factor activity	regulation of transcription from RNA polymerase II promoter		zinc finger transcription factor
MOUSE|MGI=MGI=1333830|UniProtKB=Q80ZS3	Mrps26	28S ribosomal protein S26, mitochondrial;RT26;ortholog	SUBFAMILY NOT NAMED (PTHR21035:SF0)	structural constituent of ribosome;nucleic acid binding	translation		ribosomal protein
MOUSE|MGI=MGI=1914775|UniProtKB=Q80V85	Trim62	Tripartite motif-containing protein 62;TRI62;ortholog	SUBFAMILY NOT NAMED (PTHR24103:SF30)	ubiquitin-protein ligase activity;structural constituent of cytoskeleton;transcription factor activity;RNA binding;cytoskeletal protein binding;transcription factor activity;transcription cofactor activity	reproduction;synaptic vesicle exocytosis;intracellular protein transport;exocytosis;cell cycle;signal transduction;synaptic transmission;glycogen metabolic process;transcription from RNA polymerase II promoter;proteolysis;cell cycle;signal transduction;synaptic transmission;establishment or maintenance of chromatin architecture;establishment or maintenance of chromatin architecture;dorsal/ventral…	cytoskeleton;ribonucleoprotein complex	transcription cofactor;ribonucleoprotein;ubiquitin-protein ligase;cytoskeletal protein
MOUSE|MGI=MGI=1338031|UniProtKB=Q9WU03	Spint2	Kunitz-type protease inhibitor 2;SPIT2;ortholog	KUNITZ-TYPE PROTEASE INHIBITOR 2 (PTHR10083:SF19)	protein binding;serine-type endopeptidase inhibitor activity	immune system process;proteolysis;blood coagulation		serine protease inhibitor
MOUSE|MGI=MGI=1914039|UniProtKB=Q9D081	Alg14	UDP-N-acetylglucosamine transferase subunit ALG14 homolog;ALG14;ortholog	SUBFAMILY NOT NAMED (PTHR12154:SF0)	transferase activity, transferring glycosyl groups	polysaccharide metabolic process		glycosyltransferase
MOUSE|MGI=MGI=1928268|UniProtKB=Q811J3	Ireb2	Iron-responsive element-binding protein 2;IREB2;ortholog	ACONITASE (PTHR11670:SF1)	hydro-lyase activity	tricarboxylic acid cycle;carbohydrate metabolic process;cellular amino acid biosynthetic process		dehydratase;hydratase	Methylcitrate cycle->Aconitase;;
MOUSE|MGI=MGI=2686926|UniProtKB=Q640M6	Gdpd5	Glycerophosphodiester phosphodiesterase domain-containing protein 5;GDPD5;ortholog	SUBFAMILY NOT NAMED (PTHR23344:SF0)	phosphoric diester hydrolase activity;ligase activity	lipid metabolic process		ligase;esterase;phosphodiesterase
MOUSE|MGI=MGI=1915903|UniProtKB=Q8BGH2	Samm50	Sorting and assembly machinery component 50 homolog;SAM50;ortholog	SUBFAMILY NOT NAMED (PTHR12815:SF6)		protein complex assembly
MOUSE|MGI=MGI=3818630|UniProtKB=Q8VCL2	Sco2	Protein SCO2 homolog, mitochondrial;SCO2;ortholog	SUBFAMILY NOT NAMED (PTHR12151:SF0)	oxidoreductase activity	cation transport;protein complex assembly		oxidase
MOUSE|MGI=MGI=1917173|UniProtKB=Q9ESW4	Agk	Acylglycerol kinase, mitochondrial;AGK;ortholog	SPHINGOSINE KINASE-RELATED (PTHR12358:SF7)	carbohydrate kinase activity	negative regulation of apoptosis;transmembrane receptor protein tyrosine kinase signaling pathway;phosphate metabolic process;transmembrane receptor protein tyrosine kinase signaling pathway		carbohydrate kinase;carbohydrate kinase
MOUSE|MGI=MGI=1349217|UniProtKB=O89016	Abcd4	ATP-binding cassette sub-family D member 4;ABCD4;ortholog	ATP-BINDING CASSETTE, SUB-FAMILY D, MEMBER 4 (PEROXISOMAL MEMBRANE PROTEIN 69) (PTHR11384:SF3)	transmembrane transporter activity	lipid transport;lipid metabolic process		transporter
MOUSE|MGI=MGI=1922019|UniProtKB=Q8BTI9	Pik3cb	Phosphatidylinositol 4,5-bisphosphate 3-kinase catalytic subunit beta isoform;PK3CB;ortholog	PHOSPHATIDYLINOSITOL-4,5-BISPHOSPHATE 3-KINASE CATALYTIC SUBUNIT BETA ISOFORM (PTHR10048:SF33)	kinase activity	protein targeting;endocytosis;negative regulation of apoptosis;transmembrane receptor protein tyrosine kinase signaling pathway;negative regulation of apoptosis;phosphate metabolic process;phospholipid metabolic process;transmembrane receptor protein tyrosine kinase signaling pathway;negative regulation of apoptosis		kinase;kinase	FGF signaling pathway->Phosphatidylinositol 3-kinase;;PI3 kinase pathway->Activated p110;;Ras Pathway->Phosphatidylinositol 3-kinase;;Angiogenesis->Phosphatidylinositol 3-kinase;;EGF receptor signaling pathway->Phosphatidylinositol 3-kinase;;Insulin/IGF pathway-protein kinase B signaling cascade->Phosphatidylinositol 3-kinase;;Integrin signalling pathway->Phosphatidylinositol 3-kinase;;p53 pathwa…
MOUSE|MGI=MGI=1914784|UniProtKB=Q80UG8	Ttll4	Tubulin polyglutamylase TTLL4;TTLL4;ortholog	TUBULIN TYROSINE LIGASE-RELATED (PTHR12241:SF9)	ligase activity;structural constituent of cytoskeleton	protein metabolic process	microtubule	ligase;microtubule family cytoskeletal protein
MOUSE|MGI=MGI=2444391|UniProtKB=Q3TMC4	Slc25a44	RIKEN cDNA B430110G05, isoform CRA_c;Q3TMC4;ortholog	SUBFAMILY NOT NAMED (PTHR24089:SF41)	amino acid transmembrane transporter activity;transmembrane transporter activity;calcium ion binding;calmodulin binding	cation transport;phosphate transport;lipid transport;nucleobase, nucleoside, nucleotide and nucleic acid transport;phosphate metabolic process;nucleobase, nucleoside, nucleotide and nucleic acid metabolic process;lipid metabolic process	mitochondrial inner membrane;organelle	amino acid transporter;mitochondrial carrier protein;transfer/carrier protein;calmodulin
MOUSE|MGI=MGI=1921925|UniProtKB=Q0EEE2	Ptchd3	Patched domain-containing protein 3;PTHD3;ortholog	PATCHED DOMAIN-CONTAINING PROTEIN 3 (PTHR10796:SF60)	receptor activity	lipid transport;intracellular protein transport;exocytosis;cell surface receptor linked signal transduction;lipid metabolic process;cell surface receptor linked signal transduction		receptor
MOUSE|MGI=MGI=1351511|UniProtKB=P26516	Psmd7	26S proteasome non-ATPase regulatory subunit 7;PSD7;ortholog	26S PROTEASOME NON-ATPASE REGULATORY SUBUNIT 7 (PTHR10540:SF7)		cell cycle;proteolysis;cell cycle			Cell cycle->Proteasome;;Ubiquitin proteasome pathway->26S proteasome;;;
MOUSE|MGI=MGI=2145901|UniProtKB=Q921Y4	Mfsd5	Major facilitator superfamily domain-containing protein 5;MFSD5;ortholog	SUBFAMILY NOT NAMED (PTHR24003:SF399)	transmembrane transporter activity	immune system process;carbohydrate transport;carbohydrate metabolic process		transporter
MOUSE|MGI=MGI=108403|UniProtKB=P97304	Polr1d	DNA-directed RNA polymerases I and III subunit RPAC2;RPAC2;ortholog	DNA-DIRECTED RNA POLYMERASES I AND III (PTHR13946:SF17)	DNA-directed RNA polymerase activity;nucleotidyltransferase activity;nucleic acid binding	general transcription from RNA polymerase II promoter		nucleotidyltransferase;DNA-directed RNA polymerase	General transcription by RNA polymerase I->RNA Polymerase I Complex;;
MOUSE|MGI=MGI=109130|UniProtKB=Q60864	Stip1	Stress-induced-phosphoprotein 1;STIP1;ortholog	STRESS-INDUCED-PHOSPHOPROTEIN 1 (STI1) (HSC70/HSP90-ORGANIZING PROTEIN) (PTHR22904:SF14)		immune system process;protein folding;response to stress		chaperone
MOUSE|MGI=MGI=1889642|UniProtKB=Q91WG4	Stip1	Elongator complex protein 2;ELP2;ortholog	ELONGATOR COMPLEX PROTEIN 2 (STAT3-INTERACTING PROTEIN) (PTHR13729:SF2)
MOUSE|MGI=MGI=1355310|UniProtKB=Q9JLI6	Scly	Selenocysteine lyase;SCLY;ortholog	SUBFAMILY NOT NAMED (PTHR11601:SF13)	lyase activity	sulfur metabolic process;cellular amino acid biosynthetic process		lyase
MOUSE|MGI=MGI=97771|UniProtKB=P33587	Proc	Activation peptide;PROC;ortholog	SUBFAMILY NOT NAMED (PTHR24278:SF2)	serine-type peptidase activity;calcium ion binding;calmodulin binding;calcium-dependent phospholipid binding	immune system process;proteolysis;blood coagulation		serine protease;serine protease;defense/immunity protein;annexin;calmodulin	Blood coagulation->Activated Protein C;;Blood coagulation->Protein C;;;
MOUSE|MGI=MGI=1194497|UniProtKB=P70284	Tgif1	Homeobox protein TGIF1;TGIF1;ortholog	HOMEOBOX PROTEIN TGIF1 (PTHR11850:SF19)	DNA-directed RNA polymerase activity;transcription factor activity;transcription factor activity	regulation of transcription from RNA polymerase II promoter;general transcription from RNA polymerase II promoter		homeobox transcription factor;DNA-directed RNA polymerase	Gonadotropin releasing hormone receptor pathway->TGIF1;;
MOUSE|MGI=MGI=1930265|UniProtKB=Q9ER64	Osbp2	Oxysterol-binding protein-related protein 5;OSBL5;ortholog	OXYSTEROL-BINDING PROTEIN-RELATED PROTEIN 5 (PTHR10972:SF49)		lipid transport;cholesterol metabolic process		transfer/carrier protein
MOUSE|MGI=MGI=1913903|UniProtKB=Q3UAW9	Brf2	Transcription factor IIIB 50 kDa subunit;BRF2;ortholog	TRANSCRIPTION FACTOR IIIB 50 KDA SUBUNIT (PTHR11618:SF5)	transcription factor activity;transcription factor activity	regulation of transcription from RNA polymerase II promoter;transcription initiation from RNA polymerase II promoter		transcription factor	Transcription regulation by bZIP transcription factor->Transcription factor IIB;;General transcription regulation->Transcription factor IIB;;;
MOUSE|MGI=MGI=1913302|UniProtKB=Q9CZB0	Sdhc	Succinate dehydrogenase cytochrome b560 subunit, mitochondrial;C560;ortholog	SUCCINATE DEHYDROGENASE CYTOCHROME B560 SUBUNIT (PTHR10978:SF0)	oxidoreductase activity	tricarboxylic acid cycle;respiratory electron transport chain;carbohydrate metabolic process		dehydrogenase	TCA cycle->Succinate Dehydrogenase;;
MOUSE|MGI=MGI=1270129|UniProtKB=P63037	Dnaja1	DnaJ homolog subfamily A member 1;DNJA1;ortholog	SUBFAMILY NOT NAMED (PTHR24076:SF1)		immune system process;protein folding;response to stress		chaperone
MOUSE|MGI=MGI=1927125|UniProtKB=A2A9I7	Dmrtb1	Doublesex- and mab-3-related transcription factor B1;DMRTB;ortholog	DOUBLESEX- AND MAB-3-RELATED TRANSCRIPTION FACTOR B1 (PTHR12322:SF18)	nucleic acid binding	regulation of transcription from RNA polymerase II promoter;mesoderm development;skeletal system development;muscle organ development		nucleic acid binding
MOUSE|MGI=MGI=2147987|UniProtKB=Q811Q9	Pcyt1b	Choline-phosphate cytidylyltransferase B;PCY1B;ortholog	CHOLINE-PHOSPHATE CYTIDYLYLTRANSFERASE B (PTHR10739:SF20)	nucleotidyltransferase activity	phospholipid metabolic process		nucleotidyltransferase
MOUSE|MGI=MGI=1914864|UniProtKB=Q8BVE3	Atp6v1h	V-type proton ATPase subunit H;VATH;ortholog	V-TYPE PROTON ATPASE SUBUNIT H (PTHR10698:SF0)	hydrolase activity;cation transmembrane transporter activity;hydrogen ion transporting ATP synthase activity, rotational mechanism	cation transport;nucleobase, nucleoside, nucleotide and nucleic acid metabolic process	proton-transporting ATP synthase complex	ATP synthase;hydrolase
MOUSE|MGI=MGI=98822|UniProtKB=Q62351	Tfrc	Transferrin receptor protein 1;TFR1;ortholog	TRANSFERRIN RECEPTOR PROTEIN 1 (PTHR10404:SF26)	peptidase activity;receptor activity	ion transport;proteolysis		receptor;protease;protease
MOUSE|MGI=MGI=1915110|UniProtKB=Q9D708	S100a16	Protein S100a16;Q9D708;ortholog	S100 CALCIUM-BINDING PROTEIN A16 (PTHR11639:SF2)	calcium ion binding;receptor binding;calmodulin binding	macrophage activation;cell cycle;intracellular signaling cascade;DNA replication;cell motion;cell cycle;intracellular signaling cascade		signaling molecule;calmodulin
MOUSE|MGI=MGI=1914555|UniProtKB=Q99LJ6	Gpx7	Glutathione peroxidase 7;GPX7;ortholog	SUBFAMILY NOT NAMED (PTHR11592:SF0)	oxidoreductase activity;peroxidase activity	immune system process;oxygen and reactive oxygen species metabolic process;steroid metabolic process;response to stress;response to toxin		peroxidase
MOUSE|MGI=MGI=3030046|UniProtKB=Q7TS33	Olfr212	Olfactory receptor 212;Q7TS33;ortholog	SUBFAMILY NOT NAMED (PTHR24246:SF0)	G-protein coupled receptor activity	macrophage activation;muscle contraction;sensory perception;intracellular protein transport;phagocytosis;apoptosis;G-protein coupled receptor protein signaling pathway;nerve-nerve synaptic transmission;cyclic nucleotide metabolic process;G-protein coupled receptor protein signaling pathway;nerve-nerve synaptic transmission;ectoderm development;nervous system development;response to stress;cellula…		G-protein coupled receptor	Heterotrimeric G-protein signaling pathway-Gi alpha and Gs alpha mediated pathway->Gi protein coupled receptor;;Heterotrimeric G-protein signaling pathway-Gq alpha and Go alpha mediated pathway->Go-protein coupled receptor;;;
MOUSE|MGI=MGI=1096397|UniProtKB=O35134	Rpa1	DNA-directed RNA polymerase I subunit RPA1;RPA1;ortholog	DNA-DIRECTED RNA POLYMERASE I LARGEST SUBUNIT (PTHR19376:SF11)	DNA-directed RNA polymerase activity;nucleotidyltransferase activity;nucleic acid binding	general transcription from RNA polymerase II promoter;tRNA metabolic process;rRNA metabolic process		nucleotidyltransferase;DNA-directed RNA polymerase
MOUSE|MGI=MGI=1914401|UniProtKB=Q9CR00	Psmd9	26S proteasome non-ATPase regulatory subunit 9;PSMD9;ortholog	SUBFAMILY NOT NAMED (PTHR12651:SF1)	protein binding	proteolysis		enzyme modulator	Ubiquitin proteasome pathway->26S proteasome;;
MOUSE|MGI=MGI=2137355|UniProtKB=Q99PQ2	Trim11	E3 ubiquitin-protein ligase TRIM11;TRI11;ortholog	SUBFAMILY NOT NAMED (PTHR24103:SF41)	ubiquitin-protein ligase activity;structural constituent of cytoskeleton;transcription factor activity;RNA binding;cytoskeletal protein binding;transcription factor activity;transcription cofactor activity	spermatogenesis;synaptic vesicle exocytosis;intracellular protein transport;exocytosis;cell cycle;signal transduction;synaptic transmission;glycogen metabolic process;transcription from RNA polymerase II promoter;proteolysis;cell cycle;signal transduction;synaptic transmission;establishment or maintenance of chromatin architecture;establishment or maintenance of chromatin architecture;dorsal/vent…	cytoskeleton;ribonucleoprotein complex	transcription cofactor;ribonucleoprotein;ubiquitin-protein ligase;cytoskeletal protein
MOUSE|MGI=MGI=88042|UniProtKB=P28352	Apex1	DNA-(apurinic or apyrimidinic site) lyase;APEX1;ortholog	SUBFAMILY NOT NAMED (PTHR22748:SF0)	endodeoxyribonuclease activity;exodeoxyribonuclease activity;nucleic acid binding	DNA repair		endodeoxyribonuclease;exodeoxyribonuclease;nuclease
MOUSE|MGI=MGI=2135756|UniProtKB=Q9JK92	Hspb8	Heat shock protein beta-8;HSPB8;ortholog	HEAT-SHOCK PROTEIN BETA-8, HSPB8 (PTHR11527:SF27)	structural molecule activity	immune system process;muscle contraction;visual perception;sensory perception;protein folding;response to stress		structural protein;chaperone
MOUSE|MGI=MGI=99523|UniProtKB=P35700	Prdx1	Peroxiredoxin-1;PRDX1;ortholog	PEROXIREDOXIN-1 (PTHR10681:SF44)	oxidoreductase activity;peroxidase activity	immune system process;oxygen and reactive oxygen species metabolic process		peroxidase
MOUSE|MGI=MGI=1919305|UniProtKB=Q5I012	Slc38a10	Putative sodium-coupled neutral amino acid transporter 10;S38AA;ortholog	AMINO ACID TRANSPORTER (PTHR22950:SF5)	amino acid transmembrane transporter activity;transmembrane transporter activity	amino acid transport;intracellular protein transport;peroxisomal transport;cellular amino acid metabolic process		amino acid transporter
MOUSE|MGI=MGI=1914714|UniProtKB=Q9DBT4	Entpd4	Ectonucleoside triphosphate diphosphohydrolase 4;ENTP4;ortholog	GUANOSINE-DIPHOSPHATASE (PTHR11782:SF5)	nucleotide phosphatase activity;nucleotide phosphatase activity	purine base metabolic process		nucleotide phosphatase;nucleotide phosphatase
MOUSE|MGI=MGI=1929701|UniProtKB=O08663	Metap2	Methionine aminopeptidase 2;AMPM2;ortholog	METHIONINE AMINOPEPTIDASE 2 (PTHR10804:SF9)	metallopeptidase activity;transcription factor activity;transcription factor activity	translation;protein modification process;proteolysis		transcription factor;metalloprotease;nucleic acid binding;metalloprotease
MOUSE|MGI=MGI=1342292|UniProtKB=Q3U2G2	Hspa4	Heat shock 70 kDa protein 4;Q3U2G2;ortholog	HEAT SHOCK PROTEIN 70 (HSP70)-4 (PTHR19375:SF17)		immune system process;protein folding;protein complex assembly;response to stress		Hsp70 family chaperone
MOUSE|MGI=MGI=99205|UniProtKB=P16372	Zfp58	Zinc finger protein 58;ZFP58;ortholog	SUBFAMILY NOT NAMED (PTHR24384:SF43)	transcription factor activity;transcription factor activity	regulation of transcription from RNA polymerase II promoter		KRAB box transcription factor
MOUSE|MGI=MGI=97770|UniProtKB=Q9WU79	Prodh	Proline dehydrogenase 1, mitochondrial;PROD;ortholog	SUBFAMILY NOT NAMED (PTHR13914:SF0)	oxidoreductase activity	cellular amino acid catabolic process		oxidase	Huntington disease->Proline oxidase;;
MOUSE|MGI=MGI=2446285|UniProtKB=Q8CFJ9	Wdr24	WD repeat-containing protein 24;WDR24;ortholog	SUBFAMILY NOT NAMED (PTHR22850:SF65)	receptor activity	intracellular protein transport;peroxisomal transport;intracellular signaling cascade;DNA repair;nuclear mRNA splicing, via spliceosome;intracellular signaling cascade;establishment or maintenance of chromatin architecture;establishment or maintenance of chromatin architecture		receptor
MOUSE|MGI=MGI=1916139|UniProtKB=Q8R1K1	Ubac2	Ubiquitin-associated domain-containing protein 2;UBAC2;ortholog	SUBFAMILY NOT NAMED (PTHR12917:SF5)	aspartic-type endopeptidase activity;transcription factor activity;transcription factor activity;transcription cofactor activity	intracellular protein transport;regulation of transcription from RNA polymerase II promoter;proteolysis		transcription cofactor;aspartic protease;aspartic protease
MOUSE|MGI=MGI=108413|UniProtKB=Q64338	Pde1c	Calcium/calmodulin-dependent 3',5'-cyclic nucleotide phosphodiesterase 1C;PDE1C;ortholog	CALCIUM/CALMODULIN-DEPENDENT 3,5-CYCLIC NUCLEOTIDE PHOSPHODIESTERASE 1C (PTHR11347:SF32)	phosphoric diester hydrolase activity	visual perception;sensory perception;signal transduction;cyclic nucleotide metabolic process;signal transduction		phosphodiesterase
MOUSE|MGI=MGI=1349475|UniProtKB=Q60996	Ppp2r5c	Serine/threonine-protein phosphatase 2A 56 kDa regulatory subunit gamma isoform;2A5G;ortholog	SERINE/THREONINE-PROTEIN PHOSPHATASE 2A 56 KDA REGULATORY SUBUNIT GAMMA ISOFORM (PTHR10257:SF8)	phosphoprotein phosphatase activity;phosphoprotein phosphatase activity	intracellular signaling cascade;protein amino acid phosphorylation;intracellular signaling cascade		protein phosphatase;protein phosphatase	FGF signaling pathway->protein phosphatase 2A;;EGF receptor signaling pathway->protein phosphatase 2A;;Wnt signaling pathway->Protein phosphatase 2A;;;;
MOUSE|MGI=MGI=1922801|UniProtKB=Q9QYI7	Dnajb8	DnaJ homolog subfamily B member 8;DNJB8;ortholog	SUBFAMILY NOT NAMED (PTHR24077:SF15)		spermatogenesis;immune system process;negative regulation of apoptosis;protein folding;proteolysis;response to stress		chaperonin
MOUSE|MGI=MGI=104665|UniProtKB=Q61263	Soat1	Sterol O-acyltransferase 1;SOAT1;ortholog	STEROL O-ACYLTRANSFERASE 1 (PTHR10408:SF4)	acyltransferase activity	cholesterol metabolic process		acyltransferase	Androgen/estrogene/progesterone biosynthesis->Cholesterol acyltransferase;;
MOUSE|MGI=MGI=2448537|UniProtKB=Q80V23	Zfp637	Zinc finger protein 32;ZNF32;ortholog	SUBFAMILY NOT NAMED (PTHR24387:SF72)	transcription factor activity;transcription factor activity	regulation of transcription from RNA polymerase II promoter		KRAB box transcription factor
MOUSE|MGI=MGI=2663253|UniProtKB=Q80W94	Mogat2	2-acylglycerol O-acyltransferase 2;MOGT2;ortholog	SUBFAMILY NOT NAMED (PTHR12317:SF0)	acyltransferase activity	acyl-CoA metabolic process;acyl-CoA metabolic process		acyltransferase
MOUSE|MGI=MGI=102706|UniProtKB=P53798	Fdft1	Squalene synthase;FDFT;ortholog	SUBFAMILY NOT NAMED (PTHR11626:SF0)	acyltransferase activity	cholesterol metabolic process		acyltransferase	Cholesterol biosynthesis->Farnesyl-diphosphate farnesyltransferase;;
MOUSE|MGI=MGI=95594|UniProtKB=Q11127	Fut4	Alpha-(1,3)-fucosyltransferase;FUT4;ortholog	ALPHA-(1,3)-FUCOSYLTRANSFERASE 4 (PTHR11929:SF9)	transferase activity, transferring glycosyl groups	immune system process;protein amino acid glycosylation		glycosyltransferase
MOUSE|MGI=MGI=1930190|UniProtKB=Q6PG95	Cramp1l	Protein cramped-like;CRML;ortholog	SUBFAMILY NOT NAMED (PTHR21677:SF0)	single-stranded DNA binding	regulation of transcription from RNA polymerase II promoter		DNA binding protein
MOUSE|MGI=MGI=1922902|UniProtKB=A4Q9F1	Ttll8	Protein monoglycylase TTLL8;TTLL8;ortholog	TUBULIN TYROSINE LIGASE-RELATED (PTHR12241:SF5)	ligase activity;structural constituent of cytoskeleton	protein metabolic process	microtubule	ligase;microtubule family cytoskeletal protein
MOUSE|MGI=MGI=1341155|UniProtKB=Q91W43	Gldc	Glycine dehydrogenase [decarboxylating], mitochondrial;GCSP;ortholog	GLYCINE DEHYDROGENASE (PTHR11773:SF0)	oxidoreductase activity	cellular amino acid catabolic process		dehydrogenase
MOUSE|MGI=MGI=2158813|UniProtKB=P61957	Sumo2	Small ubiquitin-related modifier 2;SUMO2;ortholog	SMALL UBIQUITIN-RELATED MODIFIER 2/4 (PTHR10562:SF11)		negative regulation of apoptosis;mitosis;protein modification process;mitosis;chromosome segregation			p53 pathway->Small ubiquitin-like modifier 1;;
MOUSE|MGI=MGI=1355326|UniProtKB=Q9WUQ2	Preb	Prolactin regulatory element-binding protein;PREB;ortholog	SUBFAMILY NOT NAMED (PTHR23284:SF0)	DNA binding	amino acid transport;transcription from RNA polymerase II promoter;cellular amino acid metabolic process		DNA binding protein
MOUSE|MGI=MGI=1917760|UniProtKB=Q91XF4	Rnf167	E3 ubiquitin-protein ligase RNF167;RN167;ortholog	SPERIZIN, RING ZINC FINGER PROTEIN 4 (PTHR22765:SF1)	ubiquitin-protein ligase activity	proteolysis		ubiquitin-protein ligase
MOUSE|MGI=MGI=2389465|UniProtKB=Q8K402	Tbx22	T-box transcription factor TBX22;TBX22;ortholog	T-BOX TRANSCRIPTION FACTOR TBX22 (PTHR11267:SF18)	transcription factor activity;transcription factor activity	regulation of transcription from RNA polymerase II promoter;mesoderm development		transcription factor;nucleic acid binding
MOUSE|MGI=MGI=2153049|UniProtKB=P58334	Klf16	Krueppel-like factor 16;KLF16;ortholog	KRUPPEL-LIKE FACTOR 13,14,16 (PTHR23223:SF21)	transcription factor activity;transcription factor activity	regulation of transcription from RNA polymerase II promoter;anterior/posterior axis specification;mesoderm development;system development		zinc finger transcription factor
MOUSE|MGI=MGI=3809656|UniProtKB=Q6PFY2	Gm10778	EG210583 protein;Q6PFY2;ortholog	SUBFAMILY NOT NAMED (PTHR24402:SF3)	transcription factor activity;transcription factor activity	spermatogenesis;regulation of transcription from RNA polymerase II promoter		KRAB box transcription factor
MOUSE|MGI=MGI=1346064|UniProtKB=Q9WUR2	Eci2	Enoyl-CoA delta isomerase 2, mitochondrial;ECI2;ortholog	LAMBDA-CRYSTALLIN HOMOLOG [SOURCE:UNIPROTKB/SWISS-PROT,ACC:Q9Y2S2] (PTHR11941:SF9)	oxidoreductase activity;acetyltransferase activity;hydro-lyase activity;racemase and epimerase activity;ligase activity	coenzyme metabolic process;vitamin biosynthetic process;carbohydrate metabolic process;fatty acid beta-oxidation		acetyltransferase;acyltransferase;dehydrogenase;hydratase;ligase;epimerase/racemase
MOUSE|MGI=MGI=1915199|UniProtKB=Q91VE6	Mki67ip	MKI67 FHA domain-interacting nucleolar phosphoprotein;MK67I;ortholog	PUTATIVE UNCHARACTERIZED PROTEIN (PTHR24011:SF16)	RNA splicing factor activity, transesterification mechanism;DNA replication origin binding;single-stranded DNA binding;transcription factor activity;poly(A) RNA binding;transcription factor activity	cell cycle;DNA replication;transcription from RNA polymerase II promoter;nuclear mRNA splicing, via spliceosome;mRNA polyadenylation;protein metabolic process;cell cycle;ectoderm development;nervous system development	ribonucleoprotein complex	transcription factor;DNA binding protein;mRNA polyadenylation factor;mRNA splicing factor;ribonucleoprotein
MOUSE|MGI=MGI=1202715|UniProtKB=O35437	Tcf21	Transcription factor 21;TCF21;ortholog	MUSCULIN (PTHR23349:SF7)	transcription factor activity;transcription factor activity	regulation of transcription from RNA polymerase II promoter;mesoderm development;angiogenesis;heart development		basic helix-loop-helix transcription factor;nucleic acid binding
MOUSE|MGI=MGI=1351620|UniProtKB=Q9JKF7	Mrpl39	39S ribosomal protein L39, mitochondrial;RM39;ortholog	MITOCHONDRIAL 39S RIBOSOMAL PROTEIN L39 (PTHR11451:SF2)	ligase activity	tRNA metabolic process;protein metabolic process		ligase
MOUSE|MGI=MGI=1339958|UniProtKB=Q9WTM4	Nfe2l3	Nuclear factor erythroid 2-related factor 3;NF2L3;ortholog	SUBFAMILY NOT NAMED (PTHR24411:SF8)	serine-type peptidase activity;structural constituent of cytoskeleton;transcription factor activity;actin binding;transcription factor activity	immune system process;proteolysis;mesoderm development;hemopoiesis;response to stress	actin cytoskeleton	transcription factor;serine protease;nucleic acid binding;serine protease;non-motor actin binding protein
MOUSE|MGI=MGI=2687284|UniProtKB=Q6DTY7	Pfkfb4	6-phosphofructo-2-kinase;F264;ortholog	6-PHOSPHOFRUCTO-2-KINASE/FRUCTOSE-2,6-BISPHOSPHATASE 4 (PTHR10606:SF14)	carbohydrate phosphatase activity;carbohydrate phosphatase activity	glycolysis		carbohydrate phosphatase;carbohydrate phosphatase
MOUSE|MGI=MGI=1913319|UniProtKB=Q80W37	Snupn	Snurportin-1;SPN1;ortholog	SUBFAMILY NOT NAMED (PTHR13403:SF7)		nucleobase, nucleoside, nucleotide and nucleic acid transport;nucleobase, nucleoside, nucleotide and nucleic acid metabolic process
MOUSE|MGI=MGI=101761|UniProtKB=P52927	Hmga2	High mobility group protein HMGI-C;HMGA2;ortholog	HIGH MOBILITY GROUP PROTEIN I-C (PTHR23341:SF2)	double-stranded DNA binding	mitosis;regulation of transcription from RNA polymerase II promoter;mitosis;chromosome segregation		DNA binding protein
MOUSE|MGI=MGI=2385110|UniProtKB=Q8BVF7	Aph1a	Gamma-secretase subunit APH-1A;APH1A;ortholog	SUBFAMILY NOT NAMED (PTHR12889:SF0)	protein binding;enzyme activator activity	proteolysis		enzyme modulator	Alzheimer disease-amyloid secretase pathway->Anterior pharynx defective-1;;Alzheimer disease-presenilin pathway->Anterior pharynx defective-1;;Notch signaling pathway->Anterior pharynx defective-1;;;;
MOUSE|MGI=MGI=103097|UniProtKB=P53995	Anapc1	Anaphase-promoting complex subunit 1;APC1;ortholog	SUBFAMILY NOT NAMED (PTHR12827:SF5)	ligase activity	cell cycle;proteolysis;cell cycle		ligase
MOUSE|MGI=MGI=1316659|UniProtKB=P97325	St3gal3	CMP-N-acetylneuraminate-beta-1,4-galactoside alpha-2,3-sialyltransferase;SIAT6;ortholog	CMP-N-ACETYLNEURAMINATE-BETA-1,4-GALACTOSIDE ALPHA-2,3- SIALYLTRANSFERASE (N-ACETYLLACTOSAMINIDE ALPHA-2,3- SIALYLTRANSFERASE) (PTHR13713:SF6)	transferase activity, transferring glycosyl groups	polysaccharide metabolic process;lipid metabolic process;protein amino acid glycosylation		glycosyltransferase
MOUSE|MGI=MGI=1891410|UniProtKB=Q99JB8	Pacsin3	Protein kinase C and casein kinase II substrate protein 3;PACN3;ortholog	PROTEIN KINASE C AND CASEIN KINASE SUBSTRATE IN NEURONS PROTEIN 3 (PTHR10959:SF1)		intracellular signaling cascade;protein amino acid phosphorylation;intracellular signaling cascade		membrane trafficking regulatory protein
MOUSE|MGI=MGI=1860437|UniProtKB=Q8R357	Olfm1	Noelin;Q8R357;ortholog	NOELIN (PTHR23192:SF9)	receptor activity;structural molecule activity	phosphate transport;cell surface receptor linked signal transduction;phosphate metabolic process;cell surface receptor linked signal transduction;cellular component morphogenesis;cellular component morphogenesis;ectoderm development;cellular component morphogenesis;nervous system development		structural protein;receptor
MOUSE|MGI=MGI=87935|UniProtKB=F8VQ23	Adra2b	Alpha-2B adrenergic receptor;F8VQ23;ortholog	ALPHA-2B ADRENERGIC RECEPTOR (PTHR24248:SF26)	G-protein coupled receptor activity	immune response;macrophage activation;muscle contraction;blood circulation;neurological system process;lysosomal transport;intracellular protein transport;receptor-mediated endocytosis;apoptosis;G-protein coupled receptor protein signaling pathway;apoptosis;calcium-mediated signaling;nerve-nerve synaptic transmission;carbohydrate metabolic process;cell motion;G-protein coupled receptor protein si…		G-protein coupled receptor	Heterotrimeric G-protein signaling pathway-Gi alpha and Gs alpha mediated pathway->Gi protein coupled receptor;;Alpha adrenergic receptor signaling pathway->Alpha adrenergic receptor 1A/1B/1C;;;
MOUSE|MGI=MGI=1915018|UniProtKB=Q6SKR2	N6amt1	HemK methyltransferase family member 2, isoform CRA_c;Q6SKR2;ortholog	N6-DNA-METHYLTRANSFERASE (PTHR18895:SF8)	RNA methyltransferase activity;DNA-methyltransferase activity;nucleic acid binding	DNA metabolic process;rRNA metabolic process;protein amino acid methylation		DNA methyltransferase;RNA methyltransferase;DNA binding protein;RNA binding protein
MOUSE|MGI=MGI=1919064|UniProtKB=Q8BK72	Mrps27	28S ribosomal protein S27, mitochondrial;RT27;ortholog	SUBFAMILY NOT NAMED (PTHR21393:SF0)	structural constituent of ribosome;nucleic acid binding	translation		ribosomal protein
MOUSE|MGI=MGI=1351651|UniProtKB=O88967	Yme1l1	ATP-dependent zinc metalloprotease YME1L1;YMEL1;ortholog	YME1-LIKE 1 (PTHR23076:SF4)	metallopeptidase activity	intracellular protein transport;protein complex assembly;proteolysis;mitochondrial transport;mitochondrial transport		metalloprotease;metalloprotease
MOUSE|MGI=MGI=1336205|UniProtKB=Q9Z2I2	Fkbp1b	Peptidyl-prolyl cis-trans isomerase FKBP1B;FKB1B;ortholog	PEPTIDYL-PROLYL CIS-TRANS ISOMERASE FKBP1B (PTHR10516:SF116)	isomerase activity;calcium ion binding	immune system process;neurological system process;negative regulation of apoptosis;cell cycle;negative regulation of apoptosis;calcium-mediated signaling;protein folding;cell cycle;negative regulation of apoptosis;calcium-mediated signaling;cellular defense response		isomerase;chaperone;calcium-binding protein	TGF-beta signaling pathway->FK506 binding protein 12KDa;;
MOUSE|MGI=MGI=1890508|UniProtKB=Q80W54	Zmpste24	CAAX prenyl protease 1 homolog;FACE1;ortholog	CAAX PRENYL PROTEASE 1 (PTHR10120:SF17)	metallopeptidase activity	cell surface receptor linked signal transduction;proteolysis;cell surface receptor linked signal transduction	endoplasmic reticulum;organelle	metalloprotease;metalloprotease
MOUSE|MGI=MGI=2442394|UniProtKB=E9PUS4	Zfp944	Protein Zfp944;E9PUS4;ortholog	SUBFAMILY NOT NAMED (PTHR24402:SF139)	transcription factor activity;transcription factor activity	regulation of transcription from RNA polymerase II promoter		KRAB box transcription factor
MOUSE|MGI=MGI=2446239|UniProtKB=Q8K1B9	Galntl4	Putative polypeptide N-acetylgalactosaminyltransferase-like protein 4;GLTL4;ortholog	SUBFAMILY NOT NAMED (PTHR11675:SF0)	transferase activity, transferring glycosyl groups	polysaccharide metabolic process;protein amino acid glycosylation		glycosyltransferase
MOUSE|MGI=MGI=106687|UniProtKB=Q62086	Pon2	Serum paraoxonase/arylesterase 2;PON2;ortholog	SUBFAMILY NOT NAMED (PTHR11799:SF0)	oxidoreductase activity;hydrolase activity, acting on ester bonds;peroxidase activity	immune system process;phosphate metabolic process;response to toxin		peroxidase;esterase
MOUSE|MGI=MGI=1918294|UniProtKB=Q5U452	2810408M09Rik	MCG14616;Q5U452;ortholog	SUBFAMILY NOT NAMED (PTHR12209:SF0)	metallopeptidase activity	proteolysis		metalloprotease;metalloprotease
MOUSE|MGI=MGI=1915050|UniProtKB=Q9DCV3	Dgat2	Diacylglycerol O-acyltransferase 2;DGAT2;ortholog	SUBFAMILY NOT NAMED (PTHR12317:SF0)	acyltransferase activity	acyl-CoA metabolic process;acyl-CoA metabolic process		acyltransferase
MOUSE|MGI=MGI=2442640|UniProtKB=Q812E0	Cpeb2	Cytoplasmic polyadenylation element-binding protein 2;CPEB2;ortholog	SUBFAMILY NOT NAMED (PTHR12566:SF0)	poly(A) RNA binding	mRNA polyadenylation;embryonic development;RNA localization		mRNA polyadenylation factor
MOUSE|MGI=MGI=1859638|UniProtKB=Q91VJ5	Pqbp1	Polyglutamine-binding protein 1;PQBP1;ortholog	POLYGLUTAMINE BINDING PROTEIN 1 (PTHR21737:SF3)	transcription factor activity;protein binding;transcription factor activity;transcription cofactor activity	regulation of transcription from RNA polymerase II promoter		transcription cofactor;enzyme modulator
MOUSE|MGI=MGI=2141867|UniProtKB=Q8CDA1	Inpp5f	Phosphatidylinositide phosphatase SAC2;SAC2;ortholog	PHOSPHATIDYLINOSITIDE PHOSPHATASE SAC2 (PTHR11200:SF2)		visual perception;sensory perception;intracellular protein transport;receptor-mediated endocytosis;transmembrane receptor protein tyrosine kinase signaling pathway;cytokine-mediated signaling pathway;intracellular signaling cascade;phosphate metabolic process;monosaccharide metabolic process;phospholipid metabolic process;transmembrane receptor protein tyrosine kinase signaling pathway;cytokine-m…		phosphatase;phosphatase
MOUSE|MGI=MGI=1917364|UniProtKB=A2BFE8	Prrg1	Proline rich Gla (G-carboxyglutamic acid) 1;A2BFE8;ortholog	SUBFAMILY NOT NAMED (PTHR24251:SF0)	serine-type peptidase activity	proteolysis		serine protease;serine protease
MOUSE|MGI=MGI=1336880|UniProtKB=O08810	Eftud2	116 kDa U5 small nuclear ribonucleoprotein component;U5S1;ortholog	116 KDA U5 SMALL NUCLEAR RIBONUCLEOPROTEIN COMPONENT (PTHR23115:SF5)	GTPase activity;RNA binding;translation factor activity, nucleic acid binding;protein binding;translation initiation factor activity;translation elongation factor activity	mRNA processing;translation	ribonucleoprotein complex	ribonucleoprotein;translation elongation factor;translation initiation factor;hydrolase;G-protein
MOUSE|MGI=MGI=2445299|UniProtKB=Q8K4D3	Slc36a1	Proton-coupled amino acid transporter 1;S36A1;ortholog	SUBFAMILY NOT NAMED (PTHR22950:SF131)	amino acid transmembrane transporter activity;transmembrane transporter activity	amino acid transport;intracellular protein transport;peroxisomal transport;cellular amino acid metabolic process		amino acid transporter
MOUSE|MGI=MGI=1355274|UniProtKB=Q9JKB1	Uchl3	Ubiquitin carboxyl-terminal hydrolase isozyme L3;UCHL3;ortholog	UBIQUITIN CARBOXYL-TERMINAL HYDROLASE ISOZYME L3 (PTHR10589:SF20)	cysteine-type peptidase activity	proteolysis		cysteine protease;cysteine protease
MOUSE|MGI=MGI=1889623|UniProtKB=Q9ERP3	Trim54	Tripartite motif-containing protein 54;TRI54;ortholog	SUBFAMILY NOT NAMED (PTHR24103:SF117)	ubiquitin-protein ligase activity;transcription factor activity;RNA binding;transcription factor activity;transcription cofactor activity	synaptic vesicle exocytosis;intracellular protein transport;exocytosis;cell cycle;signal transduction;synaptic transmission;glycogen metabolic process;transcription from RNA polymerase II promoter;proteolysis;cell cycle;signal transduction;synaptic transmission;establishment or maintenance of chromatin architecture;establishment or maintenance of chromatin architecture;dorsal/ventral axis specifi…	ribonucleoprotein complex	transcription cofactor;ribonucleoprotein;ubiquitin-protein ligase
MOUSE|MGI=MGI=2653235|UniProtKB=Q8BIV7	Slc45a1	Proton-associated sugar transporter A;S45A1;ortholog	PROTON-ASSOCIATED SUGAR TRANSPORTER A (PAST-A) (PTHR19432:SF6)	carbohydrate transmembrane transporter activity;transmembrane transporter activity	carbohydrate transport;carbohydrate metabolic process		carbohydrate transporter
MOUSE|MGI=MGI=2388285|UniProtKB=Q8K045	Pkn3	Serine/threonine-protein kinase N3;PKN3;ortholog	SERINE/THREONINE-PROTEIN KINASE N3 (PTHR24357:SF53)	protein kinase activity;calcium ion binding;calmodulin binding;calcium-dependent phospholipid binding	calcium-mediated signaling;protein amino acid phosphorylation;calcium-mediated signaling		non-receptor serine/threonine protein kinase;transfer/carrier protein;non-receptor serine/threonine protein kinase;annexin;calmodulin	Alzheimer disease-amyloid secretase pathway->Protein kinase C;;Muscarinic acetylcholine receptor 1 and 3 signaling pathway->Protein kinase C;;;
MOUSE|MGI=MGI=2442796|UniProtKB=Q8BTK5	Smyd4	SET and MYND domain-containing protein 4;SMYD4;ortholog	SET AND MYND DOMAIN CONTAINING 4 (PTHR12197:SF14)	transcription factor activity;transcription factor activity;transcription cofactor activity	regulation of transcription from RNA polymerase II promoter		transcription cofactor
MOUSE|MGI=MGI=2442637|UniProtKB=Q569Z6	Thrap3	Thyroid hormone receptor-associated protein 3;TR150;ortholog	THYROID HORMONE RECEPTOR-ASSOCIATED PROTEIN 3 (PTHR15268:SF7)	receptor activity;transcription factor activity;DNA polymerase processivity factor activity;transcription factor activity	induction of apoptosis;cell cycle;DNA replication;regulation of transcription from RNA polymerase II promoter;transcription initiation from RNA polymerase II promoter;cell cycle		transcription factor;receptor;DNA polymerase processivity factor
MOUSE|MGI=MGI=96618|UniProtKB=Q61702	Itih1	Inter-alpha-trypsin inhibitor heavy chain H1;ITIH1;ortholog	INTER-ALPHA-TRYPSIN INHIBITOR HEAVY CHAIN H1 (PTHR10338:SF15)	protein binding;serine-type endopeptidase inhibitor activity	proteolysis		serine protease inhibitor
MOUSE|MGI=MGI=108411|UniProtKB=O54950	Prkag1	5'-AMP-activated protein kinase subunit gamma-1;AAKG1;ortholog	SUBFAMILY NOT NAMED (PTHR13780:SF13)	protein binding;kinase regulator activity	immune system process;intracellular signaling cascade;fatty acid metabolic process;protein amino acid phosphorylation;intracellular signaling cascade;response to stress		kinase modulator	Gonadotropin releasing hormone receptor pathway->AMPK;;p53 pathway by glucose deprivation->AMP-activated protein kinase;;;
MOUSE|MGI=MGI=1919191|UniProtKB=G3X975	Cars2	MCG11180, isoform CRA_a;G3X975;ortholog	CYSTEINYL-TRNA SYNTHETASE (PTHR10890:SF3)	aminoacyl-tRNA ligase activity;RNA binding	protein metabolic process		RNA binding protein;aminoacyl-tRNA synthetase
MOUSE|MGI=MGI=2682952|UniProtKB=Q3UTQ7	Prdm10	PR domain zinc finger protein 10;PRD10;ortholog	PR DOMAIN ZINC FINGER PROTEIN 10 (PTHR11389:SF318)	transcription factor activity;transcription factor activity	regulation of transcription from RNA polymerase II promoter		zinc finger transcription factor;DNA binding protein
MOUSE|MGI=MGI=105083|UniProtKB=P51906	Slc1a1	Excitatory amino acid transporter 3;EAA3;ortholog	SOLUTE CARRIER FAMILY 1 (NEURONAL/EPITHELIAL HIGH AFFINITY GLUTAMATE TRANSPORTER, SYSTEM XAG), MEMBER 1 (PTHR11958:SF25)	cation transmembrane transporter activity	neurological system process;cation transport;amino acid transport;signal transduction;synaptic transmission;cellular amino acid metabolic process;signal transduction;synaptic transmission		cation transporter	Ionotropic glutamate receptor pathway->excitatory amino acid transporter;;Metabotropic glutamate receptor group III pathway->Excitatory amino acid transporter;;;
MOUSE|MGI=MGI=88255|UniProtKB=P14824	Anxa6	Annexin A6;ANXA6;ortholog	ANNEXIN A6 (PTHR10502:SF19)	calcium ion binding;calcium-dependent phospholipid binding	synaptic vesicle exocytosis;intracellular protein transport;exocytosis;calcium-mediated signaling;fatty acid metabolic process;cell motion;calcium-mediated signaling		transfer/carrier protein;annexin
MOUSE|MGI=MGI=1916924|UniProtKB=Q3UBZ5	Mif4gd	MIF4G domain-containing protein;MI4GD;ortholog	AD023 PROTEIN (PTHR23254:SF10)	RNA binding	translation		RNA binding protein
MOUSE|MGI=MGI=1328362|UniProtKB=O88700	Blm	Bloom syndrome protein homolog;BLM;ortholog	BLOOMS SYNDROME DNA HELICASE (PTHR13710:SF14)	DNA helicase activity;nucleic acid binding	mitosis;DNA replication;DNA repair;DNA recombination;mitosis;chromosome segregation		DNA helicase;helicase
MOUSE|MGI=MGI=2139607|UniProtKB=P15975	Usp53	Inactive ubiquitin carboxyl-terminal hydrolase 53;UBP53;ortholog	UBIQUITIN SPECIFIC PROTEINASE (PTHR22975:SF2)	ubiquitin-protein ligase activity	proteolysis		ubiquitin-protein ligase
MOUSE|MGI=MGI=2137202|UniProtKB=Q99N96	Mrpl1	39S ribosomal protein L1, mitochondrial;RM01;ortholog	MITOCHONDRIAL RIBOSOMAL PROTEIN L1 (PTHR23105:SF7)	structural constituent of ribosome;nucleic acid binding	rRNA metabolic process;translation		ribosomal protein
MOUSE|MGI=MGI=1095405|UniProtKB=O35595	Ptch2	Protein patched homolog 2;PTC2;ortholog	PROTEIN PATCHED HOMOLOG 2 (PTHR10796:SF62)	receptor activity	lipid transport;intracellular protein transport;exocytosis;cell surface receptor linked signal transduction;lipid metabolic process;cell surface receptor linked signal transduction		receptor
MOUSE|MGI=MGI=1095737|UniProtKB=Q69Z26	Cntn4	Contactin-4;CNTN4;ortholog	CONTACTIN-4 (PTHR10489:SF496)	phosphoprotein phosphatase activity;phosphoprotein phosphatase activity;receptor activity	immune system process;muscle contraction;neurological system process;induction of apoptosis;cell cycle;cell surface receptor linked signal transduction;cell-cell signaling;cell-matrix adhesion;cell-cell adhesion;protein modification process;cell motion;cell cycle;cell surface receptor linked signal transduction;cell-cell signaling;cell-matrix adhesion;cell-cell adhesion;ectoderm development;mesod…	extracellular matrix	immunoglobulin receptor superfamily;protein phosphatase;protein phosphatase;extracellular matrix linker protein;immunoglobulin receptor superfamily;immunoglobulin superfamily cell adhesion molecule
MOUSE|MGI=MGI=106181|UniProtKB=Q7TPV4	Mybbp1a	Myb-binding protein 1A;MBB1A;ortholog	DNA POLYMERASE V (PTHR13213:SF2)	DNA-directed DNA polymerase activity;transcription factor activity;transcription factor activity	cell cycle;DNA replication;transcription from RNA polymerase II promoter;mRNA transcription;cell cycle		transcription factor;DNA-directed DNA polymerase
MOUSE|MGI=MGI=2143163|UniProtKB=Q3UMW7	Mapk3	MAP kinase-activated protein kinase 3;MAPK3;ortholog	MAP KINASE-ACTIVATED PROTEIN KINASE 3 (PTHR24349:SF64)	protein kinase activity;structural constituent of cytoskeleton;microtubule binding	immune system process;muscle contraction;neurological system process;MAPKKK cascade;calcium-mediated signaling;synaptic transmission;protein amino acid phosphorylation;MAPKKK cascade;calcium-mediated signaling;synaptic transmission;cellular component morphogenesis;cellular component morphogenesis;ectoderm development;cellular component morphogenesis;nervous system development;response to stress	microtubule	non-receptor serine/threonine protein kinase;non-receptor serine/threonine protein kinase;non-motor microtubule binding protein	Angiogenesis->Mitogen-activated protein kinase-activated protein kinase 2 and 3;;VEGF signaling pathway->Mitogen-activated protein kinase-activated protein kinase 2 and 3;;Ras Pathway->Mitogen activated protein kinase activated protein kinase;;p38 MAPK pathway->MAPK-activated protein kinase 3;;;;;
MOUSE|MGI=MGI=2153740|UniProtKB=E9Q8M1	Zfp358	Protein Zfp358;E9Q8M1;ortholog	SUBFAMILY NOT NAMED (PTHR24409:SF1)	transcription factor activity;transcription factor activity	regulation of transcription from RNA polymerase II promoter		KRAB box transcription factor
MOUSE|MGI=MGI=98266|UniProtKB=Q64442	Sord	Sorbitol dehydrogenase;DHSO;ortholog	SORBITOL DEHYDROGENASE (PTHR11695:SF38)	oxidoreductase activity	apoptosis;carbohydrate metabolic process		dehydrogenase;reductase
MOUSE|MGI=MGI=109169|UniProtKB=P97481	Epas1	Endothelial PAS domain-containing protein 1;EPAS1;ortholog	HYPOXIA-INDUCIBLE FACTOR 2 ALPHA, HIF-2 ALPHA (PTHR23043:SF8)	transcription factor activity;transcription factor activity	regulation of transcription from RNA polymerase II promoter;ectoderm development;nervous system development		basic helix-loop-helix transcription factor;nucleic acid binding
MOUSE|MGI=MGI=1915347|UniProtKB=Q9D0M5	Dynll2	Dynein light chain 2, cytoplasmic;DYL2;ortholog	SUBFAMILY NOT NAMED (PTHR11886:SF10)	structural constituent of cytoskeleton;protein binding;enzyme inhibitor activity	gamete generation;intracellular protein transport;vesicle-mediated transport;cell cycle;nitric oxide biosynthetic process;nucleobase, nucleoside, nucleotide and nucleic acid metabolic process;cell cycle;cellular component morphogenesis;cellular component morphogenesis;cellular component morphogenesis;RNA localization	microtubule	enzyme modulator;microtubule family cytoskeletal protein	Huntington disease->Dynein complex;;
MOUSE|MGI=MGI=97282|UniProtKB=O35136	Ncam2	Neural cell adhesion molecule 2;NCAM2;ortholog	NEURAL CELL ADHESION MOLECULE 2 (N-CAM 2) (PTHR10489:SF35)	phosphoprotein phosphatase activity;phosphoprotein phosphatase activity;receptor activity	immune system process;muscle contraction;neurological system process;induction of apoptosis;cell cycle;cell surface receptor linked signal transduction;cell-cell signaling;cell-matrix adhesion;cell-cell adhesion;protein modification process;cell motion;cell cycle;cell surface receptor linked signal transduction;cell-cell signaling;cell-matrix adhesion;cell-cell adhesion;ectoderm development;mesod…	extracellular matrix	immunoglobulin receptor superfamily;protein phosphatase;protein phosphatase;extracellular matrix linker protein;immunoglobulin receptor superfamily;immunoglobulin superfamily cell adhesion molecule
MOUSE|MGI=MGI=1354698|UniProtKB=Q9JMJ2	Fbxw4	F-box/WD repeat-containing protein 4;FBXW4;ortholog	SUBFAMILY NOT NAMED (PTHR14381:SF0)		protein metabolic process
MOUSE|MGI=MGI=1098687|UniProtKB=Q3UHJ0	Aak1	AP2-associated protein kinase 1;AAK1;ortholog	AAK1 PROTEIN (PTHR22967:SF9)	protein kinase activity	protein amino acid phosphorylation		non-receptor serine/threonine protein kinase;non-receptor serine/threonine protein kinase
MOUSE|MGI=MGI=1921559|UniProtKB=Q5QNQ6	Osbp2	Oxysterol-binding protein 2;OSBP2;ortholog	OXYSTEROL-BINDING PROTEIN 2 (PTHR10972:SF51)		lipid transport;cholesterol metabolic process		transfer/carrier protein
MOUSE|MGI=MGI=107945|UniProtKB=P23949	Brf2	Zinc finger protein 36, C3H1 type-like 2;TISD;ortholog	TIS11-RELATED (PTHR12547:SF15)	RNA binding	mitosis;MAPKKK cascade;RNA catabolic process;mitosis;MAPKKK cascade		RNA binding protein
MOUSE|MGI=MGI=102666|UniProtKB=G5E819	Ppp5c	Serine/threonine-protein phosphatase;G5E819;ortholog	PROTEIN PHOSPHATASE-5 (PTHR11668:SF12)	phosphoprotein phosphatase activity;phosphoprotein phosphatase activity;calcium ion binding	immune system process;apoptosis;mitosis;meiosis;apoptosis;glycogen metabolic process;regulation of carbohydrate metabolic process;transcription from RNA polymerase II promoter;mRNA processing;regulation of nucleobase, nucleoside, nucleotide and nucleic acid metabolic process;protein amino acid phosphorylation;mitosis;meiosis;apoptosis;response to stress		protein phosphatase;protein phosphatase;calcium-binding protein

## Sheet: Primary metabolic process (t)
Supplementary Table S2
Rescued genes mapped to "Primary metabolic process"
Gene ID	Mapped IDs	Gene Name Gene symbol	PANTHER Family/ Subfamily	GO Molecular function	Go Biological Process	GO cellular Component	PANTHER Protein Class	Pathway
MOUSE|MGI=MGI=1929213|UniProtKB=Q8K0L9	Zbtb20	Zinc finger and BTB domain-containing protein 20;ZBT20;ortholog	ZINC FINGER AND BTB DOMAIN-CONTAINING PROTEIN 20 (PTHR11389:SF351)	transcription factor activity;transcription factor activity	regulation of transcription from RNA polymerase II promoter		zinc finger transcription factor;DNA binding protein
MOUSE|MGI=MGI=2179942|UniProtKB=E9PX39	Adamts14	Protein Adamts14;E9PX39;ortholog	ADAMTS-14 (PTHR13723:SF24)	metallopeptidase activity;protein binding;serine-type endopeptidase inhibitor activity	signal transduction;cell-matrix adhesion;cell-cell adhesion;proteolysis;signal transduction;cell-matrix adhesion;cell-cell adhesion	extracellular matrix	metalloprotease;metalloprotease;extracellular matrix glycoprotein;serine protease inhibitor
MOUSE|MGI=MGI=1917758|UniProtKB=Q8VBW5	Bbx	HMG box transcription factor BBX;BBX;ortholog	HMG BOX TRANSCRIPTION FACTOR BBX (PTHR13059:SF1)	DNA binding	regulation of transcription from RNA polymerase II promoter		DNA binding protein
MOUSE|MGI=MGI=101838|UniProtKB=P29037	Tbp	TATA-box-binding protein;TBP;ortholog	TATA-BOX-BINDING PROTEIN (PTHR10126:SF6)	transcription factor activity;transcription factor activity	transcription initiation from RNA polymerase II promoter		transcription factor;nucleic acid binding
MOUSE|MGI=MGI=1914365|UniProtKB=Q9CR57	Rpl14	60S ribosomal protein L14;RL14;ortholog	SUBFAMILY NOT NAMED (PTHR11127:SF0)	structural constituent of ribosome;nucleic acid binding	translation		ribosomal protein
MOUSE|MGI=MGI=1919747|UniProtKB=Q3TIV5	Zc3h15	Zinc finger CCCH domain-containing protein 15;ZC3HF;ortholog	SUBFAMILY NOT NAMED (PTHR12681:SF0)	transcription factor activity;transcription factor activity	regulation of transcription from RNA polymerase II promoter		zinc finger transcription factor
MOUSE|MGI=MGI=1333830|UniProtKB=Q80ZS3	Mrps26	28S ribosomal protein S26, mitochondrial;RT26;ortholog	SUBFAMILY NOT NAMED (PTHR21035:SF0)	structural constituent of ribosome;nucleic acid binding	translation		ribosomal protein
MOUSE|MGI=MGI=1914775|UniProtKB=Q80V85	Trim62	Tripartite motif-containing protein 62;TRI62;ortholog	SUBFAMILY NOT NAMED (PTHR24103:SF30)	ubiquitin-protein ligase activity;structural constituent of cytoskeleton;transcription factor activity;RNA binding;cytoskeletal protein binding;transcription factor activity;transcription cofactor activity	reproduction;synaptic vesicle exocytosis;intracellular protein transport;exocytosis;cell cycle;signal transduction;synaptic transmission;glycogen metabolic process;transcription from RNA polymerase II promoter;proteolysis;cell cycle;signal transduction;synaptic transmission;establishment or maintenance of chromatin architecture;establishment or maintenance of chromatin architecture;dorsal/ventral…	cytoskeleton;ribonucleoprotein complex	transcription cofactor;ribonucleoprotein;ubiquitin-protein ligase;cytoskeletal protein
MOUSE|MGI=MGI=1338031|UniProtKB=Q9WU03	Spint2	Kunitz-type protease inhibitor 2;SPIT2;ortholog	KUNITZ-TYPE PROTEASE INHIBITOR 2 (PTHR10083:SF19)	protein binding;serine-type endopeptidase inhibitor activity	immune system process;proteolysis;blood coagulation		serine protease inhibitor
MOUSE|MGI=MGI=1914039|UniProtKB=Q9D081	Alg14	UDP-N-acetylglucosamine transferase subunit ALG14 homolog;ALG14;ortholog	SUBFAMILY NOT NAMED (PTHR12154:SF0)	transferase activity, transferring glycosyl groups	polysaccharide metabolic process		glycosyltransferase
MOUSE|MGI=MGI=1928268|UniProtKB=Q811J3	Ireb2	Iron-responsive element-binding protein 2;IREB2;ortholog	ACONITASE (PTHR11670:SF1)	hydro-lyase activity	tricarboxylic acid cycle;carbohydrate metabolic process;cellular amino acid biosynthetic process		dehydratase;hydratase
MOUSE|MGI=MGI=2686926|UniProtKB=Q640M6	Gdpd5	Glycerophosphodiester phosphodiesterase domain-containing protein 5;GDPD5;ortholog	SUBFAMILY NOT NAMED (PTHR23344:SF0)	phosphoric diester hydrolase activity;ligase activity	lipid metabolic process		ligase;esterase;phosphodiesterase
MOUSE|MGI=MGI=1915903|UniProtKB=Q8BGH2	Samm50	Sorting and assembly machinery component 50 homolog;SAM50;ortholog	SUBFAMILY NOT NAMED (PTHR12815:SF6)		protein complex assembly
MOUSE|MGI=MGI=3818630|UniProtKB=Q8VCL2	Sco2	Protein SCO2 homolog, mitochondrial;SCO2;ortholog	SUBFAMILY NOT NAMED (PTHR12151:SF0)	oxidoreductase activity	cation transport;protein complex assembly		oxidase
MOUSE|MGI=MGI=1349217|UniProtKB=O89016	Abcd4	ATP-binding cassette sub-family D member 4;ABCD4;ortholog	ATP-BINDING CASSETTE, SUB-FAMILY D, MEMBER 4 (PEROXISOMAL MEMBRANE PROTEIN 69) (PTHR11384:SF3)	transmembrane transporter activity	lipid transport;lipid metabolic process		transporter
MOUSE|MGI=MGI=1922019|UniProtKB=Q8BTI9	Pik3cb	Phosphatidylinositol 4,5-bisphosphate 3-kinase catalytic subunit beta isoform;PK3CB;ortholog	PHOSPHATIDYLINOSITOL-4,5-BISPHOSPHATE 3-KINASE CATALYTIC SUBUNIT BETA ISOFORM (PTHR10048:SF33)	kinase activity	protein targeting;endocytosis;negative regulation of apoptosis;transmembrane receptor protein tyrosine kinase signaling pathway;negative regulation of apoptosis;phosphate metabolic process;phospholipid metabolic process;transmembrane receptor protein tyrosine kinase signaling pathway;negative regulation of apoptosis		kinase;kinase
MOUSE|MGI=MGI=1914784|UniProtKB=Q80UG8	Ttll4	Tubulin polyglutamylase TTLL4;TTLL4;ortholog	TUBULIN TYROSINE LIGASE-RELATED (PTHR12241:SF9)	ligase activity;structural constituent of cytoskeleton	protein metabolic process	microtubule	ligase;microtubule family cytoskeletal protein
MOUSE|MGI=MGI=2444391|UniProtKB=Q3TMC4	Slc25a44	RIKEN cDNA B430110G05, isoform CRA_c;Q3TMC4;ortholog	SUBFAMILY NOT NAMED (PTHR24089:SF41)	amino acid transmembrane transporter activity;transmembrane transporter activity;calcium ion binding;calmodulin binding	cation transport;phosphate transport;lipid transport;nucleobase, nucleoside, nucleotide and nucleic acid transport;phosphate metabolic process;nucleobase, nucleoside, nucleotide and nucleic acid metabolic process;lipid metabolic process	mitochondrial inner membrane;organelle	amino acid transporter;mitochondrial carrier protein;transfer/carrier protein;calmodulin
MOUSE|MGI=MGI=1921925|UniProtKB=Q0EEE2	Ptchd3	Patched domain-containing protein 3;PTHD3;ortholog	PATCHED DOMAIN-CONTAINING PROTEIN 3 (PTHR10796:SF60)	receptor activity	lipid transport;intracellular protein transport;exocytosis;cell surface receptor linked signal transduction;lipid metabolic process;cell surface receptor linked signal transduction		receptor
MOUSE|MGI=MGI=1351511|UniProtKB=P26516	Psmd7	26S proteasome non-ATPase regulatory subunit 7;PSD7;ortholog	26S PROTEASOME NON-ATPASE REGULATORY SUBUNIT 7 (PTHR10540:SF7)		cell cycle;proteolysis;cell cycle
MOUSE|MGI=MGI=2145901|UniProtKB=Q921Y4	Mfsd5	Major facilitator superfamily domain-containing protein 5;MFSD5;ortholog	SUBFAMILY NOT NAMED (PTHR24003:SF399)	transmembrane transporter activity	immune system process;carbohydrate transport;carbohydrate metabolic process		transporter
MOUSE|MGI=MGI=108403|UniProtKB=P97304	Polr1d	DNA-directed RNA polymerases I and III subunit RPAC2;RPAC2;ortholog	DNA-DIRECTED RNA POLYMERASES I AND III (PTHR13946:SF17)	DNA-directed RNA polymerase activity;nucleotidyltransferase activity;nucleic acid binding	general transcription from RNA polymerase II promoter		nucleotidyltransferase;DNA-directed RNA polymerase
MOUSE|MGI=MGI=109130|UniProtKB=Q60864	Stip1	Stress-induced-phosphoprotein 1;STIP1;ortholog	STRESS-INDUCED-PHOSPHOPROTEIN 1 (STI1) (HSC70/HSP90-ORGANIZING PROTEIN) (PTHR22904:SF14)		immune system process;protein folding;response to stress		chaperone
MOUSE|MGI=MGI=1889642|UniProtKB=Q91WG4	Stip1	Elongator complex protein 2;ELP2;ortholog	ELONGATOR COMPLEX PROTEIN 2 (STAT3-INTERACTING PROTEIN) (PTHR13729:SF2)
MOUSE|MGI=MGI=1355310|UniProtKB=Q9JLI6	Scly	Selenocysteine lyase;SCLY;ortholog	SUBFAMILY NOT NAMED (PTHR11601:SF13)	lyase activity	sulfur metabolic process;cellular amino acid biosynthetic process		lyase
MOUSE|MGI=MGI=97771|UniProtKB=P33587	Proc	Activation peptide;PROC;ortholog	SUBFAMILY NOT NAMED (PTHR24278:SF2)	serine-type peptidase activity;calcium ion binding;calmodulin binding;calcium-dependent phospholipid binding	immune system process;proteolysis;blood coagulation		serine protease;serine protease;defense/immunity protein;annexin;calmodulin
MOUSE|MGI=MGI=1194497|UniProtKB=P70284	Tgif1	Homeobox protein TGIF1;TGIF1;ortholog	HOMEOBOX PROTEIN TGIF1 (PTHR11850:SF19)	DNA-directed RNA polymerase activity;transcription factor activity;transcription factor activity	regulation of transcription from RNA polymerase II promoter;general transcription from RNA polymerase II promoter		homeobox transcription factor;DNA-directed RNA polymerase
MOUSE|MGI=MGI=1930265|UniProtKB=Q9ER64	Osbp2	Oxysterol-binding protein-related protein 5;OSBL5;ortholog	OXYSTEROL-BINDING PROTEIN-RELATED PROTEIN 5 (PTHR10972:SF49)		lipid transport;cholesterol metabolic process		transfer/carrier protein
MOUSE|MGI=MGI=1913903|UniProtKB=Q3UAW9	Brf2	Transcription factor IIIB 50 kDa subunit;BRF2;ortholog	TRANSCRIPTION FACTOR IIIB 50 KDA SUBUNIT (PTHR11618:SF5)	transcription factor activity;transcription factor activity	regulation of transcription from RNA polymerase II promoter;transcription initiation from RNA polymerase II promoter		transcription factor
MOUSE|MGI=MGI=1913302|UniProtKB=Q9CZB0	Sdhc	Succinate dehydrogenase cytochrome b560 subunit, mitochondrial;C560;ortholog	SUCCINATE DEHYDROGENASE CYTOCHROME B560 SUBUNIT (PTHR10978:SF0)	oxidoreductase activity	tricarboxylic acid cycle;respiratory electron transport chain;carbohydrate metabolic process		dehydrogenase
MOUSE|MGI=MGI=1270129|UniProtKB=P63037	Dnaja1	DnaJ homolog subfamily A member 1;DNJA1;ortholog	SUBFAMILY NOT NAMED (PTHR24076:SF1)		immune system process;protein folding;response to stress		chaperone
MOUSE|MGI=MGI=1927125|UniProtKB=A2A9I7	Dmrtb1	Doublesex- and mab-3-related transcription factor B1;DMRTB;ortholog	DOUBLESEX- AND MAB-3-RELATED TRANSCRIPTION FACTOR B1 (PTHR12322:SF18)	nucleic acid binding	regulation of transcription from RNA polymerase II promoter;mesoderm development;skeletal system development;muscle organ development		nucleic acid binding
MOUSE|MGI=MGI=2147987|UniProtKB=Q811Q9	Pcyt1b	Choline-phosphate cytidylyltransferase B;PCY1B;ortholog	CHOLINE-PHOSPHATE CYTIDYLYLTRANSFERASE B (PTHR10739:SF20)	nucleotidyltransferase activity	phospholipid metabolic process		nucleotidyltransferase
MOUSE|MGI=MGI=1914864|UniProtKB=Q8BVE3	Atp6v1h	V-type proton ATPase subunit H;VATH;ortholog	V-TYPE PROTON ATPASE SUBUNIT H (PTHR10698:SF0)	hydrolase activity;cation transmembrane transporter activity;hydrogen ion transporting ATP synthase activity, rotational mechanism	cation transport;nucleobase, nucleoside, nucleotide and nucleic acid metabolic process	proton-transporting ATP synthase complex	ATP synthase;hydrolase
MOUSE|MGI=MGI=98822|UniProtKB=Q62351	Tfrc	Transferrin receptor protein 1;TFR1;ortholog	TRANSFERRIN RECEPTOR PROTEIN 1 (PTHR10404:SF26)	peptidase activity;receptor activity	ion transport;proteolysis		receptor;protease;protease
MOUSE|MGI=MGI=1915110|UniProtKB=Q9D708	S100a16	Protein S100a16;Q9D708;ortholog	S100 CALCIUM-BINDING PROTEIN A16 (PTHR11639:SF2)	calcium ion binding;receptor binding;calmodulin binding	macrophage activation;cell cycle;intracellular signaling cascade;DNA replication;cell motion;cell cycle;intracellular signaling cascade		signaling molecule;calmodulin
MOUSE|MGI=MGI=1914555|UniProtKB=Q99LJ6	Gpx7	Glutathione peroxidase 7;GPX7;ortholog	SUBFAMILY NOT NAMED (PTHR11592:SF0)	oxidoreductase activity;peroxidase activity	immune system process;oxygen and reactive oxygen species metabolic process;steroid metabolic process;response to stress;response to toxin		peroxidase
MOUSE|MGI=MGI=3030046|UniProtKB=Q7TS33	Olfr212	Olfactory receptor 212;Q7TS33;ortholog	SUBFAMILY NOT NAMED (PTHR24246:SF0)	G-protein coupled receptor activity	macrophage activation;muscle contraction;sensory perception;intracellular protein transport;phagocytosis;apoptosis;G-protein coupled receptor protein signaling pathway;nerve-nerve synaptic transmission;cyclic nucleotide metabolic process;G-protein coupled receptor protein signaling pathway;nerve-nerve synaptic transmission;ectoderm development;nervous system development;response to stress;cellula…		G-protein coupled receptor
MOUSE|MGI=MGI=1096397|UniProtKB=O35134	Rpa1	DNA-directed RNA polymerase I subunit RPA1;RPA1;ortholog	DNA-DIRECTED RNA POLYMERASE I LARGEST SUBUNIT (PTHR19376:SF11)	DNA-directed RNA polymerase activity;nucleotidyltransferase activity;nucleic acid binding	general transcription from RNA polymerase II promoter;tRNA metabolic process;rRNA metabolic process		nucleotidyltransferase;DNA-directed RNA polymerase
MOUSE|MGI=MGI=1914401|UniProtKB=Q9CR00	Psmd9	26S proteasome non-ATPase regulatory subunit 9;PSMD9;ortholog	SUBFAMILY NOT NAMED (PTHR12651:SF1)	protein binding	proteolysis		enzyme modulator
MOUSE|MGI=MGI=2137355|UniProtKB=Q99PQ2	Trim11	E3 ubiquitin-protein ligase TRIM11;TRI11;ortholog	SUBFAMILY NOT NAMED (PTHR24103:SF41)	ubiquitin-protein ligase activity;structural constituent of cytoskeleton;transcription factor activity;RNA binding;cytoskeletal protein binding;transcription factor activity;transcription cofactor activity	spermatogenesis;synaptic vesicle exocytosis;intracellular protein transport;exocytosis;cell cycle;signal transduction;synaptic transmission;glycogen metabolic process;transcription from RNA polymerase II promoter;proteolysis;cell cycle;signal transduction;synaptic transmission;establishment or maintenance of chromatin architecture;establishment or maintenance of chromatin architecture;dorsal/vent…	cytoskeleton;ribonucleoprotein complex	transcription cofactor;ribonucleoprotein;ubiquitin-protein ligase;cytoskeletal protein
MOUSE|MGI=MGI=88042|UniProtKB=P28352	Apex1	DNA-(apurinic or apyrimidinic site) lyase;APEX1;ortholog	SUBFAMILY NOT NAMED (PTHR22748:SF0)	endodeoxyribonuclease activity;exodeoxyribonuclease activity;nucleic acid binding	DNA repair		endodeoxyribonuclease;exodeoxyribonuclease;nuclease
MOUSE|MGI=MGI=2135756|UniProtKB=Q9JK92	Hspb8	Heat shock protein beta-8;HSPB8;ortholog	HEAT-SHOCK PROTEIN BETA-8, HSPB8 (PTHR11527:SF27)	structural molecule activity	immune system process;muscle contraction;visual perception;sensory perception;protein folding;response to stress		structural protein;chaperone
MOUSE|MGI=MGI=1919305|UniProtKB=Q5I012	Slc38a10	Putative sodium-coupled neutral amino acid transporter 10;S38AA;ortholog	AMINO ACID TRANSPORTER (PTHR22950:SF5)	amino acid transmembrane transporter activity;transmembrane transporter activity	amino acid transport;intracellular protein transport;peroxisomal transport;cellular amino acid metabolic process		amino acid transporter
MOUSE|MGI=MGI=1914714|UniProtKB=Q9DBT4	Entpd4	Ectonucleoside triphosphate diphosphohydrolase 4;ENTP4;ortholog	GUANOSINE-DIPHOSPHATASE (PTHR11782:SF5)	nucleotide phosphatase activity;nucleotide phosphatase activity	purine base metabolic process		nucleotide phosphatase;nucleotide phosphatase
MOUSE|MGI=MGI=1929701|UniProtKB=O08663	Metap2	Methionine aminopeptidase 2;AMPM2;ortholog	METHIONINE AMINOPEPTIDASE 2 (PTHR10804:SF9)	metallopeptidase activity;transcription factor activity;transcription factor activity	translation;protein modification process;proteolysis		transcription factor;metalloprotease;nucleic acid binding;metalloprotease
MOUSE|MGI=MGI=1342292|UniProtKB=Q3U2G2	Hspa4	Heat shock 70 kDa protein 4;Q3U2G2;ortholog	HEAT SHOCK PROTEIN 70 (HSP70)-4 (PTHR19375:SF17)		immune system process;protein folding;protein complex assembly;response to stress		Hsp70 family chaperone
MOUSE|MGI=MGI=99205|UniProtKB=P16372	Zfp58	Zinc finger protein 58;ZFP58;ortholog	SUBFAMILY NOT NAMED (PTHR24384:SF43)	transcription factor activity;transcription factor activity	regulation of transcription from RNA polymerase II promoter		KRAB box transcription factor
MOUSE|MGI=MGI=97770|UniProtKB=Q9WU79	Prodh	Proline dehydrogenase 1, mitochondrial;PROD;ortholog	SUBFAMILY NOT NAMED (PTHR13914:SF0)	oxidoreductase activity	cellular amino acid catabolic process		oxidase
MOUSE|MGI=MGI=2446285|UniProtKB=Q8CFJ9	Wdr24	WD repeat-containing protein 24;WDR24;ortholog	SUBFAMILY NOT NAMED (PTHR22850:SF65)	receptor activity	intracellular protein transport;peroxisomal transport;intracellular signaling cascade;DNA repair;nuclear mRNA splicing, via spliceosome;intracellular signaling cascade;establishment or maintenance of chromatin architecture;establishment or maintenance of chromatin architecture		receptor
MOUSE|MGI=MGI=1916139|UniProtKB=Q8R1K1	Ubac2	Ubiquitin-associated domain-containing protein 2;UBAC2;ortholog	SUBFAMILY NOT NAMED (PTHR12917:SF5)	aspartic-type endopeptidase activity;transcription factor activity;transcription factor activity;transcription cofactor activity	intracellular protein transport;regulation of transcription from RNA polymerase II promoter;proteolysis		transcription cofactor;aspartic protease;aspartic protease
MOUSE|MGI=MGI=108413|UniProtKB=Q64338	Pde1c	Calcium/calmodulin-dependent 3',5'-cyclic nucleotide phosphodiesterase 1C;PDE1C;ortholog	CALCIUM/CALMODULIN-DEPENDENT 3,5-CYCLIC NUCLEOTIDE PHOSPHODIESTERASE 1C (PTHR11347:SF32)	phosphoric diester hydrolase activity	visual perception;sensory perception;signal transduction;cyclic nucleotide metabolic process;signal transduction		phosphodiesterase
MOUSE|MGI=MGI=1349475|UniProtKB=Q60996	Ppp2r5c	Serine/threonine-protein phosphatase 2A 56 kDa regulatory subunit gamma isoform;2A5G;ortholog	SERINE/THREONINE-PROTEIN PHOSPHATASE 2A 56 KDA REGULATORY SUBUNIT GAMMA ISOFORM (PTHR10257:SF8)	phosphoprotein phosphatase activity;phosphoprotein phosphatase activity	intracellular signaling cascade;protein amino acid phosphorylation;intracellular signaling cascade		protein phosphatase;protein phosphatase
MOUSE|MGI=MGI=1922801|UniProtKB=Q9QYI7	Dnajb8	DnaJ homolog subfamily B member 8;DNJB8;ortholog	SUBFAMILY NOT NAMED (PTHR24077:SF15)		spermatogenesis;immune system process;negative regulation of apoptosis;protein folding;proteolysis;response to stress		chaperonin
MOUSE|MGI=MGI=104665|UniProtKB=Q61263	Soat1	Sterol O-acyltransferase 1;SOAT1;ortholog	STEROL O-ACYLTRANSFERASE 1 (PTHR10408:SF4)	acyltransferase activity	cholesterol metabolic process		acyltransferase
MOUSE|MGI=MGI=2448537|UniProtKB=Q80V23	Zfp637	Zinc finger protein 32;ZNF32;ortholog	SUBFAMILY NOT NAMED (PTHR24387:SF72)	transcription factor activity;transcription factor activity	regulation of transcription from RNA polymerase II promoter		KRAB box transcription factor
MOUSE|MGI=MGI=2663253|UniProtKB=Q80W94	Mogat2	2-acylglycerol O-acyltransferase 2;MOGT2;ortholog	SUBFAMILY NOT NAMED (PTHR12317:SF0)	acyltransferase activity	acyl-CoA metabolic process;acyl-CoA metabolic process		acyltransferase
MOUSE|MGI=MGI=102706|UniProtKB=P53798	Fdft1	Squalene synthase;FDFT;ortholog	SUBFAMILY NOT NAMED (PTHR11626:SF0)	acyltransferase activity	cholesterol metabolic process		acyltransferase
MOUSE|MGI=MGI=95594|UniProtKB=Q11127	Fut4	Alpha-(1,3)-fucosyltransferase;FUT4;ortholog	ALPHA-(1,3)-FUCOSYLTRANSFERASE 4 (PTHR11929:SF9)	transferase activity, transferring glycosyl groups	immune system process;protein amino acid glycosylation		glycosyltransferase
MOUSE|MGI=MGI=1930190|UniProtKB=Q6PG95	Cramp1l	Protein cramped-like;CRML;ortholog	SUBFAMILY NOT NAMED (PTHR21677:SF0)	single-stranded DNA binding	regulation of transcription from RNA polymerase II promoter		DNA binding protein
MOUSE|MGI=MGI=1922902|UniProtKB=A4Q9F1	Ttll8	Protein monoglycylase TTLL8;TTLL8;ortholog	TUBULIN TYROSINE LIGASE-RELATED (PTHR12241:SF5)	ligase activity;structural constituent of cytoskeleton	protein metabolic process	microtubule	ligase;microtubule family cytoskeletal protein
MOUSE|MGI=MGI=1341155|UniProtKB=Q91W43	Gldc	Glycine dehydrogenase [decarboxylating], mitochondrial;GCSP;ortholog	GLYCINE DEHYDROGENASE (PTHR11773:SF0)	oxidoreductase activity	cellular amino acid catabolic process		dehydrogenase
MOUSE|MGI=MGI=2158813|UniProtKB=P61957	Sumo2	Small ubiquitin-related modifier 2;SUMO2;ortholog	SMALL UBIQUITIN-RELATED MODIFIER 2/4 (PTHR10562:SF11)		negative regulation of apoptosis;mitosis;protein modification process;mitosis;chromosome segregation
MOUSE|MGI=MGI=1355326|UniProtKB=Q9WUQ2	Preb	Prolactin regulatory element-binding protein;PREB;ortholog	SUBFAMILY NOT NAMED (PTHR23284:SF0)	DNA binding	amino acid transport;transcription from RNA polymerase II promoter;cellular amino acid metabolic process		DNA binding protein
MOUSE|MGI=MGI=1917760|UniProtKB=Q91XF4	Rnf167	E3 ubiquitin-protein ligase RNF167;RN167;ortholog	SPERIZIN, RING ZINC FINGER PROTEIN 4 (PTHR22765:SF1)	ubiquitin-protein ligase activity	proteolysis		ubiquitin-protein ligase
MOUSE|MGI=MGI=2389465|UniProtKB=Q8K402	Tbx22	T-box transcription factor TBX22;TBX22;ortholog	T-BOX TRANSCRIPTION FACTOR TBX22 (PTHR11267:SF18)	transcription factor activity;transcription factor activity	regulation of transcription from RNA polymerase II promoter;mesoderm development		transcription factor;nucleic acid binding
MOUSE|MGI=MGI=2153049|UniProtKB=P58334	Klf16	Krueppel-like factor 16;KLF16;ortholog	KRUPPEL-LIKE FACTOR 13,14,16 (PTHR23223:SF21)	transcription factor activity;transcription factor activity	regulation of transcription from RNA polymerase II promoter;anterior/posterior axis specification;mesoderm development;system development		zinc finger transcription factor
MOUSE|MGI=MGI=3809656|UniProtKB=Q6PFY2	Gm10778	EG210583 protein;Q6PFY2;ortholog	SUBFAMILY NOT NAMED (PTHR24402:SF3)	transcription factor activity;transcription factor activity	spermatogenesis;regulation of transcription from RNA polymerase II promoter		KRAB box transcription factor
MOUSE|MGI=MGI=1346064|UniProtKB=Q9WUR2	Eci2	Enoyl-CoA delta isomerase 2, mitochondrial;ECI2;ortholog	LAMBDA-CRYSTALLIN HOMOLOG [SOURCE:UNIPROTKB/SWISS-PROT,ACC:Q9Y2S2] (PTHR11941:SF9)	oxidoreductase activity;acetyltransferase activity;hydro-lyase activity;racemase and epimerase activity;ligase activity	coenzyme metabolic process;vitamin biosynthetic process;carbohydrate metabolic process;fatty acid beta-oxidation		acetyltransferase;acyltransferase;dehydrogenase;hydratase;ligase;epimerase/racemase
MOUSE|MGI=MGI=1915199|UniProtKB=Q91VE6	Mki67ip	MKI67 FHA domain-interacting nucleolar phosphoprotein;MK67I;ortholog	PUTATIVE UNCHARACTERIZED PROTEIN (PTHR24011:SF16)	RNA splicing factor activity, transesterification mechanism;DNA replication origin binding;single-stranded DNA binding;transcription factor activity;poly(A) RNA binding;transcription factor activity	cell cycle;DNA replication;transcription from RNA polymerase II promoter;nuclear mRNA splicing, via spliceosome;mRNA polyadenylation;protein metabolic process;cell cycle;ectoderm development;nervous system development	ribonucleoprotein complex	transcription factor;DNA binding protein;mRNA polyadenylation factor;mRNA splicing factor;ribonucleoprotein
MOUSE|MGI=MGI=1202715|UniProtKB=O35437	Tcf21	Transcription factor 21;TCF21;ortholog	MUSCULIN (PTHR23349:SF7)	transcription factor activity;transcription factor activity	regulation of transcription from RNA polymerase II promoter;mesoderm development;angiogenesis;heart development		basic helix-loop-helix transcription factor;nucleic acid binding
MOUSE|MGI=MGI=1351620|UniProtKB=Q9JKF7	Mrpl39	39S ribosomal protein L39, mitochondrial;RM39;ortholog	MITOCHONDRIAL 39S RIBOSOMAL PROTEIN L39 (PTHR11451:SF2)	ligase activity	tRNA metabolic process;protein metabolic process		ligase
MOUSE|MGI=MGI=1339958|UniProtKB=Q9WTM4	Nfe2l3	Nuclear factor erythroid 2-related factor 3;NF2L3;ortholog	SUBFAMILY NOT NAMED (PTHR24411:SF8)	serine-type peptidase activity;structural constituent of cytoskeleton;transcription factor activity;actin binding;transcription factor activity	immune system process;proteolysis;mesoderm development;hemopoiesis;response to stress	actin cytoskeleton	transcription factor;serine protease;nucleic acid binding;serine protease;non-motor actin binding protein
MOUSE|MGI=MGI=2687284|UniProtKB=Q6DTY7	Pfkfb4	6-phosphofructo-2-kinase;F264;ortholog	6-PHOSPHOFRUCTO-2-KINASE/FRUCTOSE-2,6-BISPHOSPHATASE 4 (PTHR10606:SF14)	carbohydrate phosphatase activity;carbohydrate phosphatase activity	glycolysis		carbohydrate phosphatase;carbohydrate phosphatase
MOUSE|MGI=MGI=1913319|UniProtKB=Q80W37	Snupn	Snurportin-1;SPN1;ortholog	SUBFAMILY NOT NAMED (PTHR13403:SF7)		nucleobase, nucleoside, nucleotide and nucleic acid transport;nucleobase, nucleoside, nucleotide and nucleic acid metabolic process
MOUSE|MGI=MGI=101761|UniProtKB=P52927	Hmga2	High mobility group protein HMGI-C;HMGA2;ortholog	HIGH MOBILITY GROUP PROTEIN I-C (PTHR23341:SF2)	double-stranded DNA binding	mitosis;regulation of transcription from RNA polymerase II promoter;mitosis;chromosome segregation		DNA binding protein
MOUSE|MGI=MGI=2385110|UniProtKB=Q8BVF7	Aph1a	Gamma-secretase subunit APH-1A;APH1A;ortholog	SUBFAMILY NOT NAMED (PTHR12889:SF0)	protein binding;enzyme activator activity	proteolysis		enzyme modulator
MOUSE|MGI=MGI=103097|UniProtKB=P53995	Anapc1	Anaphase-promoting complex subunit 1;APC1;ortholog	SUBFAMILY NOT NAMED (PTHR12827:SF5)	ligase activity	cell cycle;proteolysis;cell cycle		ligase
MOUSE|MGI=MGI=1316659|UniProtKB=P97325	St3gal3	CMP-N-acetylneuraminate-beta-1,4-galactoside alpha-2,3-sialyltransferase;SIAT6;ortholog	CMP-N-ACETYLNEURAMINATE-BETA-1,4-GALACTOSIDE ALPHA-2,3- SIALYLTRANSFERASE (N-ACETYLLACTOSAMINIDE ALPHA-2,3- SIALYLTRANSFERASE) (PTHR13713:SF6)	transferase activity, transferring glycosyl groups	polysaccharide metabolic process;lipid metabolic process;protein amino acid glycosylation		glycosyltransferase
MOUSE|MGI=MGI=1891410|UniProtKB=Q99JB8	Pacsin3	Protein kinase C and casein kinase II substrate protein 3;PACN3;ortholog	PROTEIN KINASE C AND CASEIN KINASE SUBSTRATE IN NEURONS PROTEIN 3 (PTHR10959:SF1)		intracellular signaling cascade;protein amino acid phosphorylation;intracellular signaling cascade		membrane trafficking regulatory protein
MOUSE|MGI=MGI=87935|UniProtKB=F8VQ23	Adra2b	Alpha-2B adrenergic receptor;F8VQ23;ortholog	ALPHA-2B ADRENERGIC RECEPTOR (PTHR24248:SF26)	G-protein coupled receptor activity	immune response;macrophage activation;muscle contraction;blood circulation;neurological system process;lysosomal transport;intracellular protein transport;receptor-mediated endocytosis;apoptosis;G-protein coupled receptor protein signaling pathway;apoptosis;calcium-mediated signaling;nerve-nerve synaptic transmission;carbohydrate metabolic process;cell motion;G-protein coupled receptor protein si…		G-protein coupled receptor
MOUSE|MGI=MGI=1915018|UniProtKB=Q6SKR2	N6amt1	HemK methyltransferase family member 2, isoform CRA_c;Q6SKR2;ortholog	N6-DNA-METHYLTRANSFERASE (PTHR18895:SF8)	RNA methyltransferase activity;DNA-methyltransferase activity;nucleic acid binding	DNA metabolic process;rRNA metabolic process;protein amino acid methylation		DNA methyltransferase;RNA methyltransferase;DNA binding protein;RNA binding protein
MOUSE|MGI=MGI=1919064|UniProtKB=Q8BK72	Mrps27	28S ribosomal protein S27, mitochondrial;RT27;ortholog	SUBFAMILY NOT NAMED (PTHR21393:SF0)	structural constituent of ribosome;nucleic acid binding	translation		ribosomal protein
MOUSE|MGI=MGI=1351651|UniProtKB=O88967	Yme1l1	ATP-dependent zinc metalloprotease YME1L1;YMEL1;ortholog	YME1-LIKE 1 (PTHR23076:SF4)	metallopeptidase activity	intracellular protein transport;protein complex assembly;proteolysis;mitochondrial transport;mitochondrial transport		metalloprotease;metalloprotease
MOUSE|MGI=MGI=1336205|UniProtKB=Q9Z2I2	Fkbp1b	Peptidyl-prolyl cis-trans isomerase FKBP1B;FKB1B;ortholog	PEPTIDYL-PROLYL CIS-TRANS ISOMERASE FKBP1B (PTHR10516:SF116)	isomerase activity;calcium ion binding	immune system process;neurological system process;negative regulation of apoptosis;cell cycle;negative regulation of apoptosis;calcium-mediated signaling;protein folding;cell cycle;negative regulation of apoptosis;calcium-mediated signaling;cellular defense response		isomerase;chaperone;calcium-binding protein
MOUSE|MGI=MGI=1890508|UniProtKB=Q80W54	Zmpste24	CAAX prenyl protease 1 homolog;FACE1;ortholog	CAAX PRENYL PROTEASE 1 (PTHR10120:SF17)	metallopeptidase activity	cell surface receptor linked signal transduction;proteolysis;cell surface receptor linked signal transduction	endoplasmic reticulum;organelle	metalloprotease;metalloprotease
MOUSE|MGI=MGI=2442394|UniProtKB=E9PUS4	Zfp944	Protein Zfp944;E9PUS4;ortholog	SUBFAMILY NOT NAMED (PTHR24402:SF139)	transcription factor activity;transcription factor activity	regulation of transcription from RNA polymerase II promoter		KRAB box transcription factor
MOUSE|MGI=MGI=2446239|UniProtKB=Q8K1B9	Galntl4	Putative polypeptide N-acetylgalactosaminyltransferase-like protein 4;GLTL4;ortholog	SUBFAMILY NOT NAMED (PTHR11675:SF0)	transferase activity, transferring glycosyl groups	polysaccharide metabolic process;protein amino acid glycosylation		glycosyltransferase
MOUSE|MGI=MGI=1918294|UniProtKB=Q5U452	2810408M09Rik	MCG14616;Q5U452;ortholog	SUBFAMILY NOT NAMED (PTHR12209:SF0)	metallopeptidase activity	proteolysis		metalloprotease;metalloprotease
MOUSE|MGI=MGI=1915050|UniProtKB=Q9DCV3	Dgat2	Diacylglycerol O-acyltransferase 2;DGAT2;ortholog	SUBFAMILY NOT NAMED (PTHR12317:SF0)	acyltransferase activity	acyl-CoA metabolic process;acyl-CoA metabolic process		acyltransferase
MOUSE|MGI=MGI=2442640|UniProtKB=Q812E0	Cpeb2	Cytoplasmic polyadenylation element-binding protein 2;CPEB2;ortholog	SUBFAMILY NOT NAMED (PTHR12566:SF0)	poly(A) RNA binding	mRNA polyadenylation;embryonic development;RNA localization		mRNA polyadenylation factor
MOUSE|MGI=MGI=1859638|UniProtKB=Q91VJ5	Pqbp1	Polyglutamine-binding protein 1;PQBP1;ortholog	POLYGLUTAMINE BINDING PROTEIN 1 (PTHR21737:SF3)	transcription factor activity;protein binding;transcription factor activity;transcription cofactor activity	regulation of transcription from RNA polymerase II promoter		transcription cofactor;enzyme modulator
MOUSE|MGI=MGI=2141867|UniProtKB=Q8CDA1	Inpp5f	Phosphatidylinositide phosphatase SAC2;SAC2;ortholog	PHOSPHATIDYLINOSITIDE PHOSPHATASE SAC2 (PTHR11200:SF2)		visual perception;sensory perception;intracellular protein transport;receptor-mediated endocytosis;transmembrane receptor protein tyrosine kinase signaling pathway;cytokine-mediated signaling pathway;intracellular signaling cascade;phosphate metabolic process;monosaccharide metabolic process;phospholipid metabolic process;transmembrane receptor protein tyrosine kinase signaling pathway;cytokine-m…		phosphatase;phosphatase
MOUSE|MGI=MGI=1917364|UniProtKB=A2BFE8	Prrg1	Proline rich Gla (G-carboxyglutamic acid) 1;A2BFE8;ortholog	SUBFAMILY NOT NAMED (PTHR24251:SF0)	serine-type peptidase activity	proteolysis		serine protease;serine protease
MOUSE|MGI=MGI=1336880|UniProtKB=O08810	Eftud2	116 kDa U5 small nuclear ribonucleoprotein component;U5S1;ortholog	116 KDA U5 SMALL NUCLEAR RIBONUCLEOPROTEIN COMPONENT (PTHR23115:SF5)	GTPase activity;RNA binding;translation factor activity, nucleic acid binding;protein binding;translation initiation factor activity;translation elongation factor activity	mRNA processing;translation	ribonucleoprotein complex	ribonucleoprotein;translation elongation factor;translation initiation factor;hydrolase;G-protein
MOUSE|MGI=MGI=2445299|UniProtKB=Q8K4D3	Slc36a1	Proton-coupled amino acid transporter 1;S36A1;ortholog	SUBFAMILY NOT NAMED (PTHR22950:SF131)	amino acid transmembrane transporter activity;transmembrane transporter activity	amino acid transport;intracellular protein transport;peroxisomal transport;cellular amino acid metabolic process		amino acid transporter
MOUSE|MGI=MGI=1355274|UniProtKB=Q9JKB1	Uchl3	Ubiquitin carboxyl-terminal hydrolase isozyme L3;UCHL3;ortholog	UBIQUITIN CARBOXYL-TERMINAL HYDROLASE ISOZYME L3 (PTHR10589:SF20)	cysteine-type peptidase activity	proteolysis		cysteine protease;cysteine protease
MOUSE|MGI=MGI=1889623|UniProtKB=Q9ERP3	Trim54	Tripartite motif-containing protein 54;TRI54;ortholog	SUBFAMILY NOT NAMED (PTHR24103:SF117)	ubiquitin-protein ligase activity;transcription factor activity;RNA binding;transcription factor activity;transcription cofactor activity	synaptic vesicle exocytosis;intracellular protein transport;exocytosis;cell cycle;signal transduction;synaptic transmission;glycogen metabolic process;transcription from RNA polymerase II promoter;proteolysis;cell cycle;signal transduction;synaptic transmission;establishment or maintenance of chromatin architecture;establishment or maintenance of chromatin architecture;dorsal/ventral axis specifi…	ribonucleoprotein complex	transcription cofactor;ribonucleoprotein;ubiquitin-protein ligase
MOUSE|MGI=MGI=2653235|UniProtKB=Q8BIV7	Slc45a1	Proton-associated sugar transporter A;S45A1;ortholog	PROTON-ASSOCIATED SUGAR TRANSPORTER A (PAST-A) (PTHR19432:SF6)	carbohydrate transmembrane transporter activity;transmembrane transporter activity	carbohydrate transport;carbohydrate metabolic process		carbohydrate transporter
MOUSE|MGI=MGI=2388285|UniProtKB=Q8K045	Pkn3	Serine/threonine-protein kinase N3;PKN3;ortholog	SERINE/THREONINE-PROTEIN KINASE N3 (PTHR24357:SF53)	protein kinase activity;calcium ion binding;calmodulin binding;calcium-dependent phospholipid binding	calcium-mediated signaling;protein amino acid phosphorylation;calcium-mediated signaling		non-receptor serine/threonine protein kinase;transfer/carrier protein;non-receptor serine/threonine protein kinase;annexin;calmodulin
MOUSE|MGI=MGI=2442796|UniProtKB=Q8BTK5	Smyd4	SET and MYND domain-containing protein 4;SMYD4;ortholog	SET AND MYND DOMAIN CONTAINING 4 (PTHR12197:SF14)	transcription factor activity;transcription factor activity;transcription cofactor activity	regulation of transcription from RNA polymerase II promoter		transcription cofactor
MOUSE|MGI=MGI=2442637|UniProtKB=Q569Z6	Thrap3	Thyroid hormone receptor-associated protein 3;TR150;ortholog	THYROID HORMONE RECEPTOR-ASSOCIATED PROTEIN 3 (PTHR15268:SF7)	receptor activity;transcription factor activity;DNA polymerase processivity factor activity;transcription factor activity	induction of apoptosis;cell cycle;DNA replication;regulation of transcription from RNA polymerase II promoter;transcription initiation from RNA polymerase II promoter;cell cycle		transcription factor;receptor;DNA polymerase processivity factor
MOUSE|MGI=MGI=96618|UniProtKB=Q61702	Itih1	Inter-alpha-trypsin inhibitor heavy chain H1;ITIH1;ortholog	INTER-ALPHA-TRYPSIN INHIBITOR HEAVY CHAIN H1 (PTHR10338:SF15)	protein binding;serine-type endopeptidase inhibitor activity	proteolysis		serine protease inhibitor
MOUSE|MGI=MGI=108411|UniProtKB=O54950	Prkag1	5'-AMP-activated protein kinase subunit gamma-1;AAKG1;ortholog	SUBFAMILY NOT NAMED (PTHR13780:SF13)	protein binding;kinase regulator activity	immune system process;intracellular signaling cascade;fatty acid metabolic process;protein amino acid phosphorylation;intracellular signaling cascade;response to stress		kinase modulator
MOUSE|MGI=MGI=1919191|UniProtKB=G3X975	Cars2	MCG11180, isoform CRA_a;G3X975;ortholog	CYSTEINYL-TRNA SYNTHETASE (PTHR10890:SF3)	aminoacyl-tRNA ligase activity;RNA binding	protein metabolic process		RNA binding protein;aminoacyl-tRNA synthetase
MOUSE|MGI=MGI=2682952|UniProtKB=Q3UTQ7	Prdm10	PR domain zinc finger protein 10;PRD10;ortholog	PR DOMAIN ZINC FINGER PROTEIN 10 (PTHR11389:SF318)	transcription factor activity;transcription factor activity	regulation of transcription from RNA polymerase II promoter		zinc finger transcription factor;DNA binding protein
MOUSE|MGI=MGI=105083|UniProtKB=P51906	Slc1a1	Excitatory amino acid transporter 3;EAA3;ortholog	SOLUTE CARRIER FAMILY 1 (NEURONAL/EPITHELIAL HIGH AFFINITY GLUTAMATE TRANSPORTER, SYSTEM XAG), MEMBER 1 (PTHR11958:SF25)	cation transmembrane transporter activity	neurological system process;cation transport;amino acid transport;signal transduction;synaptic transmission;cellular amino acid metabolic process;signal transduction;synaptic transmission		cation transporter
MOUSE|MGI=MGI=88255|UniProtKB=P14824	Anxa6	Annexin A6;ANXA6;ortholog	ANNEXIN A6 (PTHR10502:SF19)	calcium ion binding;calcium-dependent phospholipid binding	synaptic vesicle exocytosis;intracellular protein transport;exocytosis;calcium-mediated signaling;fatty acid metabolic process;cell motion;calcium-mediated signaling		transfer/carrier protein;annexin
MOUSE|MGI=MGI=1916924|UniProtKB=Q3UBZ5	Mif4gd	MIF4G domain-containing protein;MI4GD;ortholog	AD023 PROTEIN (PTHR23254:SF10)	RNA binding	translation		RNA binding protein
MOUSE|MGI=MGI=1328362|UniProtKB=O88700	Blm	Bloom syndrome protein homolog;BLM;ortholog	BLOOMS SYNDROME DNA HELICASE (PTHR13710:SF14)	DNA helicase activity;nucleic acid binding	mitosis;DNA replication;DNA repair;DNA recombination;mitosis;chromosome segregation		DNA helicase;helicase
MOUSE|MGI=MGI=2139607|UniProtKB=P15975	Usp53	Inactive ubiquitin carboxyl-terminal hydrolase 53;UBP53;ortholog	UBIQUITIN SPECIFIC PROTEINASE (PTHR22975:SF2)	ubiquitin-protein ligase activity	proteolysis		ubiquitin-protein ligase
MOUSE|MGI=MGI=2137202|UniProtKB=Q99N96	Mrpl1	39S ribosomal protein L1, mitochondrial;RM01;ortholog	MITOCHONDRIAL RIBOSOMAL PROTEIN L1 (PTHR23105:SF7)	structural constituent of ribosome;nucleic acid binding	rRNA metabolic process;translation		ribosomal protein
MOUSE|MGI=MGI=1095405|UniProtKB=O35595	Ptch2	Protein patched homolog 2;PTC2;ortholog	PROTEIN PATCHED HOMOLOG 2 (PTHR10796:SF62)	receptor activity	lipid transport;intracellular protein transport;exocytosis;cell surface receptor linked signal transduction;lipid metabolic process;cell surface receptor linked signal transduction		receptor
MOUSE|MGI=MGI=1095737|UniProtKB=Q69Z26	Cntn4	Contactin-4;CNTN4;ortholog	CONTACTIN-4 (PTHR10489:SF496)	phosphoprotein phosphatase activity;phosphoprotein phosphatase activity;receptor activity	immune system process;muscle contraction;neurological system process;induction of apoptosis;cell cycle;cell surface receptor linked signal transduction;cell-cell signaling;cell-matrix adhesion;cell-cell adhesion;protein modification process;cell motion;cell cycle;cell surface receptor linked signal transduction;cell-cell signaling;cell-matrix adhesion;cell-cell adhesion;ectoderm development;mesod…	extracellular matrix	immunoglobulin receptor superfamily;protein phosphatase;protein phosphatase;extracellular matrix linker protein;immunoglobulin receptor superfamily;immunoglobulin superfamily cell adhesion molecule
MOUSE|MGI=MGI=106181|UniProtKB=Q7TPV4	Mybbp1a	Myb-binding protein 1A;MBB1A;ortholog	DNA POLYMERASE V (PTHR13213:SF2)	DNA-directed DNA polymerase activity;transcription factor activity;transcription factor activity	cell cycle;DNA replication;transcription from RNA polymerase II promoter;mRNA transcription;cell cycle		transcription factor;DNA-directed DNA polymerase
MOUSE|MGI=MGI=2143163|UniProtKB=Q3UMW7	Mapk3	MAP kinase-activated protein kinase 3;MAPK3;ortholog	MAP KINASE-ACTIVATED PROTEIN KINASE 3 (PTHR24349:SF64)	protein kinase activity;structural constituent of cytoskeleton;microtubule binding	immune system process;muscle contraction;neurological system process;MAPKKK cascade;calcium-mediated signaling;synaptic transmission;protein amino acid phosphorylation;MAPKKK cascade;calcium-mediated signaling;synaptic transmission;cellular component morphogenesis;cellular component morphogenesis;ectoderm development;cellular component morphogenesis;nervous system development;response to stress	microtubule	non-receptor serine/threonine protein kinase;non-receptor serine/threonine protein kinase;non-motor microtubule binding protein
MOUSE|MGI=MGI=2153740|UniProtKB=E9Q8M1	Zfp358	Protein Zfp358;E9Q8M1;ortholog	SUBFAMILY NOT NAMED (PTHR24409:SF1)	transcription factor activity;transcription factor activity	regulation of transcription from RNA polymerase II promoter		KRAB box transcription factor
MOUSE|MGI=MGI=98266|UniProtKB=Q64442	Sord	Sorbitol dehydrogenase;DHSO;ortholog	SORBITOL DEHYDROGENASE (PTHR11695:SF38)	oxidoreductase activity	apoptosis;carbohydrate metabolic process		dehydrogenase;reductase
MOUSE|MGI=MGI=109169|UniProtKB=P97481	Epas1	Endothelial PAS domain-containing protein 1;EPAS1;ortholog	HYPOXIA-INDUCIBLE FACTOR 2 ALPHA, HIF-2 ALPHA (PTHR23043:SF8)	transcription factor activity;transcription factor activity	regulation of transcription from RNA polymerase II promoter;ectoderm development;nervous system development		basic helix-loop-helix transcription factor;nucleic acid binding
MOUSE|MGI=MGI=1915347|UniProtKB=Q9D0M5	Dynll2	Dynein light chain 2, cytoplasmic;DYL2;ortholog	SUBFAMILY NOT NAMED (PTHR11886:SF10)	structural constituent of cytoskeleton;protein binding;enzyme inhibitor activity	gamete generation;intracellular protein transport;vesicle-mediated transport;cell cycle;nitric oxide biosynthetic process;nucleobase, nucleoside, nucleotide and nucleic acid metabolic process;cell cycle;cellular component morphogenesis;cellular component morphogenesis;cellular component morphogenesis;RNA localization	microtubule	enzyme modulator;microtubule family cytoskeletal protein
MOUSE|MGI=MGI=97282|UniProtKB=O35136	Ncam2	Neural cell adhesion molecule 2;NCAM2;ortholog	NEURAL CELL ADHESION MOLECULE 2 (N-CAM 2) (PTHR10489:SF35)	phosphoprotein phosphatase activity;phosphoprotein phosphatase activity;receptor activity	immune system process;muscle contraction;neurological system process;induction of apoptosis;cell cycle;cell surface receptor linked signal transduction;cell-cell signaling;cell-matrix adhesion;cell-cell adhesion;protein modification process;cell motion;cell cycle;cell surface receptor linked signal transduction;cell-cell signaling;cell-matrix adhesion;cell-cell adhesion;ectoderm development;mesod…	extracellular matrix	immunoglobulin receptor superfamily;protein phosphatase;protein phosphatase;extracellular matrix linker protein;immunoglobulin receptor superfamily;immunoglobulin superfamily cell adhesion molecule
MOUSE|MGI=MGI=1354698|UniProtKB=Q9JMJ2	Fbxw4	F-box/WD repeat-containing protein 4;FBXW4;ortholog	SUBFAMILY NOT NAMED (PTHR14381:SF0)		protein metabolic process
MOUSE|MGI=MGI=1098687|UniProtKB=Q3UHJ0	Aak1	AP2-associated protein kinase 1;AAK1;ortholog	AAK1 PROTEIN (PTHR22967:SF9)	protein kinase activity	protein amino acid phosphorylation		non-receptor serine/threonine protein kinase;non-receptor serine/threonine protein kinase
MOUSE|MGI=MGI=1921559|UniProtKB=Q5QNQ6	Osbp2	Oxysterol-binding protein 2;OSBP2;ortholog	OXYSTEROL-BINDING PROTEIN 2 (PTHR10972:SF51)		lipid transport;cholesterol metabolic process		transfer/carrier protein
MOUSE|MGI=MGI=107945|UniProtKB=P23949	Brf2	Zinc finger protein 36, C3H1 type-like 2;TISD;ortholog	TIS11-RELATED (PTHR12547:SF15)	RNA binding	mitosis;MAPKKK cascade;RNA catabolic process;mitosis;MAPKKK cascade		RNA binding protein
MOUSE|MGI=MGI=102666|UniProtKB=G5E819	Ppp5c	Serine/threonine-protein phosphatase;G5E819;ortholog	PROTEIN PHOSPHATASE-5 (PTHR11668:SF12)	phosphoprotein phosphatase activity;phosphoprotein phosphatase activity;calcium ion binding	immune system process;apoptosis;mitosis;meiosis;apoptosis;glycogen metabolic process;regulation of carbohydrate metabolic process;transcription from RNA polymerase II promoter;mRNA processing;regulation of nucleobase, nucleoside, nucleotide and nucleic acid metabolic process;protein amino acid phosphorylation;mitosis;meiosis;apoptosis;response to stress		protein phosphatase;protein phosphatase;calcium-binding protein

## Sheet: PANTHER category (Tukey's test)
Supplementary Table S2
					p < 0.01
					p < 0.05
PANTHER Category (Biological Process)	WT (databse)	Rescued genes in Atx1-KI; Hmgb1	Expected rescued genes in Atx1-KI; Hmgb1	Rescued genes in Atx1-KI; Hmgb1(over/under)	P-value (Tukey's test)
metabolic process	8849	44	27.01	+	2.76e-05
primary metabolic process	7423	39	22.66	+	4.07e-05
lipid metabolic process	957	8	2.92	+	0.00863
Unclassified	9279	19	28.33	-	0.0136
lipid transport	324	4	0.99	+	0.0174
protein metabolic process	3015	16	9.2	+	0.0177
developmental process	2868	3	8.76	-	0.0189
cellular amino acid metabolic process	375	4	1.14	+	0.0279
DNA replication	221	3	0.67	+	0.0304
amino acid transport	89	2	0.27	+	0.0306
mRNA polyadenylation	91	2	0.28	+	0.0318
nucleobase-containing compound metabolic process	3503	17	10.69	+	0.0319
RNA metabolic process	2453	13	7.49	+	0.0331
mRNA 3'-end processing	95	2	0.29	+	0.0344
system development	1644	1	5.02	-	0.0349
cellular component organization	1044	0	3.19	-	0.0382
cholesterol metabolic process	121	2	0.37	+	0.0531
nucleobase-containing compound transport	121	2	0.37	+	0.0531
response to stress	490	4	1.5	+	0.063
mRNA transcription	23	1	0.07	+	0.0678
localization	2780	13	8.49	+	0.0761
peroxisomal transport	35	1	0.11	+	0.101
cation transport	607	4	1.85	+	0.115
multicellular organismal process	2055	3	6.27	-	0.116
single-multicellular organism process	2055	3	6.27	-	0.116
transport	2713	12	8.28	+	0.119
protein folding	196	2	0.6	+	0.121
anatomical structure morphogenesis	673	0	2.05	-	0.124
transcription from RNA polymerase II promoter	1942	9	5.93	+	0.136
cellular calcium ion homeostasis	48	1	0.15	+	0.136
cellular component organization or biogenesis	1122	1	3.43	-	0.137
reproduction	639	0	1.95	-	0.138
transcription, DNA-dependent	1953	9	5.96	+	0.139
fatty acid metabolic process	214	2	0.65	+	0.139
DNA metabolic process	428	3	1.31	+	0.143
cellular component morphogenesis	628	0	1.92	-	0.143
mRNA processing	435	3	1.33	+	0.148
blood coagulation	232	2	0.71	+	0.158
cell cycle	1473	7	4.5	+	0.162
ion transport	698	4	2.13	+	0.165
steroid metabolic process	241	2	0.74	+	0.168
mesoderm development	1037	1	3.17	-	0.169
cellular amino acid catabolic process	66	1	0.2	+	0.183
tRNA metabolic process	67	1	0.2	+	0.185
gamete generation	536	0	1.64	-	0.191
nervous system development	979	1	2.99	-	0.194
immune system process	1834	8	5.6	+	0.195
protein complex biogenesis	74	1	0.23	+	0.203
protein complex assembly	74	1	0.23	+	0.203
exocytosis	273	2	0.83	+	0.203
response to external stimulus	281	2	0.86	+	0.212
system process	1726	3	5.27	-	0.218
RNA localization	81	1	0.25	+	0.219
DNA recombination	85	1	0.26	+	0.229
sulfur compound metabolic process	87	1	0.27	+	0.234
ectoderm development	891	1	2.72	-	0.239
cellular component movement	464	0	1.42	-	0.239
protein phosphorylation	564	3	1.72	+	0.248
carbohydrate transport	97	1	0.3	+	0.257
cyclic nucleotide metabolic process	102	1	0.31	+	0.268
phosphate ion transport	103	1	0.31	+	0.27
endocytosis	415	0	1.27	-	0.278
biological regulation	3248	12	9.92	+	0.283
cellular defense response	406	0	1.24	-	0.286
cellular component biogenesis	111	1	0.34	+	0.288
cell-matrix adhesion	112	1	0.34	+	0.29
regulation of transcription from RNA polymerase II promoter	1498	6	4.57	+	0.307
cellular amino acid biosynthetic process	128	1	0.39	+	0.324
cellular protein modification process	1236	5	3.77	+	0.326
skeletal system development	356	0	1.09	-	0.334
homeostatic process	137	1	0.42	+	0.343
rRNA metabolic process	142	1	0.43	+	0.353
neurological system process	1429	3	4.36	-	0.358
regulation of nucleobase-containing compound metabolic process	1597	6	4.88	+	0.361
response to pheromone	328	0	1	-	0.365
proteolysis	1000	4	3.05	+	0.365
regulation of translation	150	1	0.46	+	0.368
carbohydrate metabolic process	687	1	2.1	-	0.376
immune response	680	1	2.08	-	0.382
organelle organization	310	0	0.95	-	0.386
cell communication	3419	9	10.44	-	0.39
nitrogen compound metabolic process	298	0	0.91	-	0.4
generation of precursor metabolites and energy	296	0	0.9	-	0.403
macrophage activation	295	0	0.9	-	0.404
sensory perception	645	1	1.97	-	0.411
cellular process	6316	18	19.28	-	0.424
embryo development	183	1	0.56	+	0.429
DNA repair	187	1	0.57	+	0.436
translation	486	2	1.48	+	0.438
phospholipid metabolic process	192	1	0.59	+	0.445
pattern specification process	263	0	0.8	-	0.446
B cell mediated immunity	263	0	0.8	-	0.446
heart development	256	0	0.78	-	0.456
chromatin organization	250	0	0.76	-	0.464
regulation of catalytic activity	1145	4	3.5	+	0.465
response to stimulus	2119	7	6.47	+	0.472
mitosis	522	2	1.59	+	0.475
regulation of molecular function	1160	4	3.54	+	0.475
respiratory electron transport chain	242	0	0.74	-	0.476
phosphate-containing compound metabolic process	523	2	1.6	+	0.476
polysaccharide metabolic process	228	0	0.7	-	0.497
regulation of biological process	2175	7	6.64	+	0.5
cell adhesion	866	2	2.64	-	0.504
biological adhesion	866	2	2.64	-	0.504
spermatogenesis	222	0	0.68	-	0.506
induction of apoptosis	232	1	0.71	+	0.509
receptor-mediated endocytosis	212	0	0.65	-	0.522
cell-cell signaling	816	2	2.49	-	0.544
vesicle-mediated transport	934	3	2.85	+	0.547
angiogenesis	260	1	0.79	+	0.55
negative regulation of apoptotic process	195	0	0.6	-	0.55
RNA splicing	265	1	0.81	+	0.557
RNA splicing, via transesterification reactions	265	1	0.81	+	0.557
neurotransmitter secretion	189	0	0.58	-	0.56
segment specification	185	0	0.56	-	0.567
cell-cell adhesion	480	1	1.47	-	0.568
intracellular protein transport	1306	4	3.99	+	0.57
protein glycosylation	181	0	0.55	-	0.574
chromosome segregation	179	0	0.55	-	0.578
cytokinesis	179	0	0.55	-	0.578
monosaccharide metabolic process	162	0	0.49	-	0.609
visual perception	306	1	0.93	+	0.61
hemopoiesis	157	0	0.48	-	0.618
protein transport	1321	4	4.03	-	0.622
catabolic process	152	0	0.46	-	0.628
death	713	2	2.18	-	0.628
muscle contraction	323	1	0.99	+	0.63
blood circulation	151	0	0.46	-	0.63
cell death	711	2	2.17	-	0.63
apoptotic process	711	2	2.17	-	0.63
female gamete generation	149	0	0.45	-	0.634
synaptic transmission	415	1	1.27	-	0.638
muscle organ development	407	1	1.24	-	0.647
anion transport	141	0	0.43	-	0.649
meiosis	136	0	0.42	-	0.659
biosynthetic process	131	0	0.4	-	0.67
extracellular transport	131	0	0.4	-	0.67
protein targeting	129	0	0.39	-	0.674
mRNA splicing, via spliceosome	370	1	1.13	-	0.688
natural killer cell activation	105	0	0.32	-	0.725
purine nucleobase metabolic process	103	0	0.31	-	0.73
fertilization	102	0	0.31	-	0.732
synaptic vesicle exocytosis	98	0	0.3	-	0.741
coenzyme metabolic process	98	0	0.3	-	0.741
nuclear transport	97	0	0.3	-	0.743
antigen processing and presentation	94	0	0.29	-	0.75
glycogen metabolic process	92	0	0.28	-	0.755
neuron-neuron synaptic transmission	89	0	0.27	-	0.762
cell differentiation	88	0	0.27	-	0.764
response to interferon-gamma	86	0	0.26	-	0.769
vitamin transport	84	0	0.26	-	0.773
sensory perception of sound	79	0	0.24	-	0.785
complement activation	75	0	0.23	-	0.795
RNA catabolic process	69	0	0.21	-	0.81
regulation of phosphate metabolic process	65	0	0.2	-	0.82
fatty acid biosynthetic process	65	0	0.2	-	0.82
response to toxic substance	60	0	0.18	-	0.832
digestive tract mesoderm development	59	0	0.18	-	0.835
gluconeogenesis	56	0	0.17	-	0.843
oxidative phosphorylation	56	0	0.17	-	0.843
protein localization	55	0	0.17	-	0.845
pyrimidine nucleobase metabolic process	55	0	0.17	-	0.845
regulation of vasoconstriction	55	0	0.17	-	0.845
defense response to bacterium	50	0	0.15	-	0.858
antigen processing and presentation of peptide or polysaccharide antigen via MHC class II	47	0	0.14	-	0.866
anterior/posterior axis specification	47	0	0.14	-	0.866
cell proliferation	45	0	0.14	-	0.872
lysosomal transport	45	0	0.14	-	0.872
regulation of liquid surface tension	45	0	0.14	-	0.872
protein acetylation	45	0	0.14	-	0.872
vitamin metabolic process	44	0	0.13	-	0.874
dorsal/ventral axis specification	41	0	0.13	-	0.882
mammary gland development	34	0	0.1	-	0.901
cellular glucose homeostasis	34	0	0.1	-	0.901
fatty acid beta-oxidation	34	0	0.1	-	0.901
asymmetric protein localization	33	0	0.1	-	0.904
porphyrin-containing compound metabolic process	32	0	0.1	-	0.907
vitamin biosynthetic process	32	0	0.1	-	0.907
glycolysis	30	0	0.09	-	0.912
phagocytosis	29	0	0.09	-	0.915
acyl-CoA metabolic process	29	0	0.09	-	0.915
protein lipidation	25	0	0.08	-	0.926
endoderm development	23	0	0.07	-	0.932
mitochondrion organization	22	0	0.07	-	0.935
tricarboxylic acid cycle	22	0	0.07	-	0.935
mitochondrial transport	22	0	0.07	-	0.935
response to abiotic stimulus	21	0	0.06	-	0.938
regulation of carbohydrate metabolic process	21	0	0.06	-	0.938
neuronal action potential propagation	20	0	0.06	-	0.941
response to endogenous stimulus	16	0	0.05	-	0.952
cytoskeleton organization	16	0	0.05	-	0.952
sensory perception of pain	15	0	0.05	-	0.955
neuromuscular synaptic transmission	15	0	0.05	-	0.955
sex determination	13	0	0.04	-	0.961
regulation of cell cycle	12	0	0.04	-	0.964
sensory perception of chemical stimulus	12	0	0.04	-	0.964
protein methylation	12	0	0.04	-	0.964
locomotion	12	0	0.04	-	0.964
growth	12	0	0.04	-	0.964
ferredoxin metabolic process	11	0	0.03	-	0.967
protein ADP-ribosylation	11	0	0.03	-	0.967
regulation of cellular amino acid metabolic process	10	0	0.03	-	0.97
sensory perception of taste	10	0	0.03	-	0.97
nitric oxide biosynthetic process	9	0	0.03	-	0.973
pinocytosis	9	0	0.03	-	0.973
DNA catabolic process	9	0	0.03	-	0.973
unsaturated fatty acid biosynthetic process	9	0	0.03	-	0.973
pentose-phosphate shunt	8	0	0.02	-	0.976
disaccharide metabolic process	7	0	0.02	-	0.979
cell growth	6	0	0.02	-	0.982
regulation of sequence-specific DNA binding transcription factor activity	3	0	0.01	-	0.991
chromatin remodeling	3	0	0.01	-	0.991
polyphosphate catabolic process	3	0	0.01	-	0.991
cytokine production	2	0	0.01	-	0.994
7-methylguanosine mRNA capping	2	0	0.01	-	0.994
nitrogen utilization	2	0	0.01	-	0.994
multi-multicellular organism process	1	0	0	-	0.997
vitamin catabolic process	1	0	0	-	0.997
bile acid metabolic process	1	0	0	-	0.997
response to biotic stimulus	1	0	0	-	0.997

## Sheet: Metabolic process (Tu)
Supplementary Table S2
Rescued genes mapped to "metabolic process"
Gene ID	Mapped IDs	Gene Name Gene symbol	PANTHER Family/ Subfamily	GO Molecular function	Go Biological Process	GO cellular Component	PANTHER Protein Class	Pathway
MOUSE|MGI=MGI=2444391|UniProtKB=Q3TMC4	Slc25a44	RIKEN cDNA B430110G05, isoform CRA_c;Slc25a44;ortholog	SOLUTE CARRIER FAMILY 25 MEMBER 44 (PTHR24089:SF41)	amino acid transmembrane transporter activity;transmembrane transporter activity;calcium ion binding;calmodulin binding	phosphate-containing compound metabolic process;nucleobase-containing compound metabolic process;lipid metabolic process;cation transport;phosphate ion transport;lipid transport;nucleobase-containing compound transport	mitochondrial inner membrane;mitochondrion;cytoplasm	amino acid transporter;mitochondrial carrier protein;transfer/carrier protein;calmodulin
MOUSE|MGI=MGI=106181|UniProtKB=Q7TPV4	Mybbp1a	Myb-binding protein 1A;Mybbp1a;ortholog	MYB-BINDING PROTEIN 1A (PTHR13213:SF2)	sequence-specific DNA binding transcription factor activity;DNA-directed DNA polymerase activity;sequence-specific DNA binding transcription factor activity	DNA replication;transcription from RNA polymerase II promoter;mRNA transcription;mRNA transcription;cell cycle		transcription factor;DNA-directed DNA polymerase
MOUSE|MGI=MGI=2145901|UniProtKB=Q921Y4	Mfsd5	Major facilitator superfamily domain-containing protein 5;Mfsd5;ortholog	MAJOR FACILITATOR SUPERFAMILY DOMAIN-CONTAINING PROTEIN 5 (PTHR24003:SF500)	transmembrane transporter activity	immune system process;carbohydrate metabolic process;carbohydrate transport		transporter
MOUSE|MGI=MGI=1929213|UniProtKB=Q8K0L9	Zbtb20	Zinc finger and BTB domain-containing protein 20;Zbtb20;ortholog	ZINC FINGER AND BTB DOMAIN-CONTAINING PROTEIN 20 (PTHR11389:SF351)	sequence-specific DNA binding transcription factor activity;sequence-specific DNA binding transcription factor activity	transcription from RNA polymerase II promoter;regulation of transcription from RNA polymerase II promoter		zinc finger transcription factor;DNA binding protein
MOUSE|MGI=MGI=99205|UniProtKB=P16372	Zfp58	Zinc finger protein 58;Zfp58;ortholog	PROTEIN GM10037-RELATED (PTHR24384:SF84)	sequence-specific DNA binding transcription factor activity;sequence-specific DNA binding transcription factor activity	transcription from RNA polymerase II promoter;regulation of transcription from RNA polymerase II promoter		KRAB box transcription factor
MOUSE|MGI=MGI=103097|UniProtKB=P53995	Anapc1	Anaphase-promoting complex subunit 1;Anapc1;ortholog	ANAPHASE-PROMOTING COMPLEX SUBUNIT 1 (PTHR12827:SF3)	ligase activity	proteolysis;cell cycle		ligase
MOUSE|MGI=MGI=1349475|UniProtKB=Q60996	Ppp2r5c	Serine/threonine-protein phosphatase 2A 56 kDa regulatory subunit gamma isoform;Ppp2r5c;ortholog	SERINE/THREONINE-PROTEIN PHOSPHATASE 2A 56 KDA REGULATORY SUBUNIT GAMMA ISOFORM (PTHR10257:SF3)	phosphoprotein phosphatase activity;phosphoprotein phosphatase activity	protein phosphorylation;cell communication		protein phosphatase;protein phosphatase	FGF signaling pathway->protein phosphatase 2A;;EGF receptor signaling pathway->protein phosphatase 2A;;Wnt signaling pathway->Protein phosphatase 2A;;;;
MOUSE|MGI=MGI=2442394|UniProtKB=E9PUS4	Zfp944	Protein Zfp944;Zfp944;ortholog	ZINC FINGER PROTEIN 34 (PTHR24402:SF57)	sequence-specific DNA binding transcription factor activity;sequence-specific DNA binding transcription factor activity	transcription from RNA polymerase II promoter;regulation of transcription from RNA polymerase II promoter		KRAB box transcription factor
MOUSE|MGI=MGI=1346064|UniProtKB=Q9WUR2	Eci2	Enoyl-CoA delta isomerase 2, mitochondrial;Eci2;ortholog	ENOYL-COA DELTA ISOMERASE 2, MITOCHONDRIAL (PTHR23310:SF55)	catalytic activity;protein binding;enzyme inhibitor activity	lipid metabolic process;lipid transport;regulation of catalytic activity		transfer/carrier protein;enzyme modulator
MOUSE|MGI=MGI=1913319|UniProtKB=Q80W37	Snupn	Snurportin-1;Snupn;ortholog	SNURPORTIN-1 (PTHR13403:SF6)		nucleobase-containing compound metabolic process;nucleobase-containing compound transport
MOUSE|MGI=MGI=2137202|UniProtKB=Q99N96	Mrpl1	39S ribosomal protein L1, mitochondrial;Mrpl1;ortholog	39S RIBOSOMAL PROTEIN L1, MITOCHONDRIAL (PTHR23105:SF30)	structural constituent of ribosome;nucleic acid binding	rRNA metabolic process;translation		ribosomal protein
MOUSE|MGI=MGI=105083|UniProtKB=P51906	Slc1a1	Excitatory amino acid transporter 3;Slc1a1;ortholog	EXCITATORY AMINO ACID TRANSPORTER 3 (PTHR11958:SF25)	cation transmembrane transporter activity	cellular amino acid metabolic process;synaptic transmission;neurological system process;cation transport;amino acid transport		cation transporter	Ionotropic glutamate receptor pathway->excitatory amino acid transporter;;Metabotropic glutamate receptor group III pathway->Excitatory amino acid transporter;;;
MOUSE|MGI=MGI=2442640|UniProtKB=Q812E0	Cpeb2	Cytoplasmic polyadenylation element-binding protein 2;Cpeb2;ortholog	CYTOPLASMIC POLYADENYLATION ELEMENT-BINDING PROTEIN 2 (PTHR12566:SF4)	poly(A) RNA binding	mRNA polyadenylation;embryo development;RNA localization		mRNA polyadenylation factor
MOUSE|MGI=MGI=1915199|UniProtKB=Q91VE6	Mki67ip	MKI67 FHA domain-interacting nucleolar phosphoprotein;Mki67ip;ortholog	MKI67 FHA DOMAIN-INTERACTING NUCLEOLAR PHOSPHOPROTEIN (PTHR24011:SF16)	sequence-specific DNA binding transcription factor activity;catalytic activity;DNA replication origin binding;single-stranded DNA binding;sequence-specific DNA binding transcription factor activity;poly(A) RNA binding	DNA replication;RNA splicing, via transesterification reactions;transcription from RNA polymerase II promoter;mRNA splicing, via spliceosome;mRNA polyadenylation;RNA splicing, via transesterification reactions;protein metabolic process;cell cycle	ribonucleoprotein complex	transcription factor;DNA binding protein;mRNA polyadenylation factor;mRNA splicing factor;ribonucleoprotein
MOUSE|MGI=MGI=1921559|UniProtKB=Q5QNQ6	Osbp2	Oxysterol-binding protein 2;Osbp2;ortholog	OXYSTEROL-BINDING PROTEIN 2 (PTHR10972:SF51)		cholesterol metabolic process;lipid transport		transfer/carrier protein
MOUSE|MGI=MGI=1913903|UniProtKB=Q3UAW9	Brf2	Transcription factor IIIB 50 kDa subunit;Brf2;ortholog	TRANSCRIPTION FACTOR IIIB 50 KDA SUBUNIT (PTHR11618:SF5)	sequence-specific DNA binding transcription factor activity;sequence-specific DNA binding transcription factor activity	transcription from RNA polymerase II promoter;regulation of transcription from RNA polymerase II promoter		transcription factor	General transcription regulation->Transcription factor IIB;;
MOUSE|MGI=MGI=2139270|UniProtKB=Q80U23	Snph	Syntaphilin;Snph;ortholog	SYNTAPHILIN (PTHR16208:SF1)	catalytic activity;SNAP receptor activity;enzyme regulator activity	metabolic process;cellular process;intracellular protein transport;exocytosis;regulation of catalytic activity	protein complex	SNARE protein;enzyme modulator
MOUSE|MGI=MGI=1270129|UniProtKB=P63037	Dnaja1	DnaJ homolog subfamily A member 1;Dnaja1;ortholog	DNAJ HOMOLOG SUBFAMILY A MEMBER 1 (PTHR24076:SF94)		immune system process;protein folding;response to stress		chaperone
MOUSE|MGI=MGI=101838|UniProtKB=P29037	Tbp	TATA-box-binding protein;Tbp;ortholog	TATA-BOX-BINDING PROTEIN (PTHR10126:SF15)	sequence-specific DNA binding transcription factor activity;sequence-specific DNA binding transcription factor activity	transcription from RNA polymerase II promoter		transcription factor;nucleic acid binding	Transcription regulation by bZIP transcription factor->Tata binding protein;;Huntington disease->Tata binding protein;;General transcription by RNA polymerase I->Tata binding protein;;;;
MOUSE|MGI=MGI=1328362|UniProtKB=O88700	Blm	Bloom syndrome protein homolog;Blm;ortholog	BLOOM SYNDROME PROTEIN (PTHR13710:SF70)	DNA helicase activity;nucleic acid binding	DNA replication;DNA repair;DNA recombination;cell cycle		DNA helicase;helicase
MOUSE|MGI=MGI=1336880|UniProtKB=O08810	Eftud2	116 kDa U5 small nuclear ribonucleoprotein component;Eftud2;ortholog	116 KDA U5 SMALL NUCLEAR RIBONUCLEOPROTEIN COMPONENT (PTHR23115:SF5)	GTPase activity;translation initiation factor activity;translation elongation factor activity;translation initiation factor activity;translation elongation factor activity;protein binding;translation initiation factor activity;translation elongation factor activity	mRNA processing;translation;regulation of translation	ribonucleoprotein complex	ribonucleoprotein;translation elongation factor;translation initiation factor;hydrolase;G-protein
MOUSE|MGI=MGI=1891410|UniProtKB=Q99JB8	Pacsin3	Protein kinase C and casein kinase II substrate protein 3;Pacsin3;ortholog	PROTEIN KINASE C AND CASEIN KINASE SUBSTRATE IN NEURONS PROTEIN 3 (PTHR10959:SF1)		protein phosphorylation;cell communication		membrane trafficking regulatory protein
MOUSE|MGI=MGI=104665|UniProtKB=Q61263	Soat1	Sterol O-acyltransferase 1;Soat1;ortholog	STEROL O-ACYLTRANSFERASE 1 (PTHR10408:SF6)	transferase activity, transferring acyl groups	cholesterol metabolic process		acyltransferase	Androgen/estrogene/progesterone biosynthesis->Cholesterol acyltransferase;;
MOUSE|MGI=MGI=2445299|UniProtKB=Q8K4D3	Slc36a1	Proton-coupled amino acid transporter 1;Slc36a1;ortholog	PROTON-COUPLED AMINO ACID TRANSPORTER 1 (PTHR22950:SF188)	amino acid transmembrane transporter activity;transmembrane transporter activity	cellular amino acid metabolic process;amino acid transport;intracellular protein transport;peroxisomal transport		amino acid transporter
MOUSE|MGI=MGI=2387178|UniProtKB=Q8BFQ8	Pddc1	Parkinson disease 7 domain-containing protein 1;Pddc1;ortholog	PARKINSON DISEASE 7 DOMAIN-CONTAINING PROTEIN 1 (PTHR11019:SF56)	sequence-specific DNA binding transcription factor activity;cysteine-type peptidase activity;sequence-specific DNA binding transcription factor activity;RNA binding	transcription from RNA polymerase II promoter;proteolysis;response to stress;regulation of transcription from RNA polymerase II promoter		transcription factor;cysteine protease;RNA binding protein;cysteine protease
MOUSE|MGI=MGI=97282|UniProtKB=O35136	Ncam2	Neural cell adhesion molecule 2;Ncam2;ortholog	NEURAL CELL ADHESION MOLECULE 2 (PTHR10489:SF35)	phosphoprotein phosphatase activity;phosphoprotein phosphatase activity;receptor activity	immune system process;induction of apoptosis;cellular protein modification process;cell cycle;cell-cell signaling;cell-cell adhesion;muscle contraction;neurological system process;ectoderm development;mesoderm development;induction of apoptosis;angiogenesis;nervous system development;muscle organ development		immunoglobulin receptor superfamily;protein phosphatase;protein phosphatase;immunoglobulin receptor superfamily;immunoglobulin superfamily cell adhesion molecule
MOUSE|MGI=MGI=1095405|UniProtKB=O35595	Ptch2	Protein patched homolog 2;Ptch2;ortholog	PROTEIN PATCHED HOMOLOG 2 (PTHR10796:SF62)	receptor activity	lipid metabolic process;cell communication;lipid transport;intracellular protein transport;exocytosis		receptor
MOUSE|MGI=MGI=1922902|UniProtKB=A4Q9F1	Ttll8	Protein monoglycylase TTLL8;Ttll8;ortholog	PROTEIN MONOGLYCYLASE TTLL8 (PTHR12241:SF88)	ligase activity;structural constituent of cytoskeleton	protein metabolic process	microtubule;cytoskeleton;intracellular	ligase;microtubule family cytoskeletal protein
MOUSE|MGI=MGI=2143424|UniProtKB=Q8BW41	Gtdc2	Glycosyltransferase-like domain-containing protein 2;Gtdc2;ortholog	GLYCOSYLTRANSFERASE-LIKE DOMAIN-CONTAINING PROTEIN 2 (PTHR20961:SF0)	transferase activity, transferring glycosyl groups	metabolic process		glycosyltransferase
MOUSE|MGI=MGI=2147987|UniProtKB=Q811Q9	Pcyt1b	Choline-phosphate cytidylyltransferase B;Pcyt1b;ortholog	CHOLINE-PHOSPHATE CYTIDYLYLTRANSFERASE B (PTHR10739:SF20)	nucleotidyltransferase activity	phospholipid metabolic process;phospholipid metabolic process		nucleotidyltransferase
MOUSE|MGI=MGI=1914401|UniProtKB=Q9CR00	Psmd9	26S proteasome non-ATPase regulatory subunit 9;Psmd9;ortholog	26S PROTEASOME NON-ATPASE REGULATORY SUBUNIT 9 (PTHR12651:SF1)	protein binding	proteolysis		enzyme modulator	Ubiquitin proteasome pathway->26S proteasome;;
MOUSE|MGI=MGI=1342292|UniProtKB=Q3U2G2	Hspa4	Heat shock 70 kDa protein 4;Hspa4;ortholog	HEAT SHOCK 70 KDA PROTEIN 4 (PTHR19375:SF136)		immune system process;protein folding;protein complex assembly;response to stress;protein complex biogenesis		Hsp70 family chaperone
MOUSE|MGI=MGI=1922022|UniProtKB=Q9CTG6	Atp13a2	Probable cation-transporting ATPase 13A2;Atp13a2;ortholog	CATION-TRANSPORTING ATPASE 13A2-RELATED (PTHR24093:SF86)	hydrolase activity;ion channel activity;cation transmembrane transporter activity	metabolic process;cation transport;cellular calcium ion homeostasis		cation transporter;ion channel;hydrolase
MOUSE|MGI=MGI=1351620|UniProtKB=Q9JKF7	Mrpl39	39S ribosomal protein L39, mitochondrial;Mrpl39;ortholog	39S RIBOSOMAL PROTEIN L39, MITOCHONDRIAL (PTHR11451:SF18)	ligase activity	tRNA metabolic process;protein metabolic process		ligase
MOUSE|MGI=MGI=1096879|UniProtKB=O35943	Fxn	Frataxin, mitochondrial;Fxn;ortholog	FRATAXIN, MITOCHONDRIAL (PTHR16821:SF0)	kinase activity;cation transmembrane transporter activity	metabolic process;cation transport		cation transporter;kinase;kinase
MOUSE|MGI=MGI=1919747|UniProtKB=Q3TIV5	Zc3h15	Zinc finger CCCH domain-containing protein 15;Zc3h15;ortholog	ZINC FINGER CCCH DOMAIN-CONTAINING PROTEIN 15 (PTHR12681:SF0)	sequence-specific DNA binding transcription factor activity;sequence-specific DNA binding transcription factor activity	transcription from RNA polymerase II promoter;regulation of transcription from RNA polymerase II promoter		zinc finger transcription factor
MOUSE|MGI=MGI=1917173|UniProtKB=Q9ESW4	Agk	Acylglycerol kinase, mitochondrial;Agk;ortholog	ACYLGLYCEROL KINASE, MITOCHONDRIAL (PTHR12358:SF7)	carbohydrate kinase activity	metabolic process;cellular process		carbohydrate kinase;carbohydrate kinase
MOUSE|MGI=MGI=97770|UniProtKB=Q9WU79	Prodh	Proline dehydrogenase 1, mitochondrial;Prodh;ortholog	PROLINE DEHYDROGENASE 1, MITOCHONDRIAL (PTHR13914:SF4)	oxidoreductase activity	cellular amino acid catabolic process		oxidase	Huntington disease->Proline oxidase;;
MOUSE|MGI=MGI=1338031|UniProtKB=Q9WU03	Spint2	Kunitz-type protease inhibitor 2;Spint2;ortholog	KUNITZ-TYPE PROTEASE INHIBITOR 2 (PTHR10083:SF177)	peptidase activity;protein binding;serine-type endopeptidase inhibitor activity	immune system process;proteolysis;blood coagulation;regulation of catalytic activity		serine protease inhibitor
MOUSE|MGI=MGI=2137355|UniProtKB=Q99PQ2	Trim11	E3 ubiquitin-protein ligase TRIM11;Trim11;ortholog	E3 UBIQUITIN-PROTEIN LIGASE TRIM11 (PTHR24103:SF254)	ubiquitin-protein ligase activity	cellular protein modification process		ubiquitin-protein ligase
MOUSE|MGI=MGI=88255|UniProtKB=P14824	Anxa6	Annexin A6;Anxa6;ortholog	ANNEXIN A6 (PTHR10502:SF19)		fatty acid metabolic process
MOUSE|MGI=MGI=108411|UniProtKB=O54950	Prkag1	5'-AMP-activated protein kinase subunit gamma-1;Prkag1;ortholog	5'-AMP-ACTIVATED PROTEIN KINASE SUBUNIT GAMMA-1 (PTHR13780:SF38)	kinase activity;protein binding;kinase regulator activity	immune system process;fatty acid metabolic process;protein phosphorylation;cell communication;response to stress;regulation of catalytic activity		kinase modulator	Gonadotropin releasing hormone receptor pathway->AMPK;;p53 pathway by glucose deprivation->AMP-activated protein kinase;;;
MOUSE|MGI=MGI=1355310|UniProtKB=Q9JLI6	Scly	Selenocysteine lyase;Scly;ortholog	SELENOCYSTEINE LYASE (PTHR11601:SF21)	lyase activity	sulfur compound metabolic process;cellular amino acid biosynthetic process		lyase
MOUSE|MGI=MGI=108413|UniProtKB=Q64338	Pde1c	Calcium/calmodulin-dependent 3',5'-cyclic nucleotide phosphodiesterase 1C;Pde1c;ortholog	CALCIUM/CALMODULIN-DEPENDENT 3',5'-CYCLIC NUCLEOTIDE PHOSPHODIESTERASE 1C (PTHR11347:SF32)	phosphoric diester hydrolase activity	cyclic nucleotide metabolic process;cell communication;visual perception;sensory perception		phosphodiesterase

## Sheet: Primary metabolic process (Tu)
Supplementary Table S2
Rescued genes mapped to "primary metabolic process"
Gene ID	Mapped IDs	Gene Name Gene symbol	PANTHER Family/ Subfamily	GO Molecular function	Go Biological Process	GO cellular Component	PANTHER Protein Class	Pathway
MOUSE|MGI=MGI=106181|UniProtKB=Q7TPV4	Mybbp1a	Myb-binding protein 1A;Mybbp1a;ortholog	MYB-BINDING PROTEIN 1A (PTHR13213:SF2)	sequence-specific DNA binding transcription factor activity;DNA-directed DNA polymerase activity;sequence-specific DNA binding transcription factor activity	DNA replication;transcription from RNA polymerase II promoter;mRNA transcription;mRNA transcription;cell cycle		transcription factor;DNA-directed DNA polymerase
MOUSE|MGI=MGI=2145901|UniProtKB=Q921Y4	Mfsd5	Major facilitator superfamily domain-containing protein 5;Mfsd5;ortholog	MAJOR FACILITATOR SUPERFAMILY DOMAIN-CONTAINING PROTEIN 5 (PTHR24003:SF500)	transmembrane transporter activity	immune system process;carbohydrate metabolic process;carbohydrate transport		transporter
MOUSE|MGI=MGI=1929213|UniProtKB=Q8K0L9	Zbtb20	Zinc finger and BTB domain-containing protein 20;Zbtb20;ortholog	ZINC FINGER AND BTB DOMAIN-CONTAINING PROTEIN 20 (PTHR11389:SF351)	sequence-specific DNA binding transcription factor activity;sequence-specific DNA binding transcription factor activity	transcription from RNA polymerase II promoter;regulation of transcription from RNA polymerase II promoter		zinc finger transcription factor;DNA binding protein
MOUSE|MGI=MGI=99205|UniProtKB=P16372	Zfp58	Zinc finger protein 58;Zfp58;ortholog	PROTEIN GM10037-RELATED (PTHR24384:SF84)	sequence-specific DNA binding transcription factor activity;sequence-specific DNA binding transcription factor activity	transcription from RNA polymerase II promoter;regulation of transcription from RNA polymerase II promoter		KRAB box transcription factor
MOUSE|MGI=MGI=103097|UniProtKB=P53995	Anapc1	Anaphase-promoting complex subunit 1;Anapc1;ortholog	ANAPHASE-PROMOTING COMPLEX SUBUNIT 1 (PTHR12827:SF3)	ligase activity	proteolysis;cell cycle		ligase
MOUSE|MGI=MGI=1349475|UniProtKB=Q60996	Ppp2r5c	Serine/threonine-protein phosphatase 2A 56 kDa regulatory subunit gamma isoform;Ppp2r5c;ortholog	SERINE/THREONINE-PROTEIN PHOSPHATASE 2A 56 KDA REGULATORY SUBUNIT GAMMA ISOFORM (PTHR10257:SF3)	phosphoprotein phosphatase activity;phosphoprotein phosphatase activity	protein phosphorylation;cell communication		protein phosphatase;protein phosphatase	FGF signaling pathway->protein phosphatase 2A;;EGF receptor signaling pathway->protein phosphatase 2A;;Wnt signaling pathway->Protein phosphatase 2A;;;;
MOUSE|MGI=MGI=2442394|UniProtKB=E9PUS4	Zfp944	Protein Zfp944;Zfp944;ortholog	ZINC FINGER PROTEIN 34 (PTHR24402:SF57)	sequence-specific DNA binding transcription factor activity;sequence-specific DNA binding transcription factor activity	transcription from RNA polymerase II promoter;regulation of transcription from RNA polymerase II promoter		KRAB box transcription factor
MOUSE|MGI=MGI=1346064|UniProtKB=Q9WUR2	Eci2	Enoyl-CoA delta isomerase 2, mitochondrial;Eci2;ortholog	ENOYL-COA DELTA ISOMERASE 2, MITOCHONDRIAL (PTHR23310:SF55)	catalytic activity;protein binding;enzyme inhibitor activity	lipid metabolic process;lipid transport;regulation of catalytic activity		transfer/carrier protein;enzyme modulator
MOUSE|MGI=MGI=1913319|UniProtKB=Q80W37	Snupn	Snurportin-1;Snupn;ortholog	SNURPORTIN-1 (PTHR13403:SF6)		nucleobase-containing compound metabolic process;nucleobase-containing compound transport
MOUSE|MGI=MGI=2137202|UniProtKB=Q99N96	Mrpl1	39S ribosomal protein L1, mitochondrial;Mrpl1;ortholog	39S RIBOSOMAL PROTEIN L1, MITOCHONDRIAL (PTHR23105:SF30)	structural constituent of ribosome;nucleic acid binding	rRNA metabolic process;translation		ribosomal protein
MOUSE|MGI=MGI=105083|UniProtKB=P51906	Slc1a1	Excitatory amino acid transporter 3;Slc1a1;ortholog	EXCITATORY AMINO ACID TRANSPORTER 3 (PTHR11958:SF25)	cation transmembrane transporter activity	cellular amino acid metabolic process;synaptic transmission;neurological system process;cation transport;amino acid transport		cation transporter	Ionotropic glutamate receptor pathway->excitatory amino acid transporter;;Metabotropic glutamate receptor group III pathway->Excitatory amino acid transporter;;;
MOUSE|MGI=MGI=2442640|UniProtKB=Q812E0	Cpeb2	Cytoplasmic polyadenylation element-binding protein 2;Cpeb2;ortholog	CYTOPLASMIC POLYADENYLATION ELEMENT-BINDING PROTEIN 2 (PTHR12566:SF4)	poly(A) RNA binding	mRNA polyadenylation;embryo development;RNA localization		mRNA polyadenylation factor
MOUSE|MGI=MGI=1915199|UniProtKB=Q91VE6	Mki67ip	MKI67 FHA domain-interacting nucleolar phosphoprotein;Mki67ip;ortholog	MKI67 FHA DOMAIN-INTERACTING NUCLEOLAR PHOSPHOPROTEIN (PTHR24011:SF16)	sequence-specific DNA binding transcription factor activity;catalytic activity;DNA replication origin binding;single-stranded DNA binding;sequence-specific DNA binding transcription factor activity;poly(A) RNA binding	DNA replication;RNA splicing, via transesterification reactions;transcription from RNA polymerase II promoter;mRNA splicing, via spliceosome;mRNA polyadenylation;RNA splicing, via transesterification reactions;protein metabolic process;cell cycle	ribonucleoprotein complex	transcription factor;DNA binding protein;mRNA polyadenylation factor;mRNA splicing factor;ribonucleoprotein
MOUSE|MGI=MGI=1921559|UniProtKB=Q5QNQ6	Osbp2	Oxysterol-binding protein 2;Osbp2;ortholog	OXYSTEROL-BINDING PROTEIN 2 (PTHR10972:SF51)		cholesterol metabolic process;lipid transport		transfer/carrier protein
MOUSE|MGI=MGI=1913903|UniProtKB=Q3UAW9	Brf2	Transcription factor IIIB 50 kDa subunit;Brf2;ortholog	TRANSCRIPTION FACTOR IIIB 50 KDA SUBUNIT (PTHR11618:SF5)	sequence-specific DNA binding transcription factor activity;sequence-specific DNA binding transcription factor activity	transcription from RNA polymerase II promoter;regulation of transcription from RNA polymerase II promoter		transcription factor	General transcription regulation->Transcription factor IIB;;
MOUSE|MGI=MGI=1270129|UniProtKB=P63037	Dnaja1	DnaJ homolog subfamily A member 1;Dnaja1;ortholog	DNAJ HOMOLOG SUBFAMILY A MEMBER 1 (PTHR24076:SF94)		immune system process;protein folding;response to stress		chaperone
MOUSE|MGI=MGI=101838|UniProtKB=P29037	Tbp	TATA-box-binding protein;Tbp;ortholog	TATA-BOX-BINDING PROTEIN (PTHR10126:SF15)	sequence-specific DNA binding transcription factor activity;sequence-specific DNA binding transcription factor activity	transcription from RNA polymerase II promoter		transcription factor;nucleic acid binding	Transcription regulation by bZIP transcription factor->Tata binding protein;;Huntington disease->Tata binding protein;;General transcription by RNA polymerase I->Tata binding protein;;;;
MOUSE|MGI=MGI=1328362|UniProtKB=O88700	Blm	Bloom syndrome protein homolog;Blm;ortholog	BLOOM SYNDROME PROTEIN (PTHR13710:SF70)	DNA helicase activity;nucleic acid binding	DNA replication;DNA repair;DNA recombination;cell cycle		DNA helicase;helicase
MOUSE|MGI=MGI=1336880|UniProtKB=O08810	Eftud2	116 kDa U5 small nuclear ribonucleoprotein component;Eftud2;ortholog	116 KDA U5 SMALL NUCLEAR RIBONUCLEOPROTEIN COMPONENT (PTHR23115:SF5)	GTPase activity;translation initiation factor activity;translation elongation factor activity;translation initiation factor activity;translation elongation factor activity;protein binding;translation initiation factor activity;translation elongation factor activity	mRNA processing;translation;regulation of translation	ribonucleoprotein complex	ribonucleoprotein;translation elongation factor;translation initiation factor;hydrolase;G-protein
MOUSE|MGI=MGI=1891410|UniProtKB=Q99JB8	Pacsin3	Protein kinase C and casein kinase II substrate protein 3;Pacsin3;ortholog	PROTEIN KINASE C AND CASEIN KINASE SUBSTRATE IN NEURONS PROTEIN 3 (PTHR10959:SF1)		protein phosphorylation;cell communication		membrane trafficking regulatory protein
MOUSE|MGI=MGI=104665|UniProtKB=Q61263	Soat1	Sterol O-acyltransferase 1;Soat1;ortholog	STEROL O-ACYLTRANSFERASE 1 (PTHR10408:SF6)	transferase activity, transferring acyl groups	cholesterol metabolic process		acyltransferase	Androgen/estrogene/progesterone biosynthesis->Cholesterol acyltransferase;;
MOUSE|MGI=MGI=2445299|UniProtKB=Q8K4D3	Slc36a1	Proton-coupled amino acid transporter 1;Slc36a1;ortholog	PROTON-COUPLED AMINO ACID TRANSPORTER 1 (PTHR22950:SF188)	amino acid transmembrane transporter activity;transmembrane transporter activity	cellular amino acid metabolic process;amino acid transport;intracellular protein transport;peroxisomal transport		amino acid transporter
MOUSE|MGI=MGI=2387178|UniProtKB=Q8BFQ8	Pddc1	Parkinson disease 7 domain-containing protein 1;Pddc1;ortholog	PARKINSON DISEASE 7 DOMAIN-CONTAINING PROTEIN 1 (PTHR11019:SF56)	sequence-specific DNA binding transcription factor activity;cysteine-type peptidase activity;sequence-specific DNA binding transcription factor activity;RNA binding	transcription from RNA polymerase II promoter;proteolysis;response to stress;regulation of transcription from RNA polymerase II promoter		transcription factor;cysteine protease;RNA binding protein;cysteine protease
MOUSE|MGI=MGI=97282|UniProtKB=O35136	Ncam2	Neural cell adhesion molecule 2;Ncam2;ortholog	NEURAL CELL ADHESION MOLECULE 2 (PTHR10489:SF35)	phosphoprotein phosphatase activity;phosphoprotein phosphatase activity;receptor activity	immune system process;induction of apoptosis;cellular protein modification process;cell cycle;cell-cell signaling;cell-cell adhesion;muscle contraction;neurological system process;ectoderm development;mesoderm development;induction of apoptosis;angiogenesis;nervous system development;muscle organ development		immunoglobulin receptor superfamily;protein phosphatase;protein phosphatase;immunoglobulin receptor superfamily;immunoglobulin superfamily cell adhesion molecule
MOUSE|MGI=MGI=1095405|UniProtKB=O35595	Ptch2	Protein patched homolog 2;Ptch2;ortholog	PROTEIN PATCHED HOMOLOG 2 (PTHR10796:SF62)	receptor activity	lipid metabolic process;cell communication;lipid transport;intracellular protein transport;exocytosis		receptor
MOUSE|MGI=MGI=1922902|UniProtKB=A4Q9F1	Ttll8	Protein monoglycylase TTLL8;Ttll8;ortholog	PROTEIN MONOGLYCYLASE TTLL8 (PTHR12241:SF88)	ligase activity;structural constituent of cytoskeleton	protein metabolic process	microtubule;cytoskeleton;intracellular	ligase;microtubule family cytoskeletal protein
MOUSE|MGI=MGI=2147987|UniProtKB=Q811Q9	Pcyt1b	Choline-phosphate cytidylyltransferase B;Pcyt1b;ortholog	CHOLINE-PHOSPHATE CYTIDYLYLTRANSFERASE B (PTHR10739:SF20)	nucleotidyltransferase activity	phospholipid metabolic process;phospholipid metabolic process		nucleotidyltransferase
MOUSE|MGI=MGI=1914401|UniProtKB=Q9CR00	Psmd9	26S proteasome non-ATPase regulatory subunit 9;Psmd9;ortholog	26S PROTEASOME NON-ATPASE REGULATORY SUBUNIT 9 (PTHR12651:SF1)	protein binding	proteolysis		enzyme modulator	Ubiquitin proteasome pathway->26S proteasome;;
MOUSE|MGI=MGI=1342292|UniProtKB=Q3U2G2	Hspa4	Heat shock 70 kDa protein 4;Hspa4;ortholog	HEAT SHOCK 70 KDA PROTEIN 4 (PTHR19375:SF136)		immune system process;protein folding;protein complex assembly;response to stress;protein complex biogenesis		Hsp70 family chaperone
MOUSE|MGI=MGI=1351620|UniProtKB=Q9JKF7	Mrpl39	39S ribosomal protein L39, mitochondrial;Mrpl39;ortholog	39S RIBOSOMAL PROTEIN L39, MITOCHONDRIAL (PTHR11451:SF18)	ligase activity	tRNA metabolic process;protein metabolic process		ligase
MOUSE|MGI=MGI=1919747|UniProtKB=Q3TIV5	Zc3h15	Zinc finger CCCH domain-containing protein 15;Zc3h15;ortholog	ZINC FINGER CCCH DOMAIN-CONTAINING PROTEIN 15 (PTHR12681:SF0)	sequence-specific DNA binding transcription factor activity;sequence-specific DNA binding transcription factor activity	transcription from RNA polymerase II promoter;regulation of transcription from RNA polymerase II promoter		zinc finger transcription factor
MOUSE|MGI=MGI=97770|UniProtKB=Q9WU79	Prodh	Proline dehydrogenase 1, mitochondrial;Prodh;ortholog	PROLINE DEHYDROGENASE 1, MITOCHONDRIAL (PTHR13914:SF4)	oxidoreductase activity	cellular amino acid catabolic process		oxidase	Huntington disease->Proline oxidase;;
MOUSE|MGI=MGI=1338031|UniProtKB=Q9WU03	Spint2	Kunitz-type protease inhibitor 2;Spint2;ortholog	KUNITZ-TYPE PROTEASE INHIBITOR 2 (PTHR10083:SF177)	peptidase activity;protein binding;serine-type endopeptidase inhibitor activity	immune system process;proteolysis;blood coagulation;regulation of catalytic activity		serine protease inhibitor
MOUSE|MGI=MGI=2137355|UniProtKB=Q99PQ2	Trim11	E3 ubiquitin-protein ligase TRIM11;Trim11;ortholog	E3 UBIQUITIN-PROTEIN LIGASE TRIM11 (PTHR24103:SF254)	ubiquitin-protein ligase activity	cellular protein modification process		ubiquitin-protein ligase
MOUSE|MGI=MGI=88255|UniProtKB=P14824	Anxa6	Annexin A6;Anxa6;ortholog	ANNEXIN A6 (PTHR10502:SF19)		fatty acid metabolic process
MOUSE|MGI=MGI=108411|UniProtKB=O54950	Prkag1	5'-AMP-activated protein kinase subunit gamma-1;Prkag1;ortholog	5'-AMP-ACTIVATED PROTEIN KINASE SUBUNIT GAMMA-1 (PTHR13780:SF38)	kinase activity;protein binding;kinase regulator activity	immune system process;fatty acid metabolic process;protein phosphorylation;cell communication;response to stress;regulation of catalytic activity		kinase modulator	Gonadotropin releasing hormone receptor pathway->AMPK;;p53 pathway by glucose deprivation->AMP-activated protein kinase;;;
MOUSE|MGI=MGI=1355310|UniProtKB=Q9JLI6	Scly	Selenocysteine lyase;Scly;ortholog	SELENOCYSTEINE LYASE (PTHR11601:SF21)	lyase activity	sulfur compound metabolic process;cellular amino acid biosynthetic process		lyase
MOUSE|MGI=MGI=108413|UniProtKB=Q64338	Pde1c	Calcium/calmodulin-dependent 3',5'-cyclic nucleotide phosphodiesterase 1C;Pde1c;ortholog	CALCIUM/CALMODULIN-DEPENDENT 3',5'-CYCLIC NUCLEOTIDE PHOSPHODIESTERASE 1C (PTHR11347:SF32)	phosphoric diester hydrolase activity	cyclic nucleotide metabolic process;cell communication;visual perception;sensory perception		phosphodiesterase

## Sheet: Lipid transport (Tu)
Supplementary Table S2
Rescued genes mapped to "lipid transport"
Gene ID	Mapped IDs	Gene Name Gene symbol	PANTHER Family/ Subfamily	GO Molecular function	Go Biological Process	GO cellular Component	PANTHER Protein Class	Pathway
MOUSE|MGI=MGI=2444391|UniProtKB=Q3TMC4	Slc25a44	RIKEN cDNA B430110G05, isoform CRA_c;Slc25a44;ortholog	SOLUTE CARRIER FAMILY 25 MEMBER 44 (PTHR24089:SF41)	amino acid transmembrane transporter activity;transmembrane transporter activity;calcium ion binding;calmodulin binding	phosphate-containing compound metabolic process;nucleobase-containing compound metabolic process;lipid metabolic process;cation transport;phosphate ion transport;lipid transport;nucleobase-containing compound transport	mitochondrial inner membrane;mitochondrion;cytoplasm	amino acid transporter;mitochondrial carrier protein;transfer/carrier protein;calmodulin
MOUSE|MGI=MGI=1346064|UniProtKB=Q9WUR2	Eci2	Enoyl-CoA delta isomerase 2, mitochondrial;Eci2;ortholog	ENOYL-COA DELTA ISOMERASE 2, MITOCHONDRIAL (PTHR23310:SF55)	catalytic activity;protein binding;enzyme inhibitor activity	lipid metabolic process;lipid transport;regulation of catalytic activity		transfer/carrier protein;enzyme modulator
MOUSE|MGI=MGI=1921559|UniProtKB=Q5QNQ6	Osbp2	Oxysterol-binding protein 2;Osbp2;ortholog	OXYSTEROL-BINDING PROTEIN 2 (PTHR10972:SF51)		cholesterol metabolic process;lipid transport		transfer/carrier protein
MOUSE|MGI=MGI=104665|UniProtKB=Q61263	Soat1	Sterol O-acyltransferase 1;Soat1;ortholog	STEROL O-ACYLTRANSFERASE 1 (PTHR10408:SF6)	transferase activity, transferring acyl groups	cholesterol metabolic process		acyltransferase	Androgen/estrogene/progesterone biosynthesis->Cholesterol acyltransferase;;
MOUSE|MGI=MGI=2147987|UniProtKB=Q811Q9	Pcyt1b	Choline-phosphate cytidylyltransferase B;Pcyt1b;ortholog	CHOLINE-PHOSPHATE CYTIDYLYLTRANSFERASE B (PTHR10739:SF20)	nucleotidyltransferase activity	phospholipid metabolic process;phospholipid metabolic process		nucleotidyltransferase
MOUSE|MGI=MGI=1095405|UniProtKB=O35595	Ptch2	Protein patched homolog 2;Ptch2;ortholog	PROTEIN PATCHED HOMOLOG 2 (PTHR10796:SF62)	receptor activity	lipid metabolic process;cell communication;lipid transport;intracellular protein transport;exocytosis		receptor
MOUSE|MGI=MGI=88255|UniProtKB=P14824	Anxa6	Annexin A6;Anxa6;ortholog	ANNEXIN A6 (PTHR10502:SF19)		fatty acid metabolic process
MOUSE|MGI=MGI=108411|UniProtKB=O54950	Prkag1	5'-AMP-activated protein kinase subunit gamma-1;Prkag1;ortholog	5'-AMP-ACTIVATED PROTEIN KINASE SUBUNIT GAMMA-1 (PTHR13780:SF38)	kinase activity;protein binding;kinase regulator activity	immune system process;fatty acid metabolic process;protein phosphorylation;cell communication;response to stress;regulation of catalytic activity		kinase modulator	Gonadotropin releasing hormone receptor pathway->AMPK;;p53 pathway by glucose deprivation->AMP-activated protein kinase;;;
