# Supplementary material for: HMGB1 facilitates repair of mitochondrial DNA damage and extends the lifespan of mutant ataxin-1 knock-in mice
Source: EMBO Mol Med. 2014 Dec 15;7(1):78–101. doi: 10.15252/emmm.201404392 (PMC4309669; doi:10.15252/emmm.201404392)
Supplement: Supplementary file 12 [file emmm0007-0078-sd12.xlsx]

## Sheet: Changed in KI from WT (Tukey)
Supplementary Table S3
Enriched GO terms using changed genes in comparison of Atxn1-KI with Wt						p < 0.01
						p < 0.05
GO Category	GO Term		Number of genes changed in Atxn1-KI	Total number of genes in GO term	% of changed genes in GO term	P-value
Biological Process	GO:0051592	response to calcium ion	4	19	21.0526	0.000724772
Biological Process	GO:0010038	response to metal ion	5	53	9.43396	0.00158448
Biological Process	GO:0010035	response to inorganic substance	6	92	6.52174	0.00181442
Biological Process	GO:0006631	fatty acid metabolic process	6	184	3.26087	0.0309377
Biological Process	GO:0046907	intracellular transport	9	431	2.08817	0.0529486
Biological Process	GO:0045806	negative regulation of endocytosis	2	6	33.3333	0.0556371
Biological Process	GO:0006913	nucleocytoplasmic transport	4	96	4.16667	0.0632294
Biological Process	GO:0051169	nuclear transport	4	98	4.08163	0.0664136
Biological Process	GO:0051603	proteolysis involved in cellular protein catabolic process	10	534	1.87266	0.0678081
Biological Process	GO:0044257	cellular protein catabolic process	10	537	1.8622	0.0697028
Biological Process	GO:0006560	proline metabolic process	2	8	25	0.0734914
Biological Process	GO:0030163	protein catabolic process	10	556	1.79856	0.0824736
Biological Process	GO:0015031	protein transport	11	651	1.68971	0.090689
Biological Process	GO:0045184	establishment of protein localization	11	656	1.67683	0.0942152
Biological Process	GO:0019221	cytokine-mediated signaling pathway	3	56	5.35714	0.0989354
Cellular Component	GO:0005739	mitochondrion	22	1322	1.66415	0.0139569
Cellular Component	GO:0070013	intracellular organelle lumen	19	1133	1.67696	0.0226171
Cellular Component	GO:0043233	organelle lumen	19	1136	1.67254	0.0231589
Cellular Component	GO:0031974	membrane-enclosed lumen	19	1174	1.6184	0.0309198
Cellular Component	GO:0044429	mitochondrial part	10	524	1.9084	0.0648416
Cellular Component	GO:0005759	mitochondrial matrix	5	163	3.06748	0.0717828
Cellular Component	GO:0031980	mitochondrial lumen	5	163	3.06748	0.0717828
Cellular Component	GO:0030529	ribonucleoprotein complex	9	462	1.94805	0.0764229
Cellular Component	GO:0005730	nucleolus	7	310	2.25806	0.0779303
Cellular Component	GO:0042579	microbody	4	104	3.84615	0.0782841
Cellular Component	GO:0005777	peroxisome	4	104	3.84615	0.0782841
Molecular Function	GO:0008565	protein transporter activity	4	66	6.06061	0.0222401
Molecular Function	GO:0003988	acetyl-CoA C-acyltransferase activity	2	5	40	0.0447147
Molecular Function	GO:0008270	zinc ion binding	27	2105	1.28266	0.060742
Molecular Function	GO:0015450	P-P-bond-hydrolysis-driven protein transmembrane transporter activity	2	10	20	0.0874459
Molecular Function	GO:0005416	cation:amino acid symporter activity	2	10	20	0.0874459
Molecular Function	GO:0022884	macromolecule transmembrane transporter activity	2	10	20	0.0874459
Molecular Function	GO:0008320	protein transmembrane transporter activity	2	10	20	0.0874459

## Sheet: Changed in KI-HMGB1 from KI (Tu
Supplementary Table S3
Enriched GO terms using changed genes in comparison of Atxn1-KI; HMGB1-Tg with Atxn1-KI						p < 0.01
						p < 0.05
GO Category	GO Term		Number of genes changed in Atxn1-KI	Total number of genes in GO term	% of changed genes in GO term	P-value
Biological Process	GO:0030163	protein catabolic process	19	556	3.41727	0.00102626
Biological Process	GO:0009057	macromolecule catabolic process	19	654	2.9052	0.00585553
Biological Process	GO:0051603	proteolysis involved in cellular protein catabolic process	16	534	2.99625	0.00968418
Biological Process	GO:0044257	cellular protein catabolic process	16	537	2.97952	0.0101604
Biological Process	GO:0019941	modification-dependent protein catabolic process	15	508	2.95276	0.0142901
Biological Process	GO:0043632	modification-dependent macromolecule catabolic process	15	508	2.95276	0.0142901
Biological Process	GO:0044265	cellular macromolecule catabolic process	16	609	2.62726	0.0282075
Biological Process	GO:0046395	carboxylic acid catabolic process	5	81	6.17284	0.0286039
Biological Process	GO:0016054	organic acid catabolic process	5	81	6.17284	0.0286039
Biological Process	GO:0030258	lipid modification	4	47	8.51064	0.0293499
Biological Process	GO:0060249	anatomical structure homeostasis	5	83	6.0241	0.0309152
Biological Process	GO:0006508	proteolysis	23	1034	2.22437	0.0387325
Biological Process	GO:0016044	membrane organization	9	272	3.30882	0.0409194
Biological Process	GO:0007005	mitochondrion organization	5	97	5.15464	0.0501105
Biological Process	GO:0042129	regulation of T cell proliferation	4	59	6.77966	0.0520434
Biological Process	GO:0046349	amino sugar biosynthetic process	2	4	50	0.0559038
Biological Process	GO:0046364	monosaccharide biosynthetic process	3	31	9.67742	0.0719864
Biological Process	GO:0042592	homeostatic process	14	584	2.39726	0.0754628
Biological Process	GO:0048872	homeostasis of number of cells	5	113	4.42478	0.0784563
Biological Process	GO:0045806	negative regulation of endocytosis	2	6	33.3333	0.0826785
Biological Process	GO:0046165	alcohol biosynthetic process	3	37	8.10811	0.0976157
Cellular Component	GO:0048471	perinuclear region of cytoplasm	9	189	4.7619	0.00429755
Cellular Component	GO:0070013	intracellular organelle lumen	25	1133	2.20653	0.0191693
Cellular Component	GO:0043233	organelle lumen	25	1136	2.2007	0.0197267
Cellular Component	GO:0045120	pronucleus	3	18	16.6667	0.0243749
Cellular Component	GO:0031974	membrane-enclosed lumen	25	1174	2.12947	0.0279534
Cellular Component	GO:0005654	nucleoplasm	15	599	2.50417	0.0338397
Cellular Component	GO:0000315	organellar large ribosomal subunit	3	23	13.0435	0.038567
Cellular Component	GO:0005762	mitochondrial large ribosomal subunit	3	23	13.0435	0.038567
Cellular Component	GO:0005840	ribosome	7	192	3.64583	0.0472091
Cellular Component	GO:0044451	nucleoplasm part	13	513	2.53411	0.0473073
Cellular Component	GO:0031981	nuclear lumen	19	883	2.15176	0.0549857
Cellular Component	GO:0043232	intracellular non-membrane-bounded organelle	35	1919	1.82387	0.0598227
Cellular Component	GO:0043228	non-membrane-bounded organelle	35	1919	1.82387	0.0598227
Cellular Component	GO:0015934	large ribosomal subunit	3	39	7.69231	0.0982551
Cellular Component	GO:0030529	ribonucleoprotein complex	11	462	2.38095	0.0991479
Molecular Function	GO:0046872	metal ion binding	71	3850	1.84416	0.0084802
Molecular Function	GO:0043169	cation binding	71	3885	1.82754	0.0105709
Molecular Function	GO:0043167	ion binding	71	3934	1.80478	0.0142264
Molecular Function	GO:0008270	zinc ion binding	42	2105	1.99525	0.0184224
Molecular Function	GO:0003682	chromatin binding	7	155	4.51613	0.0228791
Molecular Function	GO:0046914	transition metal ion binding	49	2608	1.87883	0.0276855
Molecular Function	GO:0008092	cytoskeletal protein binding	11	414	2.657	0.0698622
Molecular Function	GO:0070567	cytidylyltransferase activity	2	6	33.3333	0.081957

## Sheet: Rescued in KI-HMGB1 from KI (Tu
Supplementary Table S3
Enriched GO terms using rescued genes by co-expression of HMGB1 with Atxn1-KI from Atxn1-KI						p < 0.01
						p < 0.05
GO Category	GO Term		Number of genes changed in Atxn1-KI	Total number of genes in GO term	% of changed genes in GO term	P-value
Biological Process	GO:0045806	negative regulation of endocytosis	2	6	33.3333	0.0210127
Biological Process	GO:0051051	negative regulation of transport	3	72	4.16667	0.0266976
Biological Process	GO:0060627	regulation of vesicle-mediated transport	3	83	3.61446	0.0346872
Biological Process	GO:0030593	neutrophil chemotaxis	2	17	11.7647	0.0584189
Biological Process	GO:0045766	positive regulation of angiogenesis	2	17	11.7647	0.0584189
Biological Process	GO:0048870	cell motility	4	284	1.40845	0.0786091
Biological Process	GO:0051674	localization of cell	4	284	1.40845	0.0786091
Biological Process	GO:0060326	cell chemotaxis	2	27	7.40741	0.0912078
Biological Process	GO:0030595	leukocyte chemotaxis	2	27	7.40741	0.0912078
Cellular Component	GO:0045120	pronucleus	2	18	11.1111	0.0642305
Cellular Component	GO:0005762	mitochondrial large ribosomal subunit	2	23	8.69565	0.0813442
Cellular Component	GO:0000315	organellar large ribosomal subunit	2	23	8.69565	0.0813442
Molecular Function	GO:0005416	cation:amino acid symporter activity	2	10	20	0.0333648
Molecular Function	GO:0015179	L-amino acid transmembrane transporter activity	2	29	6.89655	0.0937858

## Sheet: Rescued genes mapped to GO (Tu)
Supplementary Table S3
Rescued genes mapped to "negative regulation of endocytosis"
ID	Official Gene Symbol	Gene Name	PANTHER FAMILY	PANTHER SUBFAMILY	GO Molecular Function	GO Biological Process	GO Cellular Component	PANTHER Biological Process	PANTHER Pathway	KEGG Pathway
Pacsin3	Pacsin3,	protein kinase C and casein kinase substrate in neurons 3	PTHR10959~MEMBRANE TRAFFIC PROTEIN,		GO:0008092~cytoskeletal protein binding,	GO:0006897~endocytosis,GO:0010324~membrane invagination,GO:0016044~membrane organization,GO:0016192~vesicle-mediated transport,GO:0030100~regulation of endocytosis,GO:0045806~negative regulation of endocytosis,GO:0051051~negative regulation of transport,GO:0051129~negative regulation of cellular component organization,GO:0060627~regulation of vesicle-mediated transport,	GO:0005794~Golgi apparatus,GO:0005802~trans-Golgi network,GO:0005886~plasma membrane,GO:0009898~internal side of plasma membrane,GO:0044431~Golgi apparatus part,GO:0044459~plasma membrane part,	BP00060:Protein metabolism and modification,BP00063:Protein modification,BP00064:Protein phosphorylation,BP00102:Signal transduction,BP00111:Intracellular signaling cascade,BP00119:Other intracellular signaling cascade,	P00029:Huntington disease,
Snph	SNPH,	syntaphilin	PTHR16208~MICROTUBULE-ASSOCIATED PROTEIN/SYNTAPHILIN,	PTHR16208:SF1~MICROTUBULE-ASSOCIATED PROTEIN/SYNTAPHILIN_SYNTAPHILIN,		GO:0006906~vesicle fusion,GO:0006944~membrane fusion,GO:0016044~membrane organization,GO:0016050~vesicle organization,GO:0016192~vesicle-mediated transport,GO:0030100~regulation of endocytosis,GO:0045806~negative regulation of endocytosis,GO:0048284~organelle fusion,GO:0051051~negative regulation of transport,GO:0051129~negative regulation of cellular component organization,GO:0060627~regulation …	GO:0000267~cell fraction,GO:0005624~membrane fraction,GO:0005626~insoluble fraction,GO:0005739~mitochondrion,GO:0005886~plasma membrane,GO:0016021~integral to membrane,GO:0019717~synaptosome,GO:0030054~cell junction,GO:0031224~intrinsic to membrane,GO:0044459~plasma membrane part,GO:0045202~synapse,	BP00102:Signal transduction,BP00123:Other signal transduction,BP00125:Intracellular protein traffic,BP00126:Exocytosis,BP00127:Regulated exocytosis,
Rescued genes mapped to "negative regulation of transport"
ID	Official Gene Symbol	Gene Name	PANTHER FAMILY	PANTHER SUBFAMILY	GO Molecular Function	GO Biological Process	GO Cellular Component	PANTHER Biological Process	PANTHER Pathway	KEGG Pathway
Psmd9	Psmd9,	proteasome (prosome, macropain) 26S subunit, non-ATPase, 9	PTHR12651~26S PROTEASOME NON-ATPASE REGULATORY SUBUNIT 9,		GO:0003712~transcription cofactor activity,GO:0003713~transcription coactivator activity,GO:0008134~transcription factor binding,GO:0016563~transcription activator activity,GO:0030528~transcription regulator activity,GO:0043425~bHLH transcription factor binding,	GO:0002791~regulation of peptide secretion,GO:0002792~negative regulation of peptide secretion,GO:0002793~positive regulation of peptide secretion,GO:0009891~positive regulation of biosynthetic process,GO:0010557~positive regulation of macromolecule biosynthetic process,GO:0010604~positive regulation of macromolecule metabolic process,GO:0010628~positive regulation of gene expression,GO:0031328~p…	GO:0000502~proteasome complex,GO:0005829~cytosol,	BP00060:Protein metabolism and modification,BP00071:Proteolysis,	P00060:Ubiquitin proteasome pathway,
Pacsin3	Pacsin3,	protein kinase C and casein kinase substrate in neurons 3	PTHR10959~MEMBRANE TRAFFIC PROTEIN,		GO:0008092~cytoskeletal protein binding,	GO:0006897~endocytosis,GO:0010324~membrane invagination,GO:0016044~membrane organization,GO:0016192~vesicle-mediated transport,GO:0030100~regulation of endocytosis,GO:0045806~negative regulation of endocytosis,GO:0051051~negative regulation of transport,GO:0051129~negative regulation of cellular component organization,GO:0060627~regulation of vesicle-mediated transport,	GO:0005794~Golgi apparatus,GO:0005802~trans-Golgi network,GO:0005886~plasma membrane,GO:0009898~internal side of plasma membrane,GO:0044431~Golgi apparatus part,GO:0044459~plasma membrane part,	BP00060:Protein metabolism and modification,BP00063:Protein modification,BP00064:Protein phosphorylation,BP00102:Signal transduction,BP00111:Intracellular signaling cascade,BP00119:Other intracellular signaling cascade,	P00029:Huntington disease,
Snph	SNPH,	syntaphilin	PTHR16208~MICROTUBULE-ASSOCIATED PROTEIN/SYNTAPHILIN,	PTHR16208:SF1~MICROTUBULE-ASSOCIATED PROTEIN/SYNTAPHILIN_SYNTAPHILIN,		GO:0006906~vesicle fusion,GO:0006944~membrane fusion,GO:0016044~membrane organization,GO:0016050~vesicle organization,GO:0016192~vesicle-mediated transport,GO:0030100~regulation of endocytosis,GO:0045806~negative regulation of endocytosis,GO:0048284~organelle fusion,GO:0051051~negative regulation of transport,GO:0051129~negative regulation of cellular component organization,GO:0060627~regulation …	GO:0000267~cell fraction,GO:0005624~membrane fraction,GO:0005626~insoluble fraction,GO:0005739~mitochondrion,GO:0005886~plasma membrane,GO:0016021~integral to membrane,GO:0019717~synaptosome,GO:0030054~cell junction,GO:0031224~intrinsic to membrane,GO:0044459~plasma membrane part,GO:0045202~synapse,	BP00102:Signal transduction,BP00123:Other signal transduction,BP00125:Intracellular protein traffic,BP00126:Exocytosis,BP00127:Regulated exocytosis,
Rescued genes mapped to "regulation of vesicle-mediated transport"
ID	Official Gene Symbol	Gene Name	PANTHER FAMILY	PANTHER SUBFAMILY	GO Molecular Function	GO Biological Process	GO Cellular Component	PANTHER Biological Process	PANTHER Pathway	KEGG Pathway
Rab3d	RAB3D,	RAB3D, member RAS oncogene family	PTHR11708~RAS-RELATED GTPASE,	PTHR11708:SF222~RAS-RELATED GTPASE_RAS-RELATED PROTEIN RAB-3,	GO:0000166~nucleotide binding,GO:0005525~GTP binding,GO:0017076~purine nucleotide binding,GO:0019001~guanyl nucleotide binding,GO:0032553~ribonucleotide binding,GO:0032555~purine ribonucleotide binding,GO:0032561~guanyl ribonucleotide binding,	GO:0006479~protein amino acid methylation,GO:0006730~one-carbon metabolic process,GO:0006887~exocytosis,GO:0007242~intracellular signaling cascade,GO:0007264~small GTPase mediated signal transduction,GO:0008104~protein localization,GO:0008213~protein amino acid alkylation,GO:0015031~protein transport,GO:0016192~vesicle-mediated transport,GO:0017157~regulation of exocytosis,GO:0018125~peptidyl-cys…	GO:0005739~mitochondrion,GO:0005886~plasma membrane,GO:0009898~internal side of plasma membrane,GO:0016023~cytoplasmic membrane-bounded vesicle,GO:0030141~secretory granule,GO:0031410~cytoplasmic vesicle,GO:0031982~vesicle,GO:0031988~membrane-bounded vesicle,GO:0042588~zymogen granule,GO:0044459~plasma membrane part,	BP00102:Signal transduction,BP00111:Intracellular signaling cascade,BP00125:Intracellular protein traffic,BP00129:Endocytosis,BP00132:Receptor mediated endocytosis,BP00276:General vesicle transport,	P05734:Synaptic_vesicle_trafficking,
Pacsin3	Pacsin3,	protein kinase C and casein kinase substrate in neurons 3	PTHR10959~MEMBRANE TRAFFIC PROTEIN,		GO:0008092~cytoskeletal protein binding,	GO:0006897~endocytosis,GO:0010324~membrane invagination,GO:0016044~membrane organization,GO:0016192~vesicle-mediated transport,GO:0030100~regulation of endocytosis,GO:0045806~negative regulation of endocytosis,GO:0051051~negative regulation of transport,GO:0051129~negative regulation of cellular component organization,GO:0060627~regulation of vesicle-mediated transport,	GO:0005794~Golgi apparatus,GO:0005802~trans-Golgi network,GO:0005886~plasma membrane,GO:0009898~internal side of plasma membrane,GO:0044431~Golgi apparatus part,GO:0044459~plasma membrane part,	BP00060:Protein metabolism and modification,BP00063:Protein modification,BP00064:Protein phosphorylation,BP00102:Signal transduction,BP00111:Intracellular signaling cascade,BP00119:Other intracellular signaling cascade,	P00029:Huntington disease,
Snph	SNPH,	syntaphilin	PTHR16208~MICROTUBULE-ASSOCIATED PROTEIN/SYNTAPHILIN,	PTHR16208:SF1~MICROTUBULE-ASSOCIATED PROTEIN/SYNTAPHILIN_SYNTAPHILIN,		GO:0006906~vesicle fusion,GO:0006944~membrane fusion,GO:0016044~membrane organization,GO:0016050~vesicle organization,GO:0016192~vesicle-mediated transport,GO:0030100~regulation of endocytosis,GO:0045806~negative regulation of endocytosis,GO:0048284~organelle fusion,GO:0051051~negative regulation of transport,GO:0051129~negative regulation of cellular component organization,GO:0060627~regulation …	GO:0000267~cell fraction,GO:0005624~membrane fraction,GO:0005626~insoluble fraction,GO:0005739~mitochondrion,GO:0005886~plasma membrane,GO:0016021~integral to membrane,GO:0019717~synaptosome,GO:0030054~cell junction,GO:0031224~intrinsic to membrane,GO:0044459~plasma membrane part,GO:0045202~synapse,	BP00102:Signal transduction,BP00123:Other signal transduction,BP00125:Intracellular protein traffic,BP00126:Exocytosis,BP00127:Regulated exocytosis,
