# Supplementary material for: HMGB1 facilitates repair of mitochondrial DNA damage and extends the lifespan of mutant ataxin-1 knock-in mice
Source: EMBO Mol Med. 2014 Dec 15;7(1):78–101. doi: 10.15252/emmm.201404392 (PMC4309669; doi:10.15252/emmm.201404392)
Supplement: Supplementary file 13 [file emmm0007-0078-sd13.xlsx]

## Sheet: P-values in statistical tests
Supplementary Table 4: P-values in statistic analyses.
				p<0.01 **
				p<0.05 *
	Figure		Comparison	p-value
	Fig1	A	WT-Nuc vs KI-Nuc	4.42847e-39	Student's t-test
			KI-Nuc vs KI;HMGB1-Nuc	2.038e-39	Student's t-test
			WT-Cyto vs KI-Cyto	2.71538e-36	Student's t-test
			KI-Cyto vs KI;HMGB1-Cyto	1.14701e-35	Student's t-test
		B	WT vs KI	0.00537828	Student's t-test
			KI vs KI;HMGB1	0.444959	Student's t-test
		D	5W, KI vs KI;HMGB1	0.461672	Bonferroni-Dunn test
			7W, KI vs KI;HMGB1	0.238552	Bonferroni-Dunn test
			9W, KI vs KI;HMGB1	0.0425551	Bonferroni-Dunn test
			11W, KI vs KI;HMGB1	0.0244154	Bonferroni-Dunn test
			13W, KI vs KI;HMGB1	0.0322358	Bonferroni-Dunn test
			15W, KI vs KI;HMGB1	0.0361118	Bonferroni-Dunn test
			17W, KI vs KI;HMGB1	0.0466855	Bonferroni-Dunn test
			19W, KI vs KI;HMGB1	0.015008	Bonferroni-Dunn test
			21W, KI vs KI;HMGB1	0.0317027	Bonferroni-Dunn test
			5W, KI vs WT	0.0443568	Bonferroni-Dunn test
			7W, KI vs WT	0.000130773	Bonferroni-Dunn test
			9W, KI vs WT	1.58468e-06	Bonferroni-Dunn test
			11W, KI vs WT	3.24169e-09	Bonferroni-Dunn test
			13W, KI vs WT	1.05667e-09	Bonferroni-Dunn test
			15W, KI vs WT	2.52168e-09	Bonferroni-Dunn test
			17W, KI vs WT	7.21585e-14	Bonferroni-Dunn test
			19W, KI vs WT	1.33822e-12	Bonferroni-Dunn test
			21W, KI vs WT	4.89874e-12	Bonferroni-Dunn test
		E	5W day1	0.936161	Student's t-test
			5W day2	0.387884	Student's t-test
			5W day3	0.105063	Student's t-test
			9W day1	0.244715	Student's t-test
			9W day2	0.00926429	Student's t-test
			9W day3	0.0153031	Student's t-test
			21W day1	0.0696968	Student's t-test
			21W day2	0.0295296	Student's t-test
			21W day3	0.034462	Student's t-test
		F	Survival rate	0.0025	Log-rank test
		H	Thickness of molecular layer, KI vs WT	0.00285801	Tukey-Kramer test
			Thickness of molecular layer, KI vs KI;HMGB1	0.00017374	Tukey-Kramer test
			Number of Purkinje cells, KI vs WT	0.468068	Student's t-test
			Number of Purkinje cells, KI vs KI;HMGB1	0.83559	Student's t-test
	Fig2	A	Nuclear fraction, KI vs WT	0.00456389	Tukey-Kramer test
			Nuclear fraction, KI vs KI;HMGB1	0.0391973	Tukey-Kramer test
			Cytosolic fraction, KI vs WT	0.186316	Student's t-test
			Cytosolic fraction, KI vs KI;HMGB1	0.142355	Student's t-test
			Mitochondrial fraction, KI vs WT	0.0129512	Tukey-Kramer test
			Mitochondrial fraction, KI vs KI;HMGB1	0.000940344	Tukey-Kramer test
	Fig3	B	JC-1, NC vs HMGB1_A	3.35867e-05	Student's t-test
			JC-1, NC vs HMGB1_B	6.59702e-07	Student's t-test
			anti-HMGB1, NC vs HMGB1_A	0.0331572	Student's t-test
			anti-HMGB1, NC vs HMGB1_B	0.00196491	Student's t-test
		D	SDH, KI vs WT	0.00595918	Tukey-Kramer test
			SDH, KI vs KI;HMGB1	0.0045478	Tukey-Kramer test
			COX, KI vs WT	4.24985e-08	Tukey-Kramer test
			COX, KI vs KI;HMGB1	0.000255559	Tukey-Kramer test
	Fig4	A	21cycles, KI vs WT	6.81399e-05	Student's t-test
			21cycles, KI vs KI;HMGB1	0.000171343	Student's t-test
			22cycles, KI vs WT	2.20483e-07	Student's t-test
			22cycles, KI vs KI;HMGB1	5.32026e-07	Student's t-test
		B	Control vs Atxn1-86Q	0.030918	Tukey-Kramer test
			Atxn1-86Q vs Atxn1-86Q;HMGB1	0.00951019	Tukey-Kramer test
		D	Read length, comparison between WT, KI and KI;HMGB1	9.78922e-47	Friedman test
			Read length, KI vs WT	7.69294e-05	Wilcoxon's rank sum test followed by Bonferroni correction
			Read length, KI vs KI;HMGB1	4.61271e-36	Wilcoxon's rank sum test followed by Bonferroni correction
		E	Mutation ratio, KI vs WT	1.82404e-77	Fisher's exact test followed by Bonferroni correction
			Mutation ratio, KI vs KI;HMGB1	1.17638e-15	Fisher's exact test followed by Bonferroni correction
	Fig5	B	no IR, Control vs Atxn1-86Q	0.0137091	Tukey-Kramer test
			no IR, Atxn1-86Q vs Atxn1-86Q;HMGB1	0.00013838	Tukey-Kramer test
			10min after IR, Control vs Atxn1-86Q	0.00115376	Tukey-Kramer test
			10min after IR, Atxn1-86Q vs Atxn1-86Q;HMGB1	0.0243124	Tukey-Kramer test
			10min after IR, Control vs Atxn1-86Q	0.00170508	Tukey-Kramer test
			10min after IR, Atxn1-86Q vs Atxn1-86Q;HMGB1	0.000637859	Tukey-Kramer test
		C	Control vs Atxn1-86Q	0.0470897	Tukey-Kramer test
			Atxn1-86Q vs Atxn1-86Q;HMGB1	0.00748317	Tukey-Kramer test
	Fig6	C	a-b	0.00470253	Tukey-Kramer test
			a-c	0.983379	Tukey-Kramer test
			a-d	1.28e-07	Tukey-Kramer test
			a-e	0.000446816	Tukey-Kramer test
			a-f	2.53e-14	Tukey-Kramer test
			b-c	0.0191477	Tukey-Kramer test
			b-d	0.000293921	Tukey-Kramer test
			b-e	0.867325	Tukey-Kramer test
			b-f	2.53e-14	Tukey-Kramer test
			c-d	3.65e-07	Tukey-Kramer test
			c-e	0.00180832	Tukey-Kramer test
			c-f	2.53e-14	Tukey-Kramer test
			d-e	0.00305546	Tukey-Kramer test
			d-f	2.6e-14	Tukey-Kramer test
			e-f	2.53e-14	Tukey-Kramer test
	Fig7	C	before, WT vs KI	2.05056e-06	Tukey-Kramer test
			before, KI vs KI;HMGB1	2.03994e-06	Tukey-Kramer test
			10min, WT vs KI	0.000747093	Tukey-Kramer test
			10min, KI vs KI;HMGB1	0.00151187	Tukey-Kramer test
			180min, WT vs KI	1.03619e-05	Tukey-Kramer test
			180min, KI vs KI;HMGB1	7.82552e-06	Tukey-Kramer test
			300min, WT vs KI	1.1707e-05	Tukey-Kramer test
			300min, KI vs KI;HMGB1	1.29607e-05	Tukey-Kramer test
		D	before, WT vs KI	1.96989e-06	Tukey-Kramer test
			before, KI vs KI;HMGB1	1.96247e-06	Tukey-Kramer test
			10min, WT vs KI	1.47217e-05	Tukey-Kramer test
			10min, KI vs KI;HMGB1	3.04189e-06	Tukey-Kramer test
			180min, WT vs KI	0.00169369	Tukey-Kramer test
			180min, KI vs KI;HMGB1	0.00110762	Tukey-Kramer test
			300min, WT vs KI	1.00639e-05	Tukey-Kramer test
			300min, KI vs KI;HMGB1	2.37745e-05	Tukey-Kramer test
		E	10-180min, WT vs KI	0.0470897	Tukey-Kramer test
			10-180min, KI vs KI;HMGB1	0.00748317	Tukey-Kramer test
			10-300min, WT vs KI	0.00603748	Tukey-Kramer test
			10-300min, KI vs KI;HMGB1	0.00335621	Tukey-Kramer test
		F	10-180min, WT vs KI	0.429461	Tukey-Kramer test
			10-180min, KI vs KI;HMGB1	0.938871	Tukey-Kramer test
			10-300min, WT vs KI	5.01888e-05	Tukey-Kramer test
			10-300min, KI;HMGB1 vs WT	0.0331036	Tukey-Kramer test
			10-300min, KI vs KI;HMGB1	0.00157653	Tukey-Kramer test
		H	16kb Xhol-fragment, WT vs KI	0.0096487	Tukey-Kramer test
			16kb Xhol-fragment, KI vs KI;HMGB1	0.0262147	Tukey-Kramer test
			1-16kb Smear, WT vs KI	0.0060944	Tukey-Kramer test
			1-16kb Smear, KI vs KI;HMGB1	0.001157	Tukey-Kramer test
	Fig8	C	9W day1	0.954327	Student's t-test
			9W day2	0.018117	Student's t-test
			9W day3	0.000956896	Student's t-test
			13W day1	0.668647	Student's t-test
			13W day2	0.0486638	Student's t-test
			13W day3	0.0324346	Student's t-test
		D	Survival rate	0.0005	Log-rank test
				0.002	Gehan-Breslow-Wicoxon test
		E	WT vs KI	4.44849e-06	Student's t-test
			KI vs KI;HMGB1	8.97703e-10	Student's t-test
			KI vs AAV-HMGB1	7.38456e-12	Student's t-test
			KI vs AAV-HMGB1-GFP	2.14056e-05	Student's t-test
			KI vs AAV-GFP	3.66799e-08	Student's t-test
		G	9W, WT vs KI+AAV-GFP	0.44635	Student's t-test
			9W, KI+AAV-GFP vs KI+AAV-HMGB1-GFP	0.416903	Student's t-test
			32W, WT vs KI+AAV-GFP	0.011626	Tukey-Kramer test
			32W, KI+AAV-GFP vs KI+AAV-HMGB1-GFP	0.00299351	Tukey-Kramer test
		I	AAV-GFP vs AAV-HMGB1-GFP	0.000132727	Student's t-test
		J	9W, GFP vs HMGB1-GFP	7.83421e-12	Student's t-test
			32W, GFP vs HMGB1-GFP	8.16591e-12	Student's t-test
		K	GFP vs HMGB1-GFP	1.72803e-08	Student's t-test
	Fig S1	G	Thickness	0.510484	Student's t-test
			Number of Purkinje cells per field	0.924116	Student's t-test
		H	5W day1, KI;HMGB1 vs KI	0.994727	Tukey-Kramer test
			5W day2, KI;HMGB1 vs KI	0.767314	Tukey-Kramer test
			5W day3, KI;HMGB1 vs KI	0.326069	Tukey-Kramer test
			5W day1, KI;HMGB1 vs KI;Ku70	0.882277	Tukey-Kramer test
			5W day2, KI;HMGB1 vs KI;Ku70	0.943312	Tukey-Kramer test
			5W day3, KI;HMGB1 vs KI;Ku70	0.589947	Tukey-Kramer test
			7W day1, KI;HMGB1 vs KI	0.618419	Tukey-Kramer test
			7W day2, KI;HMGB1 vs KI	0.654424	Tukey-Kramer test
			7W day3, KI;HMGB1 vs KI	0.0346301	Tukey-Kramer test
			7W day1, KI;HMGB1 vs KI;Ku70	0.444993	Tukey-Kramer test
			7W day2, KI;HMGB1 vs KI;Ku70	0.583811	Tukey-Kramer test
			7W day3, KI;HMGB1 vs KI;Ku70	0.0761699	Tukey-Kramer test
			9W day1, KI;HMGB1 vs KI	0.391	Tukey-Kramer test
			9W day2, KI;HMGB1 vs KI	0.0185233	Tukey-Kramer test
			9W day3, KI;HMGB1 vs KI	0.0174538	Tukey-Kramer test
			9W day1, KI;HMGB1 vs KI;Ku70	0.553737	Tukey-Kramer test
			9W day2, KI;HMGB1 vs KI;Ku70	0.186338	Tukey-Kramer test
			9W day3, KI;HMGB1 vs KI;Ku70	0.0657222	Tukey-Kramer test
			11W day1, KI;HMGB1 vs KI	0.185741	Tukey-Kramer test
			11W day2, KI;HMGB1 vs KI	0.0139827	Tukey-Kramer test
			11W day3, KI;HMGB1 vs KI	0.0306055	Tukey-Kramer test
			11W day1, KI;HMGB1 vs KI;Ku70	0.0966388	Tukey-Kramer test
			11W day2, KI;HMGB1 vs KI;Ku70	0.00424669	Tukey-Kramer test
			11W day3, KI;HMGB1 vs KI;Ku70	0.011798	Tukey-Kramer test
			13W day1, KI;HMGB1 vs KI	0.22739	Tukey-Kramer test
			13W day2, KI;HMGB1 vs KI	0.399194	Tukey-Kramer test
			13W day3, KI;HMGB1 vs KI	0.330609	Tukey-Kramer test
			13W day1, KI;HMGB1 vs KI;Ku70	0.272475	Tukey-Kramer test
			13W day2, KI;HMGB1 vs KI;Ku70	0.738883	Tukey-Kramer test
			13W day3, KI;HMGB1 vs KI;Ku70	0.257809	Tukey-Kramer test
			15W day1, KI;HMGB1 vs KI	0.231212	Tukey-Kramer test
			15W day2, KI;HMGB1 vs KI	0.0421708	Tukey-Kramer test
			15W day3, KI;HMGB1 vs KI	0.0181862	Tukey-Kramer test
			15W day1, KI;HMGB1 vs KI;Ku70	0.115435	Tukey-Kramer test
			15W day2, KI;HMGB1 vs KI;Ku70	0.0803083	Tukey-Kramer test
			15W day3, KI;HMGB1 vs KI;Ku70	0.0453802	Tukey-Kramer test
			17W day1, KI;HMGB1 vs KI	0.276419	Tukey-Kramer test
			17W day2, KI;HMGB1 vs KI	0.0194088	Tukey-Kramer test
			17W day3, KI;HMGB1 vs KI	0.0429343	Tukey-Kramer test
			17W day1, KI;HMGB1 vs KI;Ku70	0.029025	Tukey-Kramer test
			17W day2, KI;HMGB1 vs KI;Ku70	0.00321819	Tukey-Kramer test
			17W day3, KI;HMGB1 vs KI;Ku70	0.0523538	Tukey-Kramer test
			19W day1, KI;HMGB1 vs KI	0.282396	Tukey-Kramer test
			19W day2, KI;HMGB1 vs KI	0.0122535	Tukey-Kramer test
			19W day3, KI;HMGB1 vs KI	0.0165531	Tukey-Kramer test
			19W day1, KI;HMGB1 vs KI;Ku70	0.137312	Tukey-Kramer test
			19W day2, KI;HMGB1 vs KI;Ku70	0.00618339	Tukey-Kramer test
			19W day3, KI;HMGB1 vs KI;Ku70	0.0103887	Tukey-Kramer test
			21W day1, KI;HMGB1 vs KI	0.169005	Tukey-Kramer test
			21W day2, KI;HMGB1 vs KI	0.0626054	Tukey-Kramer test
			21W day3, KI;HMGB1 vs KI	0.0468025	Tukey-Kramer test
			21W day1, KI;HMGB1 vs KI;Ku70	0.0605738	Tukey-Kramer test
			21W day2, KI;HMGB1 vs KI;Ku70	0.162185	Tukey-Kramer test
			21W day3, KI;HMGB1 vs KI;Ku70	0.124821	Tukey-Kramer test
	Fig S3	B	WT vs KI	5.09481e-13	Tukey-Kramer test
			KI vs KI;HMGB1	1.61419e-10	Tukey-Kramer test
		C	WT vs KI	6.96776e-13	Tukey-Kramer test
			KI vs KI;HMGB1	0.00194895	Tukey-Kramer test
		E	γH2AX, WT vs KI	0.006069	Tukey-Kramer test
			γH2AX, KI vs KI;HMGB1	0.01347	Tukey-Kramer test
			53BP1, WT vs KI	0.0265312	Tukey-Kramer test
			53BP1, KI vs KI;HMGB1	0.069149	Tukey-Kramer test
		G	Correlation between HMGB1 and γH2AX	0.0005134	Pearson's correlation (r = -0.59577)
	Fig S4	A	WT vs KI	0.00406007	Tukey-Kramer test
			KI vs KI;HMGB1	0.00117437	Tukey-Kramer test
		B	WT vs KI	0.0276781	Tukey-Kramer test
			KI vs KI;HMGB1	0.00629892	Tukey-Kramer test
		E	WT vs KI	0.470427	Student's t-test
			KI vs KI;HMGB1	0.782636	Student's t-test
		F	WT vs KI	0.373901	Student's t-test
			KI vs KI;HMGB1	0.518519	Student's t-test
		H	fission, Empty vs Atxn1-86Q	0.0105862	Student's t-test
			fusion, Empty vs Atxn1-86Q	0.000368073	Student's t-test
			fission, Atxn1-86Q vs Atxn1-86Q;HMGB1	0.0261691	Student's t-test
			fusion, Atxn1-86Q vs Atxn1-86Q;HMGB1	0.000773608	Student's t-test
		I	Control vs HMGB1-siRNA-A	0.000249964	Student's t-test
			Control vs HMGB1-siRNA-B	0.00790742	Student's t-test
		J	fission Control vs HMGB1-shRNA#1	0.0042863	Student's t-test
			fusion Control vs HMGB1-shRNA#1	0.0125024	Student's t-test
			fission Control vs HMGB1-shRNA#2	0.000840051	Student's t-test
			fusion Control vs HMGB1-shRNA#2	0.00102205	Student's t-test
	Fig S7	B	Dendrite area, WT vs KI	0.00210817	Student's t-test
			Dendrite area, KI vs KI;HMGB1	0.000681385	Student's t-test
			Dendrite area, HMGB1 vs WT	0.111135	Student's t-test
			Dendrite total length, WT vs KI	0.00206097	Student's t-test
			Dendrite total length, KI vs KI;HMGB1	0.00358342	Student's t-test
			Dendrite total length, HMGB1 vs WT	0.148635	Student's t-test
			Dendrite branch point number, WT vs KI	0.00207576	Student's t-test
			Dendrite branch point number, KI vs KI;HMGB1	0.0184303	Student's t-test
			Dendrite branch point number, HMGB1 vs WT	0.243868	Student's t-test
		D	Protrusion length, WT vs KI	1.36093e-05	Student's t-test
			Protrusion length, KI vs KI;HMGB1	0.0173032	Student's t-test
			Protrusion length, HMGB1 vs KI	0.275639	Student's t-test
			Protrusion max diameter, WT vs KI	0.145937	Student's t-test
			Protrusion max diameter, KI vs KI;HMGB1	0.11607	Student's t-test
			Protrusion max diameter, HMGB1 vs WT	0.34199	Student's t-test
			Protrusion volume, WT vs KI	0.033495	Student's t-test
			Protrusion volume, KI vs KI;HMGB1	0.0213259	Student's t-test
			Protrusion volume, HMGB1 vs WT	0.28003	Student's t-test
			Protrusion density, WT vs KI	0.00676242	Student's t-test
			Protrusion density, KI vs KI;HMGB1	0.0162972	Student's t-test
			Protrusion density, HMGB1 vs WT	0.0625077	Student's t-test
			Thin, WT vs KI	0.514778	Student's t-test
			Thin, KI vs KI;HMGB1	0.579681	Student's t-test
			Thin, HMGB1 vs WT	0.661447	Student's t-test
			Mushroom, WT vs KI	0.95676	Student's t-test
			Mushroom, KI vs KI;HMGB1	0.913532	Student's t-test
			Mushroom, HMGB1 vs WT	0.401677	Student's t-test
			Stubby, WT vs KI	0.818709	Student's t-test
			Stubby, KI vs KI;HMGB1	0.98174	Student's t-test
			Stubby, HMGB1 vs WT	0.397796	Student's t-test
	Fig S8	C	9W, day1	0.439474	Student's t-test
			9W, day2	0.00676122	Student's t-test
			9W, day3	0.00215586	Student's t-test
			13W, day1	0.791807	Student's t-test
			13W, day2	0.0251589	Student's t-test
			13W, day3	0.00604561	Student's t-test
		D	Survival rate	0.0246	Log-rank test
				0.0339	Gehan-Breslow-Wicoxon test
